# Supplementary material for: Comprehensive Integrated Single-Cell Whole Transcriptome Analysis Revealed the p-EMT Tumor Cells—CAFs Communication in Oral Squamous Cell Carcinoma
Source: Int J Mol Sci. 2022 Jun 9;23(12):6470. doi: 10.3390/ijms23126470 (PMC9223794; doi:10.3390/ijms23126470)
Supplement: Supplementary file 1 [file ijms-23-06470-s001.zip]

Archive with 4 entries (4 files):
- Sup Data S1.xlsx
- Sup Data S2.xlsx
- Sup Data S3.xlsx
- Sup Data S4.txt
