# Supplementary material for: Comprehensive Integrated Single-Cell Whole Transcriptome Analysis Revealed the p-EMT Tumor Cells—CAFs Communication in Oral Squamous Cell Carcinoma
Source: Int J Mol Sci. 2022 Jun 9;23(12):6470. doi: 10.3390/ijms23126470 (PMC9223794; doi:10.3390/ijms23126470)
Supplement: Supplementary file 1 [file ijms-23-06470-s001.zip › Sup Data S1.xlsx]

## Sheet: All cells
p_val	avg_log2FC	pct.1	pct.2	p_val_adj	cluster	gene
0	1.38752	0.528	0.19	0	CD4_T	IL7R
0	1.1012	0.633	0.296	0	CD4_T	LTB
0	1.07185	0.979	0.956	0	CD4_T	RPL34
0	1.05951	0.94	0.801	0	CD4_T	JUNB
0	1.05929	0.984	0.953	0	CD4_T	RPS6
0	1.04718	0.97	0.937	0	CD4_T	RPS12
1.45563e-222	1.03371	0.84	0.718	4.09542e-218	CD4_T	JUN
0	1.01041	0.82	0.614	0	CD4_T	ZFP36L2
0	1.00538	0.995	0.983	0	CD4_T	RPS27
0	1.00475	0.971	0.932	0	CD4_T	RPL21
0	0.977836	0.975	0.948	0	CD4_T	RPL32
0	0.973839	0.988	0.97	0	CD4_T	RPL13
0	0.964333	0.984	0.95	0	CD4_T	RPL3
0	0.958487	0.973	0.943	0	CD4_T	RPS27A
0	0.955388	0.966	0.945	0	CD4_T	RPS29
0	0.954012	0.994	0.979	0	CD4_T	EEF1A1
0	0.944856	0.903	0.778	0	CD4_T	PABPC1
0	0.934387	0.535	0.263	0	CD4_T	KLF2
0	0.933631	0.973	0.937	0	CD4_T	RPS3A
0	0.927617	0.965	0.921	0	CD4_T	RPL9
0	0.921676	0.961	0.92	0	CD4_T	RPL30
2.09154e-272	0.917264	0.759	0.596	5.88455e-268	CD4_T	SARAF
0	0.905267	0.984	0.965	0	CD4_T	RPS18
0	0.897595	0.967	0.932	0	CD4_T	RPS8
0	0.896666	0.958	0.906	0	CD4_T	RPL31
0	0.896324	0.976	0.944	0	CD4_T	RPL11
0	0.891714	0.758	0.563	0	CD4_T	NOP53
0	0.884989	0.971	0.943	0	CD4_T	RPLP2
0	0.880475	0.975	0.945	0	CD4_T	RPS3
0	0.873335	0.973	0.941	0	CD4_T	RPS25
0	0.872129	0.909	0.806	0	CD4_T	RPL36A
0	0.866905	0.958	0.908	0	CD4_T	RPS13
0	0.865846	0.968	0.933	0	CD4_T	RPS4X
0	0.865558	0.964	0.936	0	CD4_T	RPL39
0	0.860661	0.315	0.084	0	CD4_T	CCR7
0	0.841522	0.957	0.89	0	CD4_T	RPL5
0	0.8364	0.961	0.929	0	CD4_T	RPL36
0	0.834541	0.972	0.939	0	CD4_T	RPL13A
0	0.825044	0.934	0.876	0	CD4_T	RPS21
1.07264e-187	0.823325	0.859	0.755	3.01788e-183	CD4_T	FOS
0	0.822726	0.915	0.828	0	CD4_T	RPL4
5.05696e-284	0.815357	0.864	0.778	1.42278e-279	CD4_T	RPS17
0	0.815087	0.918	0.828	0	CD4_T	RPS10
0	0.807746	0.955	0.902	0	CD4_T	RPS20
0	0.807716	0.962	0.937	0	CD4_T	RPS15A
0	0.801355	0.981	0.949	0	CD4_T	RPL23A
0	0.795742	0.974	0.946	0	CD4_T	RPL19
0	0.793465	0.987	0.967	0	CD4_T	RPS14
0	0.793232	0.985	0.96	0	CD4_T	RPL18A
0	0.791864	0.922	0.849	0	CD4_T	RPSA
0	0.787703	0.991	0.974	0	CD4_T	RPL10
0	0.784424	0.964	0.936	0	CD4_T	RPS28
0	0.783934	0.955	0.901	0	CD4_T	RPL14
0	0.783521	0.954	0.922	0	CD4_T	RPL37
0	0.781463	0.972	0.923	0	CD4_T	RPL7
3.78415e-306	0.780971	0.815	0.688	1.06467e-301	CD4_T	EEF1B2
0	0.77847	0.917	0.837	0	CD4_T	RPL22
0	0.77663	0.965	0.934	0	CD4_T	RPS16
0	0.770346	0.946	0.899	0	CD4_T	RPL38
2.46219e-189	0.770274	0.604	0.389	6.92738e-185	CD4_T	CD69
0	0.767346	0.963	0.901	0	CD4_T	RPL10A
0	0.765356	0.94	0.872	0	CD4_T	RPS5
0	0.757814	0.971	0.944	0	CD4_T	TPT1
0	0.754263	0.962	0.93	0	CD4_T	RPL35A
0	0.745665	0.963	0.922	0	CD4_T	RPS23
6.72265e-254	0.722724	0.304	0.12	1.89142e-249	CD4_T	TCF7
8.26651e-235	0.718828	0.798	0.677	2.32578e-230	CD4_T	RPL17
2.34942e-281	0.711468	0.192	0.048	6.6101e-277	CD4_T	PASK
0	0.709964	0.961	0.913	0	CD4_T	RPL6
0	0.70703	0.957	0.918	0	CD4_T	RPL18
2.37562e-213	0.706561	0.425	0.219	6.68382e-209	CD4_T	PIK3IP1
0	0.699143	0.977	0.952	0	CD4_T	RPS2
0	0.698445	0.984	0.959	0	CD4_T	RPL27A
4.21219e-156	0.690838	0.815	0.7	1.1851e-151	CD4_T	ZFP36
1.21872e-208	0.685682	0.677	0.502	3.42887e-204	CD4_T	LDHB
0	0.685146	0.955	0.919	0	CD4_T	RPL12
1.5157e-249	0.682278	0.768	0.618	4.26443e-245	CD4_T	EIF3E
0	0.679835	0.949	0.9	0	CD4_T	RPL29
0	0.665659	0.958	0.926	0	CD4_T	RPL26
0	0.661562	0.989	0.978	0	CD4_T	RPLP1
0	0.644626	0.993	0.987	0	CD4_T	RPL41
0	0.644018	0.939	0.894	0	CD4_T	RPL27
8.51345e-88	0.642711	0.235	0.125	2.39526e-83	CD4_T	KLRB1
6.22938e-158	0.638384	0.568	0.405	1.75264e-153	CD4_T	LEPROTL1
0	0.638277	0.946	0.876	0	CD4_T	RPLP0
1.63205e-114	0.636935	0.484	0.335	4.59176e-110	CD4_T	BTG2
0	0.63268	0.988	0.97	0	CD4_T	RPS19
0	0.62245	0.96	0.925	0	CD4_T	RPL37A
0	0.619976	0.956	0.908	0	CD4_T	RPS7
1.0637e-231	0.618236	0.922	0.819	2.99273e-227	CD4_T	BTG1
2.62613e-56	0.617809	0.545	0.478	7.38862e-52	CD4_T	FOSB
3.19884e-244	0.593103	0.87	0.781	8.99994e-240	CD4_T	EEF2
0	0.592875	0.96	0.926	0	CD4_T	RPL35
2.31127e-228	0.590597	0.853	0.76	6.50276e-224	CD4_T	TOMM7
0	0.589277	0.972	0.953	0	CD4_T	RPS15
4.96104e-179	0.576102	0.689	0.478	1.39579e-174	CD4_T	CXCR4
2.55364e-147	0.565316	0.773	0.625	7.18467e-143	CD4_T	TSC22D3
0	0.56231	0.183	0.039	0	CD4_T	MAL
6.62639e-95	0.56019	0.568	0.432	1.86434e-90	CD4_T	TXNIP
9.38323e-160	0.55368	0.76	0.631	2.63997e-155	CD4_T	FXYD5
3.78613e-194	0.538052	0.223	0.082	1.06523e-189	CD4_T	FLT3LG
0	0.536232	0.96	0.923	0	CD4_T	RPS9
1.4724e-304	0.531153	0.935	0.88	4.14259e-300	CD4_T	RPL24
8.94624e-258	0.528088	0.893	0.8	2.51703e-253	CD4_T	RACK1
5.9367e-287	0.524534	0.943	0.895	1.67029e-282	CD4_T	RPL7A
9.18665e-51	0.523662	0.336	0.247	2.58466e-46	CD4_T	CITED2
0	0.517169	0.968	0.932	0	CD4_T	RPL8
7.96398e-109	0.514954	0.526	0.394	2.24067e-104	CD4_T	C6orf48
2.69313e-288	0.513362	0.971	0.953	7.57711e-284	CD4_T	RPL28
1.63095e-129	0.498707	0.188	0.079	4.58867e-125	CD4_T	LEF1
1.46125e-188	0.494528	0.201	0.069	4.11122e-184	CD4_T	CAMK4
1.49623e-245	0.480751	0.131	0.025	4.20963e-241	CD4_T	CD40LG
0	0.480359	0.981	0.96	0	CD4_T	RPL15
4.28757e-225	0.47898	0.921	0.864	1.20631e-220	CD4_T	RPL23
1.43193e-204	0.478764	0.905	0.839	4.02873e-200	CD4_T	NACA
8.62113e-239	0.477554	0.929	0.861	2.42555e-234	CD4_T	EEF1D
1.25639e-76	0.473549	0.305	0.189	3.53485e-72	CD4_T	SELL
3.97996e-98	0.472224	0.54	0.418	1.11976e-93	CD4_T	TMEM123
1.2536e-92	0.470169	0.447	0.318	3.527e-88	CD4_T	SNHG8
1.0375e-110	0.467396	0.241	0.121	2.91901e-106	CD4_T	AC026979.2
6.26077e-221	0.46332	0.957	0.922	1.76147e-216	CD4_T	UBA52
6.1069e-85	0.45996	0.28	0.17	1.71818e-80	CD4_T	SNHG25
1.11215e-110	0.45387	0.655	0.533	3.12903e-106	CD4_T	ZFAS1
8.20681e-127	0.440106	0.317	0.165	2.30899e-122	CD4_T	CD6
8.4657e-248	0.43946	0.966	0.933	2.38182e-243	CD4_T	FAU
9.40695e-107	0.43884	0.504	0.346	2.64665e-102	CD4_T	CD48
8.4384e-80	0.432573	0.488	0.378	2.37414e-75	CD4_T	AES
1.80981e-55	0.429799	0.839	0.773	5.09189e-51	CD4_T	DUSP1
9.96538e-29	0.419608	0.436	0.391	2.80376e-24	CD4_T	RPS4Y1
2.50132e-80	0.419318	0.491	0.376	7.03747e-76	CD4_T	EIF4B
7.84267e-90	0.41859	0.389	0.25	2.20653e-85	CD4_T	GIMAP7
3.59444e-23	0.415669	0.537	0.5	1.0113e-18	CD4_T	JUND
3.36308e-28	0.412805	0.668	0.628	9.46202e-24	CD4_T	IER2
1.64895e-59	0.412142	0.261	0.167	4.63933e-55	CD4_T	PTGER4
1.91728e-198	0.4121	0.949	0.908	5.39426e-194	CD4_T	RPS11
4.03646e-40	0.409138	0.514	0.431	1.13566e-35	CD4_T	TNFAIP3
1.30045e-125	0.406514	0.422	0.243	3.65881e-121	CD4_T	SPOCK2
1.2543e-09	0.405959	0.137	0.182	3.52898e-05	CD4_T	HES1
2.2236e-52	0.403409	0.863	0.858	6.2561e-48	CD4_T	RPS26
4.19596e-120	0.40272	0.902	0.825	1.18053e-115	CD4_T	MT-ND2
5.99186e-40	0.397748	0.44	0.371	1.68581e-35	CD4_T	SOCS3
7.09446e-17	0.395705	0.213	0.172	1.99603e-12	CD4_T	MYC
7.91175e-71	0.394508	0.226	0.13	2.22597e-66	CD4_T	TNFRSF25
2.47336e-68	0.392052	0.305	0.198	6.95879e-64	CD4_T	SVIP
1.15716e-101	0.38994	0.76	0.675	3.25566e-97	CD4_T	COMMD6
3.97921e-83	0.384855	0.215	0.115	1.11955e-78	CD4_T	RCAN3
7.31501e-137	0.383159	0.886	0.815	2.05808e-132	CD4_T	HNRNPA1
4.96977e-119	0.383114	0.232	0.106	1.39825e-114	CD4_T	TRAT1
1.36412e-56	0.376069	0.526	0.44	3.83796e-52	CD4_T	EIF3L
7.83181e-124	0.37492	0.837	0.752	2.20348e-119	CD4_T	NPM1
5.29231e-50	0.372384	0.244	0.16	1.48899e-45	CD4_T	AC016831.5
1.0611e-89	0.371753	0.707	0.608	2.98541e-85	CD4_T	NAP1L1
4.20662e-49	0.37077	0.661	0.598	1.18353e-44	CD4_T	PPP1R15A
7.27173e-157	0.369784	0.896	0.825	2.0459e-152	CD4_T	PFDN5
7.34434e-41	0.366023	0.373	0.294	2.06633e-36	CD4_T	EML4
6.80179e-16	0.365172	0.074	0.117	1.91368e-11	CD4_T	EFEMP1
2.03482e-41	0.363644	0.218	0.15	5.72498e-37	CD4_T	SERINC5
3.23529e-33	0.363033	0.5	0.446	9.10249e-29	CD4_T	YPEL5
5.31457e-26	0.360979	0.246	0.188	1.49525e-21	CD4_T	ZNF331
6.2952e-25	0.356266	0.332	0.272	1.77116e-20	CD4_T	TOB1
8.41496e-48	0.356197	0.239	0.155	2.36755e-43	CD4_T	AC058791.1
3.04714e-46	0.355959	0.443	0.363	8.57312e-42	CD4_T	FOXP1
4.3789e-65	0.349931	0.189	0.104	1.232e-60	CD4_T	AQP3
3.81183e-65	0.344118	0.613	0.523	1.07246e-60	CD4_T	EIF3F
1.88172e-22	0.342066	0.755	0.735	5.29422e-18	CD4_T	KLF6
3.32289e-40	0.337402	0.253	0.176	9.34895e-36	CD4_T	MYLIP
7.36989e-51	0.333798	0.221	0.14	2.07352e-46	CD4_T	BCL11B
3.35364e-153	0.33295	0.984	0.954	9.43546e-149	CD4_T	EIF1
9.25901e-45	0.331907	0.506	0.436	2.60502e-40	CD4_T	SF1
2.0103e-44	0.326364	0.24	0.162	5.65597e-40	CD4_T	NSMCE3
2.90595e-28	0.32292	0.271	0.211	8.1759e-24	CD4_T	MGAT4A
2.17042e-22	0.3219	0.333	0.283	6.10646e-18	CD4_T	NOSIP
7.7778e-71	0.319672	0.701	0.609	2.18828e-66	CD4_T	EIF4A2
2.19179e-49	0.319136	0.298	0.207	6.1666e-45	CD4_T	RORA
9.62012e-85	0.319006	0.896	0.802	2.70662e-80	CD4_T	MT-CYB
8.80943e-85	0.318869	0.123	0.049	2.47853e-80	CD4_T	BEX2
5.18908e-28	0.315398	0.346	0.284	1.45995e-23	CD4_T	ARID5A
1.9949e-66	0.313429	0.117	0.052	5.61265e-62	CD4_T	AL121944.1
1.52129e-49	0.312242	0.246	0.159	4.28014e-45	CD4_T	ARHGAP15
1.09551e-68	0.312139	0.148	0.074	3.0822e-64	CD4_T	SH3YL1
4.51299e-72	0.310576	0.193	0.102	1.26973e-67	CD4_T	TC2N
1.55693e-82	0.308822	0.904	0.823	4.38043e-78	CD4_T	MT-ND3
3.51203e-55	0.308302	0.147	0.078	9.88108e-51	CD4_T	RASGRP2
4.36462e-25	0.307326	0.247	0.192	1.22799e-20	CD4_T	PLK3
3.43886e-52	0.30695	0.132	0.069	9.67524e-48	CD4_T	AP3M2
3.18299e-37	0.30593	0.285	0.211	8.95534e-33	CD4_T	SNHG9
1.30736e-38	0.303987	0.161	0.098	3.67827e-34	CD4_T	GPR171
1.44253e-31	0.303823	0.236	0.171	4.05855e-27	CD4_T	PIK3R1
7.91581e-33	0.303304	0.469	0.407	2.22711e-28	CD4_T	ANKRD12
5.40237e-37	0.298562	0.138	0.081	1.51996e-32	CD4_T	LINC00513
3.99906e-51	0.296385	0.688	0.617	1.12514e-46	CD4_T	CCNI
7.7605e-95	0.294469	0.547	0.353	2.18342e-90	CD4_T	CD3E
8.76921e-71	0.293873	0.151	0.072	2.46722e-66	CD4_T	FCMR
1.71887e-33	0.293602	0.471	0.408	4.83604e-29	CD4_T	UXT
1.45815e-12	0.292829	0.278	0.244	4.10251e-08	CD4_T	NR3C1
2.4758e-74	0.292081	0.127	0.055	6.96566e-70	CD4_T	P2RY8
4.26948e-27	0.291396	0.482	0.414	1.20122e-22	CD4_T	DDIT4
5.67335e-52	0.288892	0.412	0.299	1.5962e-47	CD4_T	FYB1
9.38081e-85	0.288092	0.852	0.778	2.63929e-80	CD4_T	BTF3
3.02044e-61	0.283645	0.173	0.092	8.498e-57	CD4_T	CD5
6.86112e-41	0.282895	0.582	0.513	1.93038e-36	CD4_T	EIF3H
5.00213e-60	0.282408	0.78	0.718	1.40735e-55	CD4_T	HINT1
1.43324e-49	0.281284	0.186	0.109	4.03243e-45	CD4_T	ITK
2.00701e-48	0.281185	0.117	0.06	5.64672e-44	CD4_T	LDLRAP1
2.1515e-38	0.279238	0.238	0.164	6.05324e-34	CD4_T	GIMAP1
9.24473e-45	0.274732	0.335	0.239	2.601e-40	CD4_T	IKZF1
4.69653e-36	0.269195	0.448	0.358	1.32137e-31	CD4_T	OCIAD2
5.32423e-24	0.268772	0.177	0.126	1.49797e-19	CD4_T	ILF3-DT
1.37901e-64	0.268627	0.103	0.043	3.87985e-60	CD4_T	LINC00861
4.11281e-33	0.26814	0.315	0.242	1.15714e-28	CD4_T	TNFAIP8
1.50095e-22	0.267921	0.39	0.343	4.22293e-18	CD4_T	AAK1
1.94774e-31	0.266579	0.145	0.092	5.47997e-27	CD4_T	CRYBG1
4.9958e-18	0.266176	0.463	0.424	1.40557e-13	CD4_T	IDS
1.9169e-30	0.265636	0.226	0.159	5.39318e-26	CD4_T	TSPYL2
3.83061e-35	0.263675	0.179	0.114	1.07774e-30	CD4_T	AC044849.1
2.5663e-72	0.261894	0.865	0.815	7.22028e-68	CD4_T	COX7C
4.07325e-60	0.260221	0.7	0.597	1.14601e-55	CD4_T	PNRC1
5.63046e-36	0.258953	0.58	0.519	1.58413e-31	CD4_T	HNRNPA0
1.86775e-22	0.257627	0.139	0.095	5.2549e-18	CD4_T	CSKMT
3.07734e-34	0.257287	0.117	0.067	8.6581e-30	CD4_T	RASA3
5.24595e-32	0.256177	0.321	0.246	1.47595e-27	CD4_T	PBXIP1
6.71353e-30	0.251182	0.224	0.163	1.88885e-25	CD4_T	EPB41L4A-AS1
1.33326e-13	0.250664	0.368	0.34	3.75112e-09	CD4_T	TNRC6B
0	2.94243	0.616	0.142	0	Tregs	TNFRSF4
0	2.168	0.971	0.579	0	Tregs	IL32
0	2.15335	0.598	0.141	0	Tregs	TNFRSF18
0	2.11806	0.48	0.061	0	Tregs	IL2RA
0	1.89744	0.588	0.133	0	Tregs	BATF
0	1.88177	0.828	0.301	0	Tregs	LTB
0	1.81309	0.547	0.092	0	Tregs	CTLA4
0	1.77196	0.544	0.106	0	Tregs	ICOS
0	1.77152	0.466	0.024	0	Tregs	FOXP3
0	1.70698	0.706	0.211	0	Tregs	CD27
0	1.60801	0.831	0.403	0	Tregs	TRAC
0	1.54067	0.398	0.082	0	Tregs	LINC01943
0	1.52461	0.61	0.167	0	Tregs	TIGIT
0	1.4612	0.344	0.103	0	Tregs	MAGEH1
0	1.45325	0.34	0.045	0	Tregs	LAIR2
0	1.41181	0.557	0.183	0	Tregs	PIM2
0	1.37468	0.569	0.242	0	Tregs	TNFRSF1B
0	1.3236	0.936	0.653	0	Tregs	S100A4
0	1.32229	0.314	0.034	0	Tregs	RTKN2
0	1.31258	0.283	0.033	0	Tregs	IL1R2
0	1.30338	0.709	0.315	0	Tregs	CD7
4.65159e-205	1.29876	0.497	0.246	1.30873e-200	Tregs	TRBC1
0	1.26132	0.661	0.233	0	Tregs	SPOCK2
5.16291e-219	1.24961	0.324	0.125	1.45259e-214	Tregs	TNFRSF9
0	1.24262	0.588	0.225	0	Tregs	PBXIP1
0	1.23043	0.683	0.344	0	Tregs	TRBC2
0	1.21827	0.386	0.099	0	Tregs	TBC1D4
1.43643e-264	1.21746	0.529	0.26	4.04139e-260	Tregs	PMAIP1
0	1.15971	0.827	0.378	0	Tregs	CD2
0	1.13951	0.578	0.226	0	Tregs	DUSP4
1.0182e-291	1.13581	0.597	0.307	2.8647e-287	Tregs	CARD16
0	1.13216	0.7	0.33	0	Tregs	IL2RG
0	1.11034	0.818	0.426	0	Tregs	RGS1
1.15818e-271	1.10181	0.504	0.23	3.25855e-267	Tregs	MIR4435-2HG
3.12762e-257	1.07561	0.53	0.269	8.79955e-253	Tregs	DNPH1
0	1.0754	0.558	0.233	0	Tregs	BIRC3
0	1.04018	0.697	0.289	0	Tregs	LCK
4.28502e-198	1.03597	0.494	0.272	1.20559e-193	Tregs	CORO1B
6.66267e-270	1.02567	0.67	0.379	1.87454e-265	Tregs	CYTOR
0	1.01537	0.563	0.219	0	Tregs	LAT
0	1.00064	0.893	0.596	0	Tregs	ARHGDIB
2.66587e-243	1.00006	0.541	0.265	7.50043e-239	Tregs	UCP2
0	0.998061	0.882	0.426	0	Tregs	CD3D
0	0.991835	0.308	0.072	0	Tregs	CXCR6
6.83365e-307	0.99055	0.387	0.125	1.92265e-302	Tregs	SH2D2A
2.71704e-228	0.986636	0.542	0.29	7.64438e-224	Tregs	GBP2
0	0.95275	0.215	0.027	0	Tregs	AC017002.3
8.94411e-192	0.94524	0.464	0.24	2.51643e-187	Tregs	GLRX
0	0.928581	0.447	0.151	0	Tregs	IL2RB
8.3217e-169	0.924859	0.516	0.31	2.34131e-164	Tregs	UGP2
0	0.909027	0.112	0.005	0	Tregs	CD177
4.55972e-258	0.895751	0.46	0.182	1.28288e-253	Tregs	SELL
2.0418e-233	0.894092	0.709	0.46	5.74459e-229	Tregs	STK17B
5.3284e-304	0.886386	0.832	0.509	1.49915e-299	Tregs	CORO1A
0	0.881294	0.735	0.349	0	Tregs	CD3E
0	0.880967	0.216	0.038	0	Tregs	CUL9
2.44366e-272	0.876821	0.715	0.402	6.87522e-268	Tregs	RAC2
6.85627e-182	0.854279	0.596	0.365	1.92901e-177	Tregs	ARID5B
9.05069e-125	0.853559	0.313	0.154	2.54641e-120	Tregs	GADD45A
1.53912e-154	0.851513	0.523	0.308	4.3303e-150	Tregs	CREM
1.16164e-285	0.847533	0.303	0.083	3.26828e-281	Tregs	SIRPG
3.54281e-240	0.846443	0.218	0.054	9.96769e-236	Tregs	ICA1
8.52092e-246	0.840621	0.507	0.224	2.39736e-241	Tregs	RHOH
6.04881e-244	0.839071	0.744	0.47	1.70183e-239	Tregs	ISG20
3.82481e-153	0.83884	0.346	0.161	1.07611e-148	Tregs	GBP5
0	0.827672	0.182	0.026	0	Tregs	AC133644.2
3.16218e-155	0.811176	0.434	0.236	8.8968e-151	Tregs	TTC39C
0	0.80641	0.291	0.072	0	Tregs	CD28
5.13369e-206	0.804044	0.356	0.135	1.44436e-201	Tregs	CXCR3
2.54899e-190	0.795394	0.746	0.565	7.17158e-186	Tregs	SOD1
0	0.794607	0.191	0.017	0	Tregs	FANK1
2.04229e-252	0.788556	0.212	0.047	5.74599e-248	Tregs	LINC02195
1.39166e-243	0.787413	0.364	0.126	3.91544e-239	Tregs	SIT1
1.4269e-234	0.777033	0.789	0.522	4.01458e-230	Tregs	GMFG
7.77542e-247	0.770281	0.365	0.126	2.18761e-242	Tregs	SKAP1
1.78564e-191	0.754765	0.837	0.63	5.02391e-187	Tregs	TSC22D3
3.41552e-218	0.753023	0.176	0.038	9.60958e-214	Tregs	HPGD
0	0.751577	0.992	0.964	0	Tregs	HLA-A
1.27912e-201	0.749256	0.447	0.199	3.5988e-197	Tregs	TRAF3IP3
8.19416e-188	0.745572	0.545	0.29	2.30543e-183	Tregs	ICAM3
1.45881e-210	0.737652	0.313	0.108	4.10437e-206	Tregs	GATA3
3.45371e-179	0.729717	0.542	0.286	9.71702e-175	Tregs	CYTIP
1.35384e-105	0.72786	0.221	0.097	3.80902e-101	Tregs	CCR6
1.54073e-229	0.727215	0.286	0.087	4.33485e-225	Tregs	CD5
2.49132e-191	0.722907	0.305	0.11	7.00933e-187	Tregs	SUSD3
9.63547e-140	0.722586	0.256	0.101	2.71094e-135	Tregs	SATB1
1.26451e-197	0.722291	0.303	0.108	3.55769e-193	Tregs	CD4
3.85247e-135	0.718864	0.402	0.21	1.08389e-130	Tregs	PRDM1
1.85599e-163	0.716441	0.316	0.128	5.22182e-159	Tregs	TNFRSF25
1.80587e-174	0.716361	0.405	0.183	5.08081e-170	Tregs	DOK2
5.2197e-180	0.715851	0.404	0.177	1.46856e-175	Tregs	SLA
1.00109e-136	0.713185	0.368	0.179	2.81658e-132	Tregs	IL10RA
2.11214e-289	0.710928	0.212	0.042	5.9425e-285	Tregs	SLAMF1
9.57236e-134	0.704792	0.597	0.421	2.69318e-129	Tregs	CALM3
1.59798e-165	0.693629	0.717	0.531	4.49593e-161	Tregs	ARL6IP5
2.78227e-166	0.687769	0.763	0.58	7.82792e-162	Tregs	ARPC1B
2.86087e-140	0.687098	0.403	0.204	8.04906e-136	Tregs	RORA
1.69398e-116	0.682844	0.372	0.19	4.76601e-112	Tregs	AC114760.2
7.16355e-106	0.680959	0.267	0.132	2.01546e-101	Tregs	ZC3H12D
8.79248e-84	0.676764	0.363	0.222	2.47376e-79	Tregs	RHBDD2
1.3552e-184	0.675596	0.276	0.094	3.81286e-180	Tregs	TENT5C
8.08683e-226	0.673949	0.605	0.294	2.27523e-221	Tregs	CD3G
5.8327e-172	0.672014	0.472	0.229	1.64103e-167	Tregs	TBC1D10C
2.61353e-232	0.667827	0.276	0.081	7.35315e-228	Tregs	CD79B
3.90906e-200	0.665216	0.775	0.486	1.09981e-195	Tregs	PTPRC
1.72225e-203	0.656403	0.953	0.823	4.84554e-199	Tregs	BTG1
3.54602e-120	0.652439	0.152	0.046	9.97674e-116	Tregs	CD70
7.16251e-75	0.647876	0.387	0.256	2.01517e-70	Tregs	ENTPD1
5.40599e-152	0.646486	0.521	0.291	1.52098e-147	Tregs	HCLS1
4.0961e-112	0.646262	0.506	0.326	1.15244e-107	Tregs	RHOG
1.7881e-137	0.645784	0.635	0.419	5.03083e-133	Tregs	LIMD2
1.63246e-119	0.643394	0.636	0.473	4.59292e-115	Tregs	RNF213
4.88963e-179	0.641606	0.18	0.049	1.3757e-174	Tregs	F5
3.97331e-81	0.633526	0.306	0.174	1.11789e-76	Tregs	HTATIP2
4.90188e-180	0.63139	0.286	0.1	1.37914e-175	Tregs	RASGRP1
8.03968e-113	0.627669	0.35	0.182	2.26196e-108	Tregs	CMTM7
4.98599e-129	0.627632	0.438	0.233	1.40281e-124	Tregs	PIK3IP1
5.19852e-145	0.62762	0.215	0.075	1.4626e-140	Tregs	STAM
7.37296e-106	0.625175	0.329	0.172	2.07438e-101	Tregs	MAF
6.75807e-184	0.625041	0.471	0.215	1.90138e-179	Tregs	CD247
1.27544e-118	0.613908	0.354	0.18	3.58845e-114	Tregs	SMAP2
2.62942e-99	0.610394	0.323	0.171	7.39788e-95	Tregs	GALM
1.78128e-120	0.607893	0.372	0.192	5.01163e-116	Tregs	CSK
1.19936e-119	0.607638	0.455	0.262	3.37441e-115	Tregs	2006-09-01
3.25442e-93	0.602594	0.514	0.362	9.1563e-89	Tregs	RAP1A
5.0534e-94	0.600065	0.362	0.2	1.42177e-89	Tregs	EVI2A
3.62302e-158	0.599505	0.817	0.535	1.01934e-153	Tregs	CD52
4.19374e-229	0.592953	0.128	0.019	1.17991e-224	Tregs	ZBTB32
1.15784e-145	0.592321	0.197	0.064	3.2576e-141	Tregs	IL21R
1.69176e-157	0.59054	0.194	0.058	4.75978e-153	Tregs	DUSP16
3.04978e-100	0.589238	0.347	0.188	8.58057e-96	Tregs	CCDC167
2.63422e-121	0.588088	0.439	0.236	7.41139e-117	Tregs	IKZF1
4.06532e-141	0.58147	0.606	0.364	1.14378e-136	Tregs	CD53
3.32277e-147	0.581157	0.215	0.071	9.34861e-143	Tregs	FCMR
1.04349e-80	0.581035	0.656	0.525	2.93586e-76	Tregs	RPS27L
3.8395e-109	0.577253	0.228	0.096	1.08024e-104	Tregs	PHTF2
1.05347e-126	0.577121	0.399	0.2	2.96393e-122	Tregs	2001-09-01
5.40677e-105	0.5734	0.703	0.585	1.52119e-100	Tregs	YWHAB
4.31514e-107	0.569135	0.222	0.091	1.21407e-102	Tregs	NCF4
6.58464e-90	0.566934	0.23	0.106	1.85259e-85	Tregs	FAS
1.09805e-259	0.564228	0.156	0.025	3.08937e-255	Tregs	IKZF2
2.69227e-75	0.563136	0.405	0.267	7.57471e-71	Tregs	USP15
1.46742e-111	0.563129	0.411	0.227	4.12859e-107	Tregs	RHOF
6.57554e-135	0.562937	0.218	0.078	1.85003e-130	Tregs	TRAF1
2.16891e-75	0.562166	0.396	0.261	6.10222e-71	Tregs	TNIP1
2.43549e-104	0.5619	0.596	0.414	6.85225e-100	Tregs	LEPROTL1
4.81751e-80	0.561	0.295	0.156	1.35541e-75	Tregs	AC058791.1
4.78459e-85	0.560713	0.266	0.14	1.34614e-80	Tregs	IL12RB1
5.89881e-73	0.559675	0.255	0.139	1.65963e-68	Tregs	THEM4
5.95125e-103	0.556671	0.331	0.169	1.67439e-98	Tregs	DEF6
1.43869e-57	0.554982	0.515	0.412	4.04774e-53	Tregs	STAT3
6.38507e-78	0.554756	0.576	0.438	1.79644e-73	Tregs	CTSC
1.91115e-194	0.553138	0.146	0.029	5.37702e-190	Tregs	ADTRP
2.06189e-148	0.552418	0.168	0.047	5.80113e-144	Tregs	HS3ST3B1
1.46355e-72	0.552242	0.572	0.458	4.1177e-68	Tregs	C9orf16
1.63096e-93	0.55164	0.24	0.111	4.58871e-89	Tregs	MALT1
1.4767e-59	0.551086	0.306	0.193	4.15469e-55	Tregs	TLK1
6.96512e-130	0.549851	0.266	0.107	1.95964e-125	Tregs	ITK
3.5713e-76	0.547464	0.552	0.42	1.00478e-71	Tregs	DDX24
1.6982e-108	0.547395	0.17	0.059	4.77788e-104	Tregs	NINJ2
1.59889e-64	0.545997	0.404	0.28	4.49848e-60	Tregs	PPM1G
3.76593e-125	0.543741	0.791	0.638	1.05954e-120	Tregs	FXYD5
3.53345e-58	0.542922	0.282	0.168	9.94135e-54	Tregs	DUSP10
1.79988e-279	0.540288	0.999	0.996	5.06397e-275	Tregs	B2M
7.38655e-49	0.539048	0.544	0.454	2.07821e-44	Tregs	COX5A
8.28744e-101	0.538545	0.497	0.298	2.33167e-96	Tregs	FYB1
2.67458e-93	0.538385	0.289	0.146	7.52494e-89	Tregs	FAM129A
9.45913e-58	0.538227	0.355	0.237	2.66133e-53	Tregs	TMEM173
4.10485e-97	0.537055	0.297	0.148	1.1549e-92	Tregs	LPXN
1.38697e-104	0.536913	0.262	0.118	3.90224e-100	Tregs	RCAN3
1.14718e-167	0.533839	0.994	0.968	3.22759e-163	Tregs	ACTB
5.94225e-89	0.531775	0.448	0.277	1.67185e-84	Tregs	ETS1
3.76776e-52	0.527778	0.288	0.185	1.06006e-47	Tregs	PMVK
3.96138e-77	0.524446	0.408	0.258	1.11453e-72	Tregs	SH3KBP1
2.55439e-80	0.523045	0.316	0.173	7.18678e-76	Tregs	ACP5
5.13217e-205	0.522382	0.899	0.625	1.44394e-200	Tregs	SRGN
2.26341e-94	0.517567	0.421	0.246	6.3681e-90	Tregs	FMNL1
7.61643e-84	0.514032	0.237	0.113	2.14288e-79	Tregs	LAYN
7.78424e-73	0.509695	0.578	0.467	2.1901e-68	Tregs	UBE2D2
1.67108e-64	0.509635	0.36	0.231	4.70159e-60	Tregs	SAMHD1
1.76432e-151	0.508825	0.955	0.897	4.96392e-147	Tregs	PFN1
4.9134e-116	0.506284	0.542	0.319	1.38239e-111	Tregs	ACAP1
2.23447e-107	0.506219	0.505	0.296	6.28668e-103	Tregs	SAMSN1
3.34124e-98	0.504989	0.19	0.076	9.40058e-94	Tregs	TRAF3
1.03518e-62	0.50443	0.552	0.437	2.91248e-58	Tregs	CFLAR
2.60283e-87	0.503862	0.463	0.286	7.32307e-83	Tregs	CLEC2D
9.11961e-105	0.50187	0.282	0.13	2.5658e-100	Tregs	S1PR4
1.6141e-81	0.501186	0.908	0.815	4.54126e-77	Tregs	JUNB
3.70935e-168	0.499008	0.114	0.021	1.04363e-163	Tregs	LTA
8.95033e-78	0.498997	0.469	0.313	2.51818e-73	Tregs	RGS10
5.55562e-79	0.498295	0.3	0.16	1.56307e-74	Tregs	AC016831.5
2.63832e-109	0.497523	0.626	0.41	7.42292e-105	Tregs	LSP1
2.4451e-87	0.497422	0.334	0.181	6.8793e-83	Tregs	PTTG1
1.36643e-86	0.495616	0.371	0.21	3.84444e-82	Tregs	LBH
3.25343e-77	0.49435	0.31	0.171	9.15353e-73	Tregs	MYO1G
1.82665e-55	0.493164	0.333	0.216	5.13928e-51	Tregs	CASP1
7.48269e-64	0.492877	0.585	0.474	2.10525e-59	Tregs	CUTA
2.02607e-88	0.492661	0.232	0.106	5.70036e-84	Tregs	AQP3
1.30703e-99	0.492438	0.494	0.303	3.67732e-95	Tregs	FYN
1.68167e-82	0.49197	0.278	0.141	4.73137e-78	Tregs	SELPLG
1.49754e-50	0.491491	0.308	0.204	4.21333e-46	Tregs	CCM2
7.62798e-225	0.491343	0.123	0.018	2.14613e-220	Tregs	C15orf53
1.63048e-138	0.491247	0.126	0.03	4.58735e-134	Tregs	EPHX2
1.06477e-43	0.490614	0.332	0.232	2.99572e-39	Tregs	CCND2
1.27025e-66	0.490002	0.524	0.383	3.57384e-62	Tregs	EZR
2.90069e-65	0.489512	0.19	0.092	8.16109e-61	Tregs	TRIB2
3.74241e-104	0.48483	0.908	0.854	1.05293e-99	Tregs	RPS26
1.64041e-77	0.484365	0.656	0.517	4.6153e-73	Tregs	LDHB
1.38261e-84	0.482524	0.306	0.159	3.88996e-80	Tregs	ARHGAP9
5.30801e-74	0.482053	0.368	0.226	1.49341e-69	Tregs	SEC11C
4.0387e-81	0.481692	0.313	0.168	1.13629e-76	Tregs	RCSD1
2.5928e-98	0.481653	0.335	0.171	7.29485e-94	Tregs	GNG2
3.15874e-70	0.478442	0.339	0.198	8.88712e-66	Tregs	RASSF5
1.10897e-82	0.474832	0.183	0.077	3.12008e-78	Tregs	TACC3
8.09682e-33	0.474569	0.433	0.355	2.27804e-28	Tregs	BAX
7.07584e-61	0.474513	0.529	0.413	1.99079e-56	Tregs	JAK1
1.00815e-57	0.473871	0.33	0.21	2.83644e-53	Tregs	NSD3
4.25874e-46	0.473811	0.488	0.387	1.1982e-41	Tregs	AES
2.89932e-28	0.473494	0.353	0.284	8.15725e-24	Tregs	TPR
1.34877e-66	0.47162	0.446	0.309	3.79478e-62	Tregs	PPP1R18
4.11154e-89	0.468551	0.754	0.609	1.15678e-84	Tregs	SARAF
3.20641e-48	0.468202	0.29	0.187	9.02124e-44	Tregs	CD58
3.41099e-80	0.46561	0.578	0.41	9.59681e-76	Tregs	CKLF
6.90794e-56	0.465553	0.282	0.171	1.94355e-51	Tregs	CASP8
4.36602e-86	0.464738	0.247	0.116	1.22838e-81	Tregs	IL27RA
1.03186e-144	0.464664	0.135	0.032	2.90315e-140	Tregs	PBX4
3.54515e-49	0.464336	0.482	0.388	9.97428e-45	Tregs	NDFIP1
3.05387e-97	0.461231	0.188	0.072	8.59208e-93	Tregs	P2RY10
1.55501e-107	0.457147	0.29	0.13	4.37502e-103	Tregs	MIAT
8.77657e-21	0.454685	0.34	0.279	2.46929e-16	Tregs	PIM3
6.12117e-67	0.452369	0.387	0.241	1.72219e-62	Tregs	TSTD1
1.5263e-64	0.45232	0.476	0.342	4.29426e-60	Tregs	TERF2IP
1.57842e-58	0.452273	0.603	0.503	4.44087e-54	Tregs	PPP1CA
3.36146e-80	0.451963	0.192	0.083	9.45747e-76	Tregs	BCL2
3.78173e-127	0.450783	0.99	0.957	1.06399e-122	Tregs	HLA-B
1.27912e-84	0.449709	0.172	0.068	3.5988e-80	Tregs	HOXB2
4.03495e-87	0.449508	0.186	0.077	1.13523e-82	Tregs	ZNRF1
9.28236e-57	0.447602	0.524	0.404	2.61159e-52	Tregs	STK4
2.01627e-80	0.446979	0.245	0.118	5.67279e-76	Tregs	SASH3
1.94289e-94	0.446588	0.389	0.21	5.46632e-90	Tregs	PTPN7
1.92322e-101	0.446505	0.272	0.124	5.41099e-97	Tregs	CCDC88C
1.79552e-85	0.446119	0.161	0.061	5.05168e-81	Tregs	ZNF101
3.36194e-110	0.445438	0.659	0.43	9.45883e-106	Tregs	EVL
2.35512e-59	0.445282	0.363	0.235	6.62614e-55	Tregs	SMCHD1
1.6822e-66	0.440662	0.26	0.139	4.73287e-62	Tregs	GCHFR
3.86869e-139	0.439561	0.142	0.037	1.08846e-134	Tregs	RAB33A
1.08141e-80	0.438605	0.144	0.053	3.04255e-76	Tregs	KCNN4
5.44975e-106	0.438294	0.176	0.062	1.53329e-101	Tregs	PCED1B
1.33999e-32	0.436041	0.264	0.185	3.77007e-28	Tregs	JAK3
6.05907e-55	0.435964	0.247	0.141	1.70472e-50	Tregs	CDKN1B
2.87568e-110	0.435195	0.17	0.058	8.09073e-106	Tregs	TNIK
3.86963e-43	0.433534	0.499	0.395	1.08872e-38	Tregs	PRDX2
2.49232e-43	0.433064	0.207	0.122	7.01214e-39	Tregs	UXS1
1.07073e-44	0.432432	0.195	0.11	3.01251e-40	Tregs	OTUD5
2.53409e-59	0.430639	0.662	0.563	7.12967e-55	Tregs	PARK7
8.10928e-65	0.430192	0.666	0.567	2.28155e-60	Tregs	ANAPC16
1.39643e-81	0.43019	0.267	0.133	3.92885e-77	Tregs	APBB1IP
3.57926e-29	0.428818	0.243	0.168	1.00702e-24	Tregs	TFRC
2.58134e-33	0.425957	0.275	0.193	7.26261e-29	Tregs	HPRT1
3.37565e-41	0.42575	0.28	0.186	9.49739e-37	Tregs	FOXN3
3.05466e-62	0.424934	0.528	0.388	8.59428e-58	Tregs	CDC42SE2
1.81564e-33	0.423051	0.412	0.328	5.1083e-29	Tregs	CTSA
7.14073e-64	0.422914	0.476	0.332	2.00904e-59	Tregs	FNBP1
2.17664e-26	0.422118	0.284	0.215	6.12396e-22	Tregs	PHACTR2
1.312e-75	0.420938	0.192	0.085	3.69132e-71	Tregs	ATP6V0E2
5.90464e-54	0.420729	0.157	0.074	1.66127e-49	Tregs	IGFLR1
5.18497e-64	0.420642	0.186	0.088	1.45879e-59	Tregs	SNX20
2.92043e-38	0.420335	0.153	0.083	8.21664e-34	Tregs	IL1R1
7.41952e-77	0.417835	0.205	0.093	2.08748e-72	Tregs	MAP4K1
1.30322e-32	0.416508	0.278	0.196	3.6666e-28	Tregs	RAB11FIP1
9.55823e-83	0.415738	0.272	0.131	2.68921e-78	Tregs	SH2D1A
7.37224e-29	0.415251	0.352	0.281	2.07418e-24	Tregs	PAK2
1.04093e-33	0.414471	0.322	0.236	2.92864e-29	Tregs	ELOVL5
4.01277e-117	0.413225	0.96	0.916	1.12899e-112	Tregs	UBC
7.86661e-28	0.412112	0.325	0.247	2.21327e-23	Tregs	NOP58
7.59324e-44	0.407729	0.441	0.338	2.13636e-39	Tregs	ABRACL
4.45496e-54	0.407416	0.342	0.223	1.2534e-49	Tregs	TSC22D4
3.38466e-41	0.406388	0.449	0.349	9.52275e-37	Tregs	2009-09-01
4.58305e-46	0.405342	0.132	0.062	1.28944e-41	Tregs	THADA
1.47778e-70	0.40511	0.196	0.091	4.15773e-66	Tregs	POU2F2
4.48652e-82	0.404664	0.12	0.04	1.26228e-77	Tregs	TOX2
8.9816e-09	0.401643	0.336	0.309	0.000252697	Tregs	REL
3.78674e-42	0.400747	0.193	0.109	1.0654e-37	Tregs	CSGALNACT1
3.25922e-26	0.399667	0.206	0.143	9.16982e-22	Tregs	GPR82
2.15186e-64	0.399527	0.179	0.082	6.05425e-60	Tregs	LINC00513
4.02725e-80	0.39926	0.217	0.097	1.13307e-75	Tregs	PYHIN1
1.02427e-36	0.399176	0.213	0.133	2.8818e-32	Tregs	IFNAR2
3.85091e-58	0.399034	0.272	0.154	1.08345e-53	Tregs	INPP5D
7.44958e-43	0.398881	0.343	0.238	2.09594e-38	Tregs	TNFRSF14
4.75146e-26	0.398235	0.266	0.19	1.33682e-21	Tregs	ZNF331
5.34516e-128	0.397796	0.114	0.026	1.50386e-123	Tregs	CCDC141
3.26109e-51	0.397391	0.259	0.154	9.17507e-47	Tregs	GRK6
3.66555e-56	0.397349	0.504	0.359	1.0313e-51	Tregs	OCIAD2
7.07999e-26	0.397005	0.193	0.13	1.99196e-21	Tregs	TULP4
1.65547e-55	0.396907	0.561	0.434	4.65766e-51	Tregs	HERPUD1
1.12872e-35	0.396825	0.455	0.364	3.17567e-31	Tregs	ELF1
1.87624e-70	0.39534	0.269	0.141	5.2788e-66	Tregs	BCL11B
2.59946e-38	0.393864	0.2	0.119	7.31358e-34	Tregs	U2AF1L4
2.40793e-49	0.393043	0.6	0.5	6.7747e-45	Tregs	PSMB8
1.83795e-85	0.391957	0.937	0.887	5.17108e-81	Tregs	ACTG1
6.28002e-40	0.391601	0.228	0.14	1.76688e-35	Tregs	CHST11
2.48754e-26	0.391224	0.348	0.28	6.99871e-22	Tregs	CACYBP
1.42149e-58	0.390589	0.133	0.055	3.99938e-54	Tregs	MAL
1.86336e-65	0.390583	0.118	0.044	5.24258e-61	Tregs	ADAT2
5.74903e-31	0.390444	0.357	0.277	1.61749e-26	Tregs	GTF3C6
6.51792e-47	0.390261	0.591	0.491	1.83382e-42	Tregs	GSTK1
4.96796e-69	0.389382	0.441	0.272	1.39774e-64	Tregs	ITM2A
7.25946e-36	0.388728	0.238	0.155	2.04245e-31	Tregs	PRDM2
2.88044e-34	0.388699	0.377	0.287	8.10411e-30	Tregs	G3BP2
1.43908e-57	0.387291	0.31	0.184	4.04884e-53	Tregs	ARHGAP30
1.20415e-66	0.387104	0.228	0.113	3.38788e-62	Tregs	RBM38
7.7598e-48	0.385975	0.164	0.084	2.18322e-43	Tregs	PVT1
2.76093e-35	0.384799	0.346	0.253	7.76786e-31	Tregs	PARP1
1.79317e-30	0.384125	0.24	0.161	5.04508e-26	Tregs	HAPLN3
2.9292e-32	0.383827	0.405	0.317	8.2413e-28	Tregs	BUB3
3.86036e-94	0.383759	0.99	0.965	1.08611e-89	Tregs	MALAT1
1.49879e-101	0.382925	0.138	0.042	4.21684e-97	Tregs	JAKMIP1
1.61175e-25	0.382708	0.229	0.164	4.53465e-21	Tregs	GPR155
7.94919e-34	0.381932	0.191	0.118	2.2365e-29	Tregs	ZC3H7A
5.18368e-32	0.378726	0.254	0.175	1.45843e-27	Tregs	SNX9
1.19196e-60	0.377695	0.13	0.053	3.35359e-56	Tregs	FBLN7
6.18052e-25	0.377253	0.303	0.233	1.73889e-20	Tregs	AKIRIN2
1.42544e-110	0.376472	0.143	0.043	4.01046e-106	Tregs	ZNF831
5.38675e-55	0.376279	0.17	0.082	1.51556e-50	Tregs	AKTIP
3.17058e-46	0.376061	0.64	0.565	8.92043e-42	Tregs	ARF6
5.29861e-72	0.375811	0.251	0.124	1.49076e-67	Tregs	ZAP70
1.38879e-38	0.375285	0.267	0.174	3.90737e-34	Tregs	EPB41
1.09505e-80	0.375221	0.138	0.05	3.08093e-76	Tregs	AC008105.3
3.57447e-56	0.37509	0.752	0.682	1.00568e-51	Tregs	COMMD6
1.86612e-22	0.373808	0.644	0.589	5.25032e-18	Tregs	PKM
3.78417e-77	0.372784	0.105	0.033	1.06468e-72	Tregs	FUT7
2.58e-32	0.371822	0.289	0.203	7.25884e-28	Tregs	POLR3GL
4.7214e-47	0.371165	0.167	0.087	1.32837e-42	Tregs	IPCEF1
1.19217e-38	0.370684	0.563	0.483	3.35417e-34	Tregs	PRR13
4.03044e-26	0.370395	0.242	0.175	1.13397e-21	Tregs	NMT2
1.4195e-11	0.367739	0.231	0.191	3.99377e-07	Tregs	PGM2L1
3.97071e-89	0.367568	0.623	0.409	1.11716e-84	Tregs	CD37
1.42258e-33	0.367038	0.354	0.263	4.00242e-29	Tregs	MRPS6
3.80985e-32	0.366902	0.311	0.225	1.0719e-27	Tregs	VOPP1
4.59819e-45	0.366751	0.188	0.103	1.2937e-40	Tregs	NCK2
1.61837e-57	0.366669	0.299	0.173	4.5533e-53	Tregs	BIN2
5.98266e-73	0.366552	0.47	0.293	1.68322e-68	Tregs	GPR183
2.75369e-34	0.366289	0.225	0.145	7.74751e-30	Tregs	ASXL1
9.10746e-43	0.365975	0.521	0.42	2.56238e-38	Tregs	SH3BGRL
1.71095e-31	0.365896	0.311	0.225	4.81375e-27	Tregs	CYLD
7.28441e-53	0.365607	0.752	0.649	2.04947e-48	Tregs	ENO1
2.09126e-72	0.365308	0.828	0.727	5.88375e-68	Tregs	SUMO2
9.62722e-40	0.364334	0.545	0.457	2.70862e-35	Tregs	TRAPPC1
1.51773e-36	0.364315	0.254	0.163	4.27014e-32	Tregs	SOCS1
9.64425e-52	0.363895	0.117	0.049	2.71341e-47	Tregs	CRADD
3.04729e-50	0.363889	0.307	0.189	8.57355e-46	Tregs	ARHGAP45
9.90184e-21	0.363134	0.286	0.219	2.78588e-16	Tregs	OAS1
6.29074e-76	0.363098	0.397	0.228	1.7699e-71	Tregs	IL7R
7.48363e-110	0.36057	0.102	0.024	2.10552e-105	Tregs	IKZF4
2.13817e-21	0.359468	0.325	0.262	6.01574e-17	Tregs	SERPINB9
3.16553e-13	0.358978	0.293	0.25	8.90622e-09	Tregs	ANKRD10
7.37393e-52	0.358441	0.182	0.093	2.07466e-47	Tregs	MSI2
1.9311e-83	0.358241	0.109	0.033	5.43315e-79	Tregs	IL18R1
5.59464e-44	0.358019	0.412	0.295	1.57405e-39	Tregs	JPT1
5.18231e-25	0.357735	0.248	0.18	1.45804e-20	Tregs	FAM89B
9.5444e-32	0.356582	0.432	0.346	2.68532e-27	Tregs	ANXA11
1.22913e-41	0.355874	0.533	0.414	3.45816e-37	Tregs	DDIT4
2.54895e-31	0.355744	0.284	0.199	7.17146e-27	Tregs	SLFN5
5.47689e-60	0.355743	0.142	0.06	1.54092e-55	Tregs	BEND7
1.9991e-58	0.355236	0.76	0.674	5.62447e-54	Tregs	HSPA8
1.74983e-34	0.355042	0.347	0.251	4.92314e-30	Tregs	SYNE2
2.02677e-37	0.354253	0.368	0.267	5.70233e-33	Tregs	EPC1
7.46627e-39	0.352998	0.164	0.09	2.10064e-34	Tregs	LEF1
1.33288e-58	0.352185	0.123	0.05	3.75007e-54	Tregs	GCNT1
1.99346e-36	0.350616	0.404	0.3	5.60861e-32	Tregs	ARHGEF1
7.56718e-52	0.34969	0.203	0.106	2.12903e-47	Tregs	IQGAP2
3.84814e-22	0.349473	0.241	0.177	1.08267e-17	Tregs	TNIP2
1.35853e-38	0.348512	0.527	0.433	3.82221e-34	Tregs	ATP5IF1
9.1278e-45	0.348458	0.31	0.197	2.56811e-40	Tregs	PRKCH
8.42734e-49	0.348457	0.132	0.06	2.37103e-44	Tregs	ETV7
1.96109e-38	0.347047	0.146	0.077	5.51753e-34	Tregs	ISOC1
1.68276e-51	0.346774	0.788	0.715	4.73443e-47	Tregs	CIRBP
1.72568e-89	0.346645	0.941	0.874	4.85521e-85	Tregs	DDX5
6.99749e-54	0.346595	0.551	0.403	1.96874e-49	Tregs	VAMP8
1.4367e-29	0.346364	0.214	0.14	4.04215e-25	Tregs	RNPEPL1
4.68282e-56	0.346075	0.664	0.562	1.31751e-51	Tregs	SRSF7
9.68298e-40	0.345377	0.693	0.622	2.72431e-35	Tregs	CCNI
1.28518e-53	0.345343	0.149	0.069	3.61586e-49	Tregs	LAX1
7.42465e-66	0.34513	0.461	0.294	2.08893e-61	Tregs	DUSP2
7.05842e-37	0.344839	0.518	0.421	1.98589e-32	Tregs	IDS
8.42083e-27	0.341244	0.295	0.219	2.3692e-22	Tregs	CMTM3
1.1474e-98	0.340788	0.952	0.892	3.2282e-94	Tregs	HLA-E
5.44216e-53	0.340255	0.189	0.095	1.53115e-48	Tregs	ARHGAP25
6.53218e-50	0.339185	0.193	0.101	1.83783e-45	Tregs	KCNAB2
9.22098e-46	0.338895	0.231	0.134	2.59432e-41	Tregs	ARHGAP4
2.57976e-24	0.338173	0.405	0.341	7.25816e-20	Tregs	PSMA5
1.69843e-43	0.338122	0.285	0.178	4.77854e-39	Tregs	ANKRD44
2.37977e-64	0.337395	0.173	0.076	6.69549e-60	Tregs	RGL4
3.28044e-38	0.335993	0.383	0.273	9.22951e-34	Tregs	ANXA6
4.86235e-40	0.335406	0.273	0.172	1.36802e-35	Tregs	FERMT3
4.92121e-20	0.335243	0.3	0.236	1.38458e-15	Tregs	MAT2B
1.36164e-35	0.334962	0.188	0.111	3.83098e-31	Tregs	HNRNPLL
4.10467e-24	0.334777	0.357	0.281	1.15485e-19	Tregs	EPSTI1
1.0163e-59	0.334234	0.799	0.737	2.85936e-55	Tregs	SUB1
3.95798e-37	0.331829	0.479	0.366	1.11358e-32	Tregs	GYPC
1.09983e-84	0.331625	0.999	0.985	3.09436e-80	Tregs	TMSB4X
6.75178e-21	0.331384	0.307	0.246	1.89961e-16	Tregs	PPM1K
1.72637e-24	0.331284	0.312	0.239	4.85715e-20	Tregs	PPP1R7
1.94874e-53	0.331166	0.25	0.137	5.48278e-49	Tregs	SYTL3
4.16087e-31	0.331003	0.169	0.1	1.17066e-26	Tregs	TMEM154
7.46373e-44	0.330057	0.208	0.117	2.09992e-39	Tregs	TMC8
3.74813e-41	0.327816	0.176	0.096	1.05454e-36	Tregs	ORMDL3
1.93482e-24	0.326358	0.433	0.362	5.44361e-20	Tregs	CLK1
2.62896e-24	0.32605	0.479	0.412	7.39658e-20	Tregs	SF3B1
3.08247e-36	0.325647	0.473	0.373	8.67253e-32	Tregs	FAM49B
3.88381e-16	0.324521	0.155	0.11	1.09271e-11	Tregs	CCNG2
3.94919e-36	0.324307	0.398	0.298	1.1111e-31	Tregs	EML4
1.5237e-50	0.322684	0.767	0.692	4.28692e-46	Tregs	NDUFA4
4.83822e-37	0.321706	0.386	0.282	1.36123e-32	Tregs	PCSK7
5.34941e-24	0.321659	0.204	0.14	1.50506e-19	Tregs	HDAC7
8.89758e-27	0.321644	0.344	0.263	2.50333e-22	Tregs	SNRPN
1.62404e-21	0.321515	0.431	0.375	4.56922e-17	Tregs	UBE2N
1.29509e-20	0.320974	0.358	0.295	3.64373e-16	Tregs	CCNDBP1
1.25469e-14	0.32095	0.226	0.176	3.53006e-10	Tregs	PDCL3
1.40382e-37	0.320895	0.153	0.083	3.94966e-33	Tregs	STN1
2.08747e-26	0.320412	0.285	0.209	5.87311e-22	Tregs	CYBC1
1.03471e-34	0.320326	0.642	0.564	2.91115e-30	Tregs	NDUFA13
1.87693e-24	0.31995	0.18	0.119	5.28075e-20	Tregs	DDHD1
1.76725e-18	0.319648	0.226	0.164	4.97217e-14	Tregs	TSPYL2
5.64501e-17	0.319632	0.164	0.115	1.58822e-12	Tregs	BCL2L1
4.91834e-53	0.319328	0.945	0.903	1.38378e-48	Tregs	GAPDH
1.07325e-37	0.319143	0.174	0.097	3.0196e-33	Tregs	FLT3LG
1.12376e-15	0.318898	0.36	0.313	3.16171e-11	Tregs	SFT2D1
1.52258e-69	0.31876	0.124	0.046	4.28377e-65	Tregs	TTN
2.44436e-13	0.318455	0.26	0.213	6.87721e-09	Tregs	BTG3
3.17965e-46	0.318174	0.755	0.677	8.94594e-42	Tregs	HNRNPK
3.14904e-24	0.318053	0.301	0.228	8.85982e-20	Tregs	RNF167
1.48505e-38	0.317074	0.392	0.278	4.17818e-34	Tregs	FAM107B
2.15061e-61	0.315761	0.248	0.129	6.05074e-57	Tregs	PTPN22
2.09692e-20	0.315226	0.423	0.363	5.89968e-16	Tregs	UFC1
5.17751e-75	0.314957	0.13	0.047	1.45669e-70	Tregs	GLCCI1
1.05192e-14	0.314376	0.188	0.143	2.95956e-10	Tregs	FRMD4B
8.73815e-69	0.314361	0.949	0.892	2.45848e-64	Tregs	MYL6
4.70484e-36	0.313821	0.115	0.057	1.32371e-31	Tregs	ADAM12
1.46653e-19	0.313382	0.374	0.302	4.12607e-15	Tregs	MX1
4.57143e-26	0.313353	0.44	0.363	1.28617e-21	Tregs	C9orf78
4.00239e-28	0.313126	0.559	0.495	1.12607e-23	Tregs	NDUFB8
1.03035e-46	0.3127	0.13	0.06	2.8989e-42	Tregs	IKBKE
2.89409e-86	0.312506	0.988	0.959	8.14253e-82	Tregs	HLA-C
6.48552e-25	0.311754	0.441	0.368	1.8247e-20	Tregs	KMT2E
5.05836e-36	0.31161	0.428	0.318	1.42317e-31	Tregs	RNASET2
2.43354e-19	0.310944	0.416	0.355	6.84677e-15	Tregs	ECH1
4.51153e-28	0.310885	0.278	0.197	1.26932e-23	Tregs	TMC6
4.84909e-36	0.310475	0.601	0.517	1.36429e-31	Tregs	TRIR
1.52062e-12	0.310101	0.259	0.214	4.27827e-08	Tregs	TPP1
2.29056e-78	0.309867	0.992	0.969	6.4445e-74	Tregs	TMSB10
2.64902e-37	0.309778	0.129	0.065	7.45301e-33	Tregs	CDIP1
6.43519e-09	0.309576	0.303	0.268	0.000181054	Tregs	SPATS2L
6.38096e-38	0.308994	0.146	0.076	1.79528e-33	Tregs	DLGAP1-AS1
4.85186e-54	0.308803	0.135	0.059	1.36507e-49	Tregs	MEI1
1.04534e-22	0.308694	0.332	0.262	2.94105e-18	Tregs	AIP
7.51685e-28	0.307587	0.551	0.476	2.11487e-23	Tregs	HLA-F
3.83347e-49	0.307432	0.799	0.734	1.07855e-44	Tregs	CALM1
6.39029e-23	0.307406	0.41	0.341	1.79791e-18	Tregs	CCDC12
9.5035e-39	0.307366	0.302	0.197	2.67381e-34	Tregs	EMB
2.39496e-24	0.307298	0.513	0.45	6.73821e-20	Tregs	ARPC4
4.99572e-19	0.306345	0.203	0.147	1.40555e-14	Tregs	FAM104A
1.09227e-56	0.305964	0.857	0.82	3.07311e-52	Tregs	COX7C
1.04149e-56	0.305584	0.13	0.054	2.93025e-52	Tregs	RIC3
2.21686e-19	0.305442	0.287	0.225	6.23714e-15	Tregs	MYCBP2
1.35277e-26	0.305165	0.589	0.511	3.80601e-22	Tregs	EMP3
1.62497e-69	0.305163	0.906	0.838	4.57186e-65	Tregs	OAZ1
5.53882e-19	0.305025	0.422	0.368	1.55835e-14	Tregs	TBCB
2.87701e-22	0.304218	0.416	0.353	8.09447e-18	Tregs	ARID4B
1.55483e-19	0.30408	0.18	0.125	4.37451e-15	Tregs	MAST4
1.13789e-14	0.303974	0.166	0.121	3.20146e-10	Tregs	IL6R
2.691e-20	0.303632	0.211	0.151	7.57114e-16	Tregs	DDB2
1.18786e-37	0.302673	0.206	0.121	3.34204e-33	Tregs	NCKAP1L
1.48499e-31	0.302542	0.596	0.521	4.17803e-27	Tregs	APRT
3.80179e-16	0.3023	0.159	0.112	1.06963e-11	Tregs	CFAP20
1.17954e-49	0.301862	0.289	0.173	3.31864e-45	Tregs	LCP2
1.03341e-47	0.30068	0.796	0.72	2.9075e-43	Tregs	ATP5MG
3.56448e-43	0.300556	0.776	0.712	1.00287e-38	Tregs	CLIC1
3.72894e-21	0.300553	0.156	0.101	1.04914e-16	Tregs	GABPB1
6.92248e-11	0.299715	0.203	0.164	1.94764e-06	Tregs	METTL8
3.16703e-09	0.299616	0.344	0.305	8.91044e-05	Tregs	SYNGR2
6.1625e-21	0.299315	0.485	0.428	1.73382e-16	Tregs	COX7A2L
9.78406e-21	0.29918	0.522	0.47	2.75275e-16	Tregs	HIGD2A
5.85588e-18	0.298752	0.272	0.212	1.64755e-13	Tregs	PHF11
4.37203e-18	0.298716	0.406	0.351	1.23007e-13	Tregs	DPP7
1.04491e-42	0.298422	0.269	0.163	2.93985e-38	Tregs	ARHGAP15
1.87917e-29	0.297945	0.573	0.503	5.28704e-25	Tregs	ACTR3
2.3623e-19	0.297548	0.21	0.151	6.64634e-15	Tregs	RSBN1
4.32341e-34	0.296914	0.143	0.078	1.21639e-29	Tregs	ARHGEF6
5.21626e-29	0.296552	0.16	0.095	1.46759e-24	Tregs	FOXO1
1.47522e-22	0.296386	0.418	0.35	4.15054e-18	Tregs	MPHOSPH8
9.10134e-18	0.296197	0.424	0.37	2.56066e-13	Tregs	CHURC1
5.44803e-14	0.294881	0.298	0.247	1.5328e-09	Tregs	CSRNP1
5.73032e-12	0.294421	0.21	0.17	1.61223e-07	Tregs	AKIP1
3.53303e-21	0.294237	0.28	0.211	9.94019e-17	Tregs	IDI1
5.59378e-65	0.294098	0.887	0.821	1.57381e-60	Tregs	ATP5F1E
1.75558e-17	0.293998	0.208	0.152	4.93932e-13	Tregs	PELI1
8.84304e-39	0.293287	0.152	0.079	2.48799e-34	Tregs	FGD3
5.02467e-17	0.293224	0.269	0.21	1.41369e-12	Tregs	FAM118A
2.04255e-24	0.292304	0.591	0.538	5.74672e-20	Tregs	SPCS1
1.36607e-15	0.292035	0.139	0.096	3.84343e-11	Tregs	FAM110A
4.70695e-36	0.291946	0.662	0.597	1.3243e-31	Tregs	SON
6.68275e-13	0.291919	0.343	0.303	1.88019e-08	Tregs	CDV3
8.3344e-20	0.2918	0.351	0.286	2.34488e-15	Tregs	NAP1L4
1.92986e-19	0.291791	0.378	0.312	5.42967e-15	Tregs	PHLDA1
1.97237e-23	0.291714	0.261	0.191	5.54925e-19	Tregs	R3HDM4
7.05537e-16	0.291068	0.27	0.215	1.98503e-11	Tregs	SCAMP2
3.5838e-27	0.291022	0.179	0.112	1.0083e-22	Tregs	RFTN1
2.97257e-22	0.29086	0.413	0.344	8.36332e-18	Tregs	AAK1
3.4066e-19	0.288807	0.149	0.098	9.58448e-15	Tregs	TSPAN17
5.94138e-17	0.288557	0.48	0.438	1.67161e-12	Tregs	NDUFV2
9.26381e-19	0.28735	0.263	0.201	2.60637e-14	Tregs	MAP2K3
3.8576e-13	0.287327	0.341	0.289	1.08533e-08	Tregs	ARID5A
1.38556e-15	0.28677	0.159	0.113	3.89828e-11	Tregs	MIIP
4.70052e-19	0.286668	0.461	0.407	1.32249e-14	Tregs	COX17
2.44584e-38	0.28658	0.163	0.086	6.88137e-34	Tregs	GRAP2
8.93e-16	0.285698	0.293	0.237	2.51246e-11	Tregs	ANP32E
1.04812e-15	0.285551	0.144	0.1	2.94887e-11	Tregs	LY75
2.80482e-14	0.283949	0.356	0.31	7.89137e-10	Tregs	ATRX
5.21558e-17	0.283541	0.505	0.466	1.4674e-12	Tregs	SCAND1
1.30869e-42	0.282668	0.101	0.044	3.682e-38	Tregs	LRRC61
7.50895e-18	0.28261	0.11	0.067	2.11264e-13	Tregs	PTP4A3
1.93847e-14	0.282239	0.16	0.115	5.45388e-10	Tregs	GOLGA8B
2.01131e-15	0.281639	0.431	0.391	5.65883e-11	Tregs	WDR1
6.5e-29	0.281541	0.163	0.097	1.82877e-24	Tregs	DOCK2
2.14715e-22	0.281149	0.152	0.095	6.04101e-18	Tregs	HERC5
7.51516e-17	0.281035	0.335	0.278	2.11439e-12	Tregs	MPC2
1.65899e-31	0.280915	0.161	0.094	4.66756e-27	Tregs	PTPRJ
2.4075e-19	0.28053	0.231	0.169	6.7735e-15	Tregs	NSMCE3
2.34075e-15	0.28021	0.272	0.219	6.58569e-11	Tregs	NECAP2
5.26256e-19	0.279897	0.198	0.141	1.48062e-14	Tregs	NFKB2
5.53101e-13	0.279724	0.297	0.253	1.55615e-08	Tregs	LRP10
4.57646e-16	0.279718	0.352	0.295	1.28759e-11	Tregs	OPTN
4.38127e-11	0.279646	0.333	0.298	1.23267e-06	Tregs	SDF4
2.44283e-10	0.277942	0.341	0.308	6.87289e-06	Tregs	ARPP19
3.62687e-10	0.277743	0.187	0.15	1.02042e-05	Tregs	SEC14L1
1.88248e-19	0.277295	0.515	0.461	5.29636e-15	Tregs	PAIP2
2.91113e-20	0.277081	0.481	0.427	8.19047e-16	Tregs	DYNLRB1
8.13037e-23	0.277078	0.249	0.179	2.28748e-18	Tregs	CCDC69
8.02093e-29	0.276988	0.247	0.164	2.25669e-24	Tregs	IL16
5.35762e-31	0.275294	0.213	0.133	1.50737e-26	Tregs	ICAM2
5.7567e-14	0.275255	0.31	0.263	1.61965e-09	Tregs	WNK1
7.7706e-18	0.274949	0.39	0.33	2.18626e-13	Tregs	MZT2A
2.79227e-24	0.274774	0.539	0.478	7.85604e-20	Tregs	NDUFA3
4.11474e-36	0.274566	0.736	0.685	1.15768e-31	Tregs	SRSF5
4.82754e-15	0.274484	0.269	0.217	1.35823e-10	Tregs	NUDT5
8.39782e-24	0.27405	0.563	0.501	2.36273e-19	Tregs	NOP10
5.96333e-30	0.273607	0.768	0.72	1.67778e-25	Tregs	UQCRB
5.75047e-55	0.273484	0.862	0.818	1.61789e-50	Tregs	RPL36AL
1.45992e-14	0.27333	0.305	0.253	4.10749e-10	Tregs	PMF1
3.29824e-22	0.273185	0.152	0.097	9.2796e-18	Tregs	ZNF688
5.67654e-21	0.273024	0.262	0.195	1.5971e-16	Tregs	SYNRG
6.01443e-19	0.272953	0.467	0.412	1.69216e-14	Tregs	ANKRD12
4.40192e-12	0.272587	0.442	0.412	1.23848e-07	Tregs	UBE2B
4.46102e-18	0.271542	0.278	0.216	1.25511e-13	Tregs	COMMD7
7.91853e-42	0.271032	0.197	0.108	2.22788e-37	Tregs	CYFIP2
5.21235e-28	0.270963	0.624	0.563	1.46649e-23	Tregs	CAPZB
7.27143e-16	0.270948	0.281	0.225	2.04582e-11	Tregs	PSIP1
2.94307e-23	0.270808	0.153	0.096	8.28033e-19	Tregs	CCDC32
6.23954e-10	0.270379	0.266	0.229	1.7555e-05	Tregs	CLPP
8.84344e-17	0.269701	0.337	0.281	2.4881e-12	Tregs	ROCK1
4.41711e-16	0.269623	0.233	0.179	1.24275e-11	Tregs	MLLT6
2.99394e-18	0.26922	0.122	0.077	8.42346e-14	Tregs	CASK
1.20987e-24	0.269051	0.501	0.428	3.40398e-20	Tregs	SNU13
2.61469e-18	0.268986	0.184	0.129	7.35643e-14	Tregs	ACTR1B
1.51742e-12	0.268881	0.18	0.138	4.26926e-08	Tregs	SVBP
4.61411e-28	0.268791	0.282	0.201	1.29818e-23	Tregs	PDE4B
4.99933e-22	0.268529	0.218	0.151	1.40656e-17	Tregs	PSMB8-AS1
2.23048e-12	0.268098	0.284	0.24	6.27545e-08	Tregs	IGBP1
3.4724e-31	0.267873	0.186	0.113	9.76959e-27	Tregs	PPP2R5A
1.55573e-21	0.266424	0.145	0.091	4.37706e-17	Tregs	SLC25A45
8.48915e-25	0.266304	0.112	0.062	2.38842e-20	Tregs	BANP
1.46583e-13	0.266261	0.176	0.132	4.12411e-09	Tregs	C16orf87
1.67718e-48	0.266123	0.832	0.764	4.71875e-44	Tregs	ARPC2
1.41285e-21	0.265762	0.306	0.234	3.97505e-17	Tregs	YPEL3
2.7457e-15	0.265734	0.334	0.281	7.72501e-11	Tregs	TANK
8.08575e-17	0.265514	0.407	0.353	2.27492e-12	Tregs	MEAF6
1.08817e-12	0.265386	0.143	0.103	3.06156e-08	Tregs	ANTXR2
1.13599e-26	0.265341	0.17	0.105	3.19611e-22	Tregs	LRBA
1.49426e-09	0.265273	0.37	0.342	4.2041e-05	Tregs	MAPK1IP1L
1.84024e-12	0.26485	0.278	0.233	5.17752e-08	Tregs	TADA3
3.60988e-29	0.264456	0.209	0.133	1.01564e-24	Tregs	ITGAL
3.55406e-15	0.262721	0.273	0.22	9.99935e-11	Tregs	IKZF3
2.24019e-32	0.262527	0.282	0.189	6.30279e-28	Tregs	DOCK8
2.98003e-18	0.262182	0.515	0.468	8.38431e-14	Tregs	PRRC2C
6.96431e-17	0.261767	0.246	0.188	1.95941e-12	Tregs	LBR
1.27905e-13	0.260885	0.265	0.218	3.59861e-09	Tregs	RNF187
1.44596e-25	0.260859	0.137	0.08	4.06821e-21	Tregs	SLC25A38
1.69961e-15	0.260585	0.231	0.179	4.78186e-11	Tregs	DIAPH1
1.53244e-09	0.260294	0.294	0.257	4.31152e-05	Tregs	TRIM22
8.23418e-33	0.260126	0.102	0.048	2.31669e-28	Tregs	CENPM
5.27335e-12	0.259697	0.203	0.16	1.48366e-07	Tregs	NABP1
1.68295e-20	0.259682	0.337	0.268	4.73497e-16	Tregs	SP110
1.57038e-13	0.259376	0.241	0.193	4.41826e-09	Tregs	SQOR
3.5429e-38	0.258917	0.129	0.063	9.96796e-34	Tregs	DENND1C
1.11327e-15	0.257955	0.468	0.425	3.13219e-11	Tregs	PSMD8
1.94142e-33	0.257891	0.73	0.655	5.46218e-29	Tregs	ATP5MC2
9.78105e-18	0.25745	0.442	0.393	2.7519e-13	Tregs	FKBP8
2.9398e-13	0.257361	0.223	0.175	8.27112e-09	Tregs	IRF2
5.85123e-32	0.257215	0.131	0.069	1.64624e-27	Tregs	CBX7
5.57453e-13	0.257042	0.236	0.189	1.56839e-08	Tregs	RNF139
5.13866e-30	0.256367	0.147	0.083	1.44576e-25	Tregs	CSF1
3.28753e-18	0.25622	0.152	0.102	9.24946e-14	Tregs	TRIM69
3.89998e-18	0.256124	0.198	0.141	1.09726e-13	Tregs	RALGDS
4.96126e-13	0.255795	0.236	0.19	1.39585e-08	Tregs	DMAC1
1.1138e-17	0.255781	0.296	0.235	3.13368e-13	Tregs	CCDC107
6.80112e-18	0.254849	0.122	0.078	1.91349e-13	Tregs	MICAL2
1.40284e-15	0.254204	0.404	0.355	3.94688e-11	Tregs	GPBP1
1.00432e-14	0.253882	0.452	0.404	2.82565e-10	Tregs	ANP32B
3.33136e-21	0.253458	0.493	0.415	9.37279e-17	Tregs	TAP1
3.24483e-16	0.252078	0.566	0.52	9.12932e-12	Tregs	EIF3H
2.96631e-13	0.251957	0.47	0.432	8.34572e-09	Tregs	PEBP1
4.16777e-21	0.251688	0.453	0.386	1.1726e-16	Tregs	SELENOT
1.58605e-24	0.251484	0.552	0.481	4.46234e-20	Tregs	VAMP2
1.05294e-15	0.251218	0.109	0.069	2.96243e-11	Tregs	TMEM63A
2.85301e-63	0.251108	0.106	0.037	8.02695e-59	Tregs	UBASH3A
2.77817e-35	0.250553	0.493	0.358	7.81639e-31	Tregs	CD48
1.03801e-12	0.250365	0.244	0.198	2.92043e-08	Tregs	RSBN1L
2.10511e-17	0.250166	0.56	0.525	5.92273e-13	Tregs	SERBP1
8.86746e-10	0.250011	0.288	0.251	2.49486e-05	Tregs	GSPT1
0	3.91947	0.646	0.105	0	TPHs	CXCL13
0	1.89855	0.598	0.125	0	TPHs	KLRB1
0	1.84362	0.66	0.165	0	TPHs	TNFRSF18
0	1.81382	0.604	0.139	0	TPHs	LINC01871
1.18514e-226	1.76939	0.43	0.108	3.33438e-222	TPHs	IFNG
0	1.71485	0.924	0.399	0	TPHs	CD2
0	1.57379	0.957	0.449	0	TPHs	CD3D
7.77498e-302	1.52524	0.812	0.326	2.18749e-297	TPHs	ALOX5AP
3.45774e-274	1.52033	0.879	0.425	9.72836e-270	TPHs	TRAC
3.87253e-290	1.50494	0.698	0.241	1.08954e-285	TPHs	DUSP4
6.5561e-297	1.49715	0.721	0.254	1.84456e-292	TPHs	SPOCK2
1.08888e-218	1.44837	0.822	0.443	3.06356e-214	TPHs	ID2
9.01919e-46	1.4355	0.487	0.29	2.53755e-41	TPHs	CCL4
9.12428e-106	1.42456	0.396	0.159	2.56712e-101	TPHs	LAG3
1.28513e-257	1.3948	0.912	0.445	3.61571e-253	TPHs	RGS1
0	1.31731	0.365	0.057	0	TPHs	PDCD1
2.65409e-187	1.30488	0.755	0.36	7.46728e-183	TPHs	TRBC2
1.82004e-201	1.29623	0.662	0.274	5.12069e-197	TPHs	ITM2A
7.09363e-145	1.26494	0.595	0.304	1.99579e-140	TPHs	RBPJ
1.20916e-238	1.25372	0.97	0.637	3.40198e-234	TPHs	SRGN
6.88753e-210	1.24949	0.571	0.193	1.93781e-205	TPHs	TIGIT
5.22939e-183	1.22769	0.496	0.173	1.47129e-178	TPHs	TNFRSF4
9.03901e-186	1.16296	0.688	0.301	2.54313e-181	TPHs	SAMSN1
2.48541e-201	1.15867	0.435	0.122	6.99271e-197	TPHs	CTLA4
1.26342e-197	1.14844	0.749	0.349	3.55464e-193	TPHs	IL2RG
1.50199e-121	1.14163	0.504	0.24	4.22585e-117	TPHs	NR3C1
3.3168e-143	1.1267	0.697	0.338	9.33181e-139	TPHs	CD7
8.70809e-117	1.10383	0.476	0.212	2.45002e-112	TPHs	RORA
2.42609e-166	1.09569	0.42	0.134	6.82579e-162	TPHs	TNFRSF25
6.45429e-95	1.08633	0.491	0.259	1.81592e-90	TPHs	ENTPD1
7.18791e-176	1.0834	0.702	0.308	2.02232e-171	TPHs	CD3G
1.31618e-205	1.08127	0.813	0.368	3.70307e-201	TPHs	CD3E
4.06778e-98	1.07648	0.501	0.222	1.14447e-93	TPHs	GZMB
7.51083e-190	1.07339	0.454	0.134	2.11317e-185	TPHs	ICOS
3.38274e-137	1.05116	0.307	0.085	9.51735e-133	TPHs	CXCR6
2.87493e-112	1.04078	0.683	0.415	8.08862e-108	TPHs	CKLF
3.54948e-169	1.03809	0.696	0.312	9.98647e-165	TPHs	LCK
3.941e-133	1.02932	0.518	0.215	1.1088e-128	TPHs	PTPN7
1.86525e-92	1.02448	0.396	0.179	5.24787e-88	TPHs	MAF
4.83695e-78	1.01359	0.411	0.205	1.36088e-73	TPHs	ANKRD28
3.48923e-125	0.993452	0.3	0.09	9.81694e-121	TPHs	CHN1
1.11112e-159	0.98705	0.498	0.177	3.12614e-155	TPHs	CD6
2.76835e-163	0.981899	0.939	0.669	7.78876e-159	TPHs	S100A4
6.91376e-159	0.974079	0.165	0.025	1.94519e-154	TPHs	ZBED2
1.26736e-136	0.973236	0.278	0.075	3.56572e-132	TPHs	ITPR1
3.05079e-86	0.962326	0.529	0.301	8.58339e-82	TPHs	CD82
4.71366e-56	0.962049	0.15	0.047	1.32619e-51	TPHs	NMB
5.27845e-131	0.960614	0.542	0.226	1.48509e-126	TPHs	CD247
6.71524e-132	0.957551	0.322	0.095	1.88933e-127	TPHs	SIRPG
1.36448e-139	0.955062	0.409	0.139	3.83895e-135	TPHs	SH2D2A
1.35905e-68	0.952204	0.355	0.176	3.82368e-64	TPHs	SNX9
2.51425e-121	0.947978	0.466	0.187	7.07384e-117	TPHs	SLA
1.91701e-70	0.939935	0.424	0.22	5.3935e-66	TPHs	PRDM1
1.21202e-90	0.919918	0.294	0.104	3.41002e-86	TPHs	LINC01943
5.30408e-57	0.913114	0.468	0.261	1.4923e-52	TPHs	TRBC1
1.10601e-101	0.911707	0.379	0.146	3.11175e-97	TPHs	JAML
3.03904e-200	0.90921	0.221	0.035	8.55035e-196	TPHs	CD40LG
9.57675e-106	0.895475	0.573	0.291	2.69442e-101	TPHs	CLEC2D
6.51644e-117	0.881507	0.425	0.165	1.8334e-112	TPHs	RASAL3
2.77676e-57	0.878502	0.418	0.241	7.81243e-53	TPHs	TMEM173
3.35127e-136	0.868608	0.831	0.5	9.42879e-132	TPHs	PTPRC
5.16939e-115	0.861193	0.874	0.549	1.45441e-110	TPHs	CD52
7.57093e-95	0.845763	0.483	0.228	2.13008e-90	TPHs	CD96
5.44506e-127	0.837671	0.85	0.527	1.53197e-122	TPHs	CORO1A
5.89e-70	0.837062	0.488	0.285	1.65715e-65	TPHs	DNPH1
1.51167e-70	0.828977	0.417	0.214	4.25309e-66	TPHs	RNF19A
3.92963e-32	0.821955	0.246	0.137	1.1056e-27	TPHs	KIAA0319L
9.14986e-105	0.821814	0.713	0.419	2.57431e-100	TPHs	LSP1
6.66226e-79	0.815777	0.224	0.072	1.87443e-74	TPHs	GADD45G
5.28185e-66	0.811408	0.499	0.282	1.48605e-61	TPHs	UCP2
2.26085e-75	0.809668	0.309	0.129	6.36089e-71	TPHs	PDE4D
6.38447e-81	0.799918	0.681	0.435	1.79627e-76	TPHs	TNFAIP3
4.20015e-112	0.798778	0.753	0.439	1.18171e-107	TPHs	EVL
3.9154e-21	0.798514	0.294	0.187	1.1016e-16	TPHs	CCL3
3.85816e-56	0.796519	0.287	0.133	1.08549e-51	TPHs	ADAM19
4.79822e-72	0.778027	0.262	0.102	1.34998e-67	TPHs	FURIN
2.86711e-50	0.77769	0.376	0.209	8.06661e-46	TPHs	FKBP5
9.4594e-130	0.770497	0.947	0.852	2.6614e-125	TPHs	SH3BGRL3
1.16612e-103	0.770497	0.417	0.165	3.28089e-99	TPHs	BATF
1.70938e-63	0.769723	0.365	0.186	4.80933e-59	TPHs	SMARCA2
9.14141e-48	0.764391	0.396	0.243	2.57193e-43	TPHs	RAB27A
9.42968e-49	0.750226	0.453	0.285	2.65304e-44	TPHs	BHLHE40
5.12002e-14	0.750184	0.261	0.192	1.44052e-09	TPHs	PGM2L1
4.54819e-30	0.743481	0.265	0.153	1.27963e-25	TPHs	HAVCR2
9.42077e-87	0.742733	0.505	0.241	2.65053e-82	TPHs	LAT
6.49694e-67	0.740386	0.678	0.475	1.82791e-62	TPHs	STK17B
1.90336e-73	0.733088	0.71	0.541	5.35511e-69	TPHs	ARL6IP5
2.40219e-65	0.732557	0.539	0.308	6.75857e-61	TPHs	FYB1
5.14018e-86	0.725163	0.608	0.329	1.44619e-81	TPHs	ACAP1
4.02991e-88	0.712766	0.826	0.565	1.13382e-83	TPHs	LAPTM5
4.51949e-85	0.710235	0.201	0.057	1.27156e-80	TPHs	MAL
9.36758e-67	0.710172	0.373	0.175	2.63557e-62	TPHs	PTGER4
5.68722e-99	0.702829	0.337	0.118	1.6001e-94	TPHs	TRAT1
1.12327e-50	0.701765	0.342	0.179	3.16031e-46	TPHs	GALM
1.23668e-46	0.701369	0.318	0.166	3.47939e-42	TPHs	CBLB
3.15307e-29	0.699704	0.189	0.095	8.87115e-25	TPHs	RDH10
8.35542e-48	0.698597	0.43	0.252	2.3508e-43	TPHs	APOBEC3C
2.25174e-29	0.69731	0.454	0.323	6.33528e-25	TPHs	CREM
7.94279e-71	0.696514	0.322	0.133	2.2347e-66	TPHs	PTPN22
2.22797e-70	0.694791	0.296	0.119	6.26839e-66	TPHs	CD4
6.07479e-55	0.693044	0.517	0.313	1.70914e-50	TPHs	FYN
8.19377e-94	0.681907	0.217	0.061	2.30532e-89	TPHs	TOX
5.83349e-73	0.678187	0.441	0.213	1.64125e-68	TPHs	TRAF3IP3
3.8483e-63	0.671436	0.418	0.21	1.08272e-58	TPHs	2001-09-01
5.79802e-52	0.671196	0.701	0.577	1.63127e-47	TPHs	SOD1
4.23199e-77	0.669556	0.753	0.538	1.19067e-72	TPHs	GMFG
3.17188e-48	0.66726	0.374	0.211	8.92408e-44	TPHs	PAG1
1.26793e-61	0.666557	0.33	0.152	3.56731e-57	TPHs	FAM129A
2.61155e-69	0.66551	0.509	0.277	7.34759e-65	TPHs	APOBEC3G
1.20017e-61	0.662923	0.526	0.301	3.37667e-57	TPHs	CYTIP
8.39504e-60	0.660844	0.399	0.204	2.36194e-55	TPHs	RASSF5
1.56109e-72	0.65862	0.338	0.14	4.39214e-68	TPHs	SIT1
1.44071e-95	0.648115	0.165	0.038	4.05343e-91	TPHs	DAPK2
7.57685e-77	0.638159	0.281	0.101	2.13175e-72	TPHs	GPR171
1.84263e-58	0.636044	0.26	0.107	5.18424e-54	TPHs	OXNAD1
1.92515e-44	0.635809	0.431	0.256	5.4164e-40	TPHs	FMNL1
1.77808e-74	0.630716	0.213	0.067	5.00261e-70	TPHs	LAIR2
1.91046e-43	0.629819	0.373	0.208	5.37508e-39	TPHs	EVI2A
1.54304e-63	0.625218	0.531	0.305	4.34134e-59	TPHs	ICAM3
2.0948e-56	0.621612	0.462	0.255	5.89373e-52	TPHs	BIRC3
2.56176e-55	0.620148	0.811	0.642	7.20751e-51	TPHs	TSC22D3
5.18367e-255	0.618679	0.114	0.007	1.45842e-250	TPHs	BHLHE40-AS1
9.38193e-52	0.615986	0.497	0.305	2.63961e-47	TPHs	HCLS1
1.85119e-72	0.610958	0.689	0.42	5.20831e-68	TPHs	RAC2
2.43232e-83	0.609883	0.861	0.613	6.84332e-79	TPHs	ARHGDIB
3.25586e-18	0.607705	0.157	0.086	9.16038e-14	TPHs	CSF1
6.02891e-103	0.605094	0.998	0.97	1.69623e-98	TPHs	ACTB
2.71586e-49	0.603165	0.526	0.338	7.64107e-45	TPHs	FNBP1
5.52141e-90	0.601223	0.971	0.904	1.55345e-85	TPHs	GAPDH
1.93217e-75	0.596491	0.238	0.08	5.43617e-71	TPHs	PDE3B
3.3423e-27	0.589613	0.407	0.288	9.40356e-23	TPHs	NAP1L4
2.0406e-117	0.589446	0.14	0.024	5.74124e-113	TPHs	CHRM3-AS2
5.18288e-53	0.589156	0.772	0.647	1.4582e-48	TPHs	FXYD5
1.23379e-27	0.587949	0.679	0.591	3.47127e-23	TPHs	PKM
7.88929e-29	0.586886	0.335	0.201	2.21965e-24	TPHs	AC114760.2
6.77235e-54	0.585665	0.665	0.472	1.9054e-49	TPHs	CRIP1
1.68136e-137	0.583322	1	0.996	4.73052e-133	TPHs	B2M
1.16095e-31	0.582616	0.564	0.465	3.26634e-27	TPHs	C9orf16
1.10665e-36	0.581302	0.557	0.433	3.11356e-32	TPHs	CALM3
5.57515e-34	0.579825	0.481	0.342	1.56857e-29	TPHs	ABRACL
1.06487e-147	0.579771	0.151	0.022	2.99602e-143	TPHs	MYO7A
2.09741e-15	0.57528	0.238	0.165	5.90107e-11	TPHs	METTL8
9.46185e-50	0.572049	0.735	0.592	2.66209e-45	TPHs	ARPC1B
3.10558e-29	0.571854	0.468	0.346	8.73756e-25	TPHs	AAK1
2.48264e-36	0.570743	0.282	0.152	6.98492e-32	TPHs	ATXN1
2.34043e-84	0.570373	0.96	0.9	6.58481e-80	TPHs	PFN1
4.89479e-70	0.569364	0.334	0.137	1.37715e-65	TPHs	SH2D1A
1.55032e-28	0.568418	0.531	0.424	4.36182e-24	TPHs	ISCU
1.31288e-66	0.568091	0.682	0.413	3.6938e-62	TPHs	CD69
5.39435e-21	0.567598	0.385	0.281	1.5177e-16	TPHs	PMAIP1
6.25799e-40	0.567442	0.412	0.252	1.76068e-35	TPHs	PBXIP1
1.22938e-50	0.566648	0.231	0.097	3.45887e-46	TPHs	MSI2
2.94705e-37	0.563549	0.443	0.283	8.29153e-33	TPHs	FAM107B
1.00924e-40	0.563128	0.331	0.178	2.8395e-36	TPHs	DEF6
9.1428e-25	0.562467	0.604	0.483	2.57233e-20	TPHs	BST2
1.38363e-29	0.560108	0.321	0.198	3.89284e-25	TPHs	CCDC167
1.4866e-19	0.556036	0.379	0.289	4.18255e-15	TPHs	CORO1B
1.14347e-41	0.555784	0.681	0.572	3.21715e-37	TPHs	ANAPC16
1.44267e-51	0.555314	0.756	0.617	4.05894e-47	TPHs	SARAF
2.65174e-28	0.554488	0.444	0.313	7.46068e-24	TPHs	PHLDA1
5.0291e-105	0.553586	1	0.986	1.41494e-100	TPHs	TMSB4X
1.00625e-28	0.549029	0.136	0.057	2.83108e-24	TPHs	SRGAP3
1.17707e-21	0.548322	0.138	0.066	3.31169e-17	TPHs	ICA1
1.96106e-43	0.547569	0.229	0.103	5.51744e-39	TPHs	PHTF2
1.82468e-21	0.547524	0.258	0.163	5.13375e-17	TPHs	NDFIP2
1.8873e-39	0.547374	0.539	0.373	5.30993e-35	TPHs	STK17A
1.57856e-54	0.547221	0.455	0.242	4.44128e-50	TPHs	RHOH
1.68845e-48	0.544529	0.287	0.13	4.75047e-44	TPHs	ZAP70
1.09773e-16	0.542849	0.289	0.204	3.08847e-12	TPHs	MAP2K3
2.22705e-16	0.541696	0.193	0.12	6.26582e-12	TPHs	AHI1
7.64796e-51	0.539291	0.143	0.045	2.15175e-46	TPHs	MIR155HG
3.13498e-90	0.539094	0.998	0.965	8.82028e-86	TPHs	HLA-A
9.91782e-33	0.538686	0.309	0.178	2.79038e-28	TPHs	LYST
1.08543e-32	0.537686	0.429	0.277	3.05386e-28	TPHs	ANXA6
1.05844e-48	0.537124	0.273	0.122	2.97793e-44	TPHs	GATA3
7.95047e-55	0.534618	0.721	0.528	2.23686e-50	TPHs	COTL1
5.99308e-52	0.534104	0.309	0.141	1.68615e-47	TPHs	SKAP1
3.10296e-55	0.531565	0.258	0.107	8.73017e-51	TPHs	PSTPIP1
1.90846e-42	0.530259	0.555	0.376	5.36944e-38	TPHs	GPSM3
2.08709e-43	0.529989	0.286	0.14	5.87203e-39	TPHs	APBB1IP
6.19386e-42	0.528559	0.721	0.613	1.74264e-37	TPHs	HMGN1
1.02836e-20	0.527643	0.568	0.489	2.89329e-16	TPHs	PGAM1
7.40723e-38	0.526356	0.165	0.066	2.08402e-33	TPHs	NINJ2
1.46194e-64	0.526245	0.166	0.05	4.11318e-60	TPHs	CYSLTR1
3.61841e-41	0.524599	0.362	0.2	1.01804e-36	TPHs	EMB
4.70677e-18	0.524482	0.298	0.207	1.32425e-13	TPHs	TSHZ2
1.08421e-35	0.523219	0.213	0.099	3.05043e-31	TPHs	NCF4
4.375e-20	0.523156	0.378	0.283	1.23091e-15	TPHs	TANK
5.74466e-22	0.523145	0.463	0.37	1.61626e-17	TPHs	AKAP13
3.28454e-24	0.521312	0.18	0.096	9.24105e-20	TPHs	CDK6
1.56164e-32	0.517721	0.435	0.287	4.39368e-28	TPHs	ETS1
4.13108e-30	0.517602	0.358	0.22	1.16228e-25	TPHs	LBH
1.21644e-196	0.517345	0.132	0.013	3.42245e-192	TPHs	LINC01281
5.4619e-16	0.515832	0.201	0.128	1.5367e-11	TPHs	MAST4
1.44674e-16	0.515635	0.399	0.323	4.07041e-12	TPHs	PPP1CC
1.65447e-21	0.514351	0.497	0.408	4.65485e-17	TPHs	MBNL1
1.95641e-76	0.509577	0.996	0.958	5.50437e-72	TPHs	HLA-B
1.46351e-25	0.509551	0.502	0.395	4.11759e-21	TPHs	IQGAP1
5.60557e-22	0.509415	0.482	0.389	1.57713e-17	TPHs	SELENOT
2.41568e-25	0.506814	0.422	0.302	6.79652e-21	TPHs	EML4
2.32901e-35	0.506761	0.677	0.568	6.55268e-31	TPHs	ARF6
3.03203e-15	0.505853	0.418	0.35	8.53061e-11	TPHs	OSTF1
8.78516e-48	0.502707	0.27	0.12	2.4717e-43	TPHs	STAT4
6.90423e-36	0.501677	0.18	0.079	1.94251e-31	TPHs	RUNX2
7.23752e-18	0.501456	0.287	0.196	2.03628e-13	TPHs	ITGAE
3.36373e-32	0.501383	0.468	0.321	9.46384e-28	TPHs	RGS10
1.08622e-34	0.49924	0.749	0.643	3.05609e-30	TPHs	ZFP36L2
1.00557e-27	0.495963	0.167	0.078	2.82918e-23	TPHs	IGFLR1
3.95331e-16	0.494056	0.279	0.194	1.11226e-11	TPHs	RILPL2
6.57028e-82	0.492779	0.129	0.027	1.84855e-77	TPHs	SLC27A2
5.72994e-37	0.49186	0.412	0.248	1.61212e-32	TPHs	TSTD1
7.46562e-49	0.49018	0.603	0.377	2.10045e-44	TPHs	CD53
1.35e-10	0.489695	0.228	0.171	3.79823e-06	TPHs	LMO4
1.85264e-33	0.487946	0.352	0.209	5.21239e-29	TPHs	CNOT6L
1.69782e-29	0.485986	0.606	0.505	4.77682e-25	TPHs	ACTR3
2.53216e-41	0.485399	0.344	0.181	7.12424e-37	TPHs	ANKRD44
3.40428e-20	0.484491	0.125	0.06	9.57794e-16	TPHs	PDE7B
4.63314e-43	0.483966	0.435	0.244	1.30353e-38	TPHs	TBC1D10C
4.42205e-29	0.483309	0.41	0.274	1.24414e-24	TPHs	2006-09-01
5.22904e-18	0.48089	0.241	0.159	1.47119e-13	TPHs	ARL3
7.96503e-57	0.480365	0.734	0.474	2.24096e-52	TPHs	HCST
5.37596e-34	0.479802	0.192	0.087	1.51253e-29	TPHs	SUPT3H
2.41349e-66	0.479187	0.157	0.044	6.79035e-62	TPHs	CD226
8.72168e-21	0.478547	0.571	0.484	2.45384e-16	TPHs	YWHAQ
1.16657e-28	0.478214	0.652	0.565	3.28215e-24	TPHs	CAPZB
4.41611e-10	0.476605	0.262	0.204	1.24247e-05	TPHs	IFI44
2.82586e-26	0.476459	0.272	0.157	7.95056e-22	TPHs	LPXN
9.07618e-49	0.474255	0.159	0.054	2.55358e-44	TPHs	SLAMF1
1.39006e-65	0.47352	0.991	0.961	3.91094e-61	TPHs	HLA-C
8.27226e-31	0.472801	0.668	0.58	2.3274e-26	TPHs	2007-09-01
7.26941e-18	0.471842	0.467	0.394	2.04525e-13	TPHs	NDFIP1
8.86425e-16	0.469534	0.265	0.184	2.49396e-11	TPHs	SIAH2
4.55572e-25	0.469046	0.604	0.519	1.28175e-20	TPHs	RAP1B
1.51338e-28	0.468502	0.322	0.191	4.2579e-24	TPHs	ARHGAP30
1.46967e-19	0.468444	0.284	0.192	4.13493e-15	TPHs	CD84
9.44729e-22	0.4675	0.309	0.197	2.658e-17	TPHs	ZEB2
5.72886e-18	0.46542	0.353	0.239	1.61182e-13	TPHs	IL7R
6.19705e-37	0.463972	0.329	0.18	1.74354e-32	TPHs	GNG2
1.80865e-26	0.463731	0.4	0.267	5.08862e-22	TPHs	TNFRSF1B
1.42146e-24	0.463614	0.323	0.203	3.99929e-20	TPHs	PRKCH
1.16862e-27	0.463391	0.613	0.508	3.28792e-23	TPHs	PPP1CA
7.30108e-15	0.462919	0.393	0.31	2.05416e-10	TPHs	GBP2
1.05032e-15	0.460135	0.522	0.471	2.95508e-11	TPHs	PRRC2C
8.76845e-30	0.458414	0.5	0.354	2.467e-25	TPHs	WIPF1
8.55739e-21	0.458179	0.53	0.445	2.40762e-16	TPHs	CFLAR
6.5502e-42	0.457175	0.725	0.503	1.8429e-37	TPHs	CXCR4
4.25018e-81	0.455864	0.121	0.024	1.19579e-76	TPHs	SARDH
9.44846e-30	0.455184	0.225	0.113	2.65833e-25	TPHs	RASGRP1
7.75012e-22	0.454529	0.574	0.487	2.1805e-17	TPHs	DRAP1
1.92609e-22	0.454245	0.733	0.637	5.41906e-18	TPHs	LY6E
4.23907e-33	0.454054	0.306	0.167	1.19266e-28	TPHs	ARHGAP9
2.35727e-23	0.453538	0.367	0.249	6.63218e-19	TPHs	TNFAIP8
9.09666e-38	0.453055	0.19	0.083	2.55934e-33	TPHs	ZNRF1
1.02264e-52	0.452536	0.86	0.767	2.8772e-48	TPHs	ARPC2
5.56606e-39	0.452142	0.322	0.167	1.56601e-34	TPHs	ARHGAP15
1.06526e-22	0.448796	0.278	0.169	2.9971e-18	TPHs	AC016831.5
1.76094e-26	0.448133	0.397	0.26	4.95439e-22	TPHs	CELF2
1.0126e-38	0.447945	0.515	0.317	2.84895e-34	TPHs	ITGB2
9.93704e-17	0.447364	0.492	0.414	2.79579e-12	TPHs	ANKRD12
2.77267e-21	0.447193	0.178	0.097	7.8009e-17	TPHs	SYT11
1.06934e-15	0.44414	0.226	0.148	3.0086e-11	TPHs	IL12RB1
6.36727e-18	0.442754	0.33	0.237	1.79143e-13	TPHs	CCDC107
4.07466e-18	0.442699	0.271	0.183	1.14641e-13	TPHs	COMMD8
5.86025e-30	0.441252	0.823	0.735	1.64878e-25	TPHs	KLF6
1.39648e-17	0.439701	0.194	0.115	3.92899e-13	TPHs	HNRNPLL
1.41931e-16	0.438689	0.396	0.308	3.99324e-12	TPHs	IFI27L2
2.63477e-24	0.438334	0.348	0.22	7.41293e-20	TPHs	RUNX3
3.25013e-39	0.437165	0.226	0.1	9.14424e-35	TPHs	CD5
4.13766e-14	0.436046	0.447	0.395	1.16413e-09	TPHs	FKBP8
4.98702e-20	0.434844	0.468	0.369	1.4031e-15	TPHs	ELF1
3.16819e-07	0.434714	0.287	0.238	0.00891371	TPHs	IFI44L
3.61889e-17	0.43405	0.526	0.453	1.01818e-12	TPHs	ARPC4
1.29502e-41	0.432661	0.339	0.171	3.64355e-37	TPHs	IL2RB
2.29738e-20	0.432061	0.581	0.497	6.46367e-16	TPHs	GSTK1
1.85217e-15	0.430648	0.43	0.356	5.21109e-11	TPHs	ARID4B
3.86998e-12	0.430161	0.304	0.235	1.08882e-07	TPHs	SPN
1.24082e-16	0.425835	0.47	0.391	3.49106e-12	TPHs	WDR1
1.11863e-18	0.425807	0.115	0.055	3.14726e-14	TPHs	D2HGDH
1.54856e-21	0.425665	0.195	0.108	4.35687e-17	TPHs	LRBA
2.25168e-15	0.425027	0.272	0.189	6.33509e-11	TPHs	JAK3
1.14109e-25	0.424503	0.284	0.164	3.21046e-21	TPHs	AC058791.1
2.82776e-15	0.424209	0.47	0.382	7.95589e-11	TPHs	ARID5B
4.31479e-13	0.424209	0.346	0.268	1.21397e-08	TPHs	MRPS6
3.95948e-13	0.423976	0.495	0.444	1.114e-08	TPHs	MSN
2.2088e-48	0.423697	0.138	0.044	6.21446e-44	TPHs	TOX2
1.72523e-18	0.423617	0.302	0.206	4.85394e-14	TPHs	SFXN1
5.00964e-23	0.421886	0.25	0.144	1.40946e-18	TPHs	SYTL3
7.97018e-18	0.421825	0.317	0.215	2.24241e-13	TPHs	MYO1F
8.72056e-15	0.418333	0.323	0.239	2.45353e-10	TPHs	ANP32E
2.4802e-13	0.418119	0.27	0.193	6.97806e-09	TPHs	CD58
3.74365e-39	0.416983	0.25	0.116	1.05328e-34	TPHs	ITK
4.24607e-43	0.416393	0.639	0.42	1.19463e-38	TPHs	CD37
7.04893e-17	0.416235	0.322	0.231	1.98322e-12	TPHs	RNF167
5.24394e-15	0.416054	0.372	0.292	1.47538e-10	TPHs	G3BP2
1.00371e-13	0.41519	0.465	0.396	2.82394e-09	TPHs	RANBP1
1.42864e-53	0.412898	0.963	0.918	4.01947e-49	TPHs	UBC
7.31447e-20	0.412604	0.324	0.212	2.05793e-15	TPHs	PIM2
5.0166e-23	0.41237	0.542	0.426	1.41142e-18	TPHs	LEPROTL1
5.52357e-24	0.412349	0.119	0.05	1.55406e-19	TPHs	TRG-AS1
1.44786e-24	0.412043	0.379	0.247	4.07354e-20	TPHs	PIK3IP1
1.03015e-61	0.409578	0.838	0.606	2.89833e-57	TPHs	IL32
4.26755e-11	0.408549	0.415	0.357	1.20067e-06	TPHs	GPBP1
3.4343e-17	0.407302	0.365	0.268	9.66239e-13	TPHs	SH3KBP1
1.17942e-06	0.407065	0.13	0.094	0.0331829	TPHs	GNG4
3.27789e-49	0.406875	0.945	0.831	9.22233e-45	TPHs	BTG1
5.95082e-12	0.406203	0.252	0.184	1.67426e-07	TPHs	FAM89B
1.34265e-14	0.40594	0.447	0.373	3.77756e-10	TPHs	RAP1A
4.31249e-12	0.40567	0.178	0.117	1.21332e-07	TPHs	GNA15
2.78474e-14	0.404965	0.165	0.1	7.83488e-10	TPHs	TSPAN17
3.12529e-20	0.402822	0.378	0.262	8.79302e-16	TPHs	RGS2
1.37632e-79	0.402373	0.1	0.017	3.87228e-75	TPHs	BTLA
1.10111e-24	0.401136	0.311	0.19	3.09797e-20	TPHs	PTTG1
1.32048e-11	0.40049	0.262	0.195	3.71516e-07	TPHs	SQOR
7.38341e-30	0.39931	0.132	0.053	2.07732e-25	TPHs	MFHAS1
6.19119e-42	0.399299	0.797	0.64	1.74189e-37	TPHs	CD44
2.31209e-26	0.398971	0.161	0.075	6.50508e-22	TPHs	HOXB2
1.5067e-12	0.398522	0.354	0.283	4.23909e-08	TPHs	ROCK1
1.50425e-08	0.397585	0.315	0.265	0.000423222	TPHs	WNK1
7.55678e-41	0.396764	0.857	0.787	2.1261e-36	TPHs	HMGB1
2.41132e-11	0.394383	0.406	0.345	6.78426e-07	TPHs	CCDC12
1.37213e-46	0.393958	0.952	0.89	3.86048e-42	TPHs	ACTG1
1.88396e-18	0.393391	0.236	0.147	5.30052e-14	TPHs	KMT2A
1.88492e-27	0.392991	0.148	0.065	5.30321e-23	TPHs	BEND7
4.29349e-07	0.392934	0.288	0.244	0.0120797	TPHs	RPL7L1
9.0511e-19	0.392621	0.209	0.123	2.54653e-14	TPHs	SLA2
3.98784e-16	0.392441	0.516	0.419	1.12198e-11	TPHs	TAP1
5.58735e-08	0.392288	0.3	0.253	0.001572	TPHs	MFSD10
2.54582e-25	0.389838	0.107	0.042	7.16266e-21	TPHs	AC017002.3
1.36139e-23	0.389641	0.191	0.099	3.83028e-19	TPHs	MAP4K1
1.07102e-07	0.388674	0.253	0.202	0.00301333	TPHs	RAB11FIP1
6.74121e-35	0.388657	0.811	0.714	1.89664e-30	TPHs	CLIC1
2.35368e-14	0.387835	0.108	0.056	6.62207e-10	TPHs	ADGRG1
6.67591e-31	0.387633	0.894	0.858	1.87827e-26	TPHs	RPS26
6.35442e-14	0.38689	0.261	0.182	1.78782e-09	TPHs	RABGAP1L
1.18867e-23	0.386843	0.308	0.191	3.34432e-19	TPHs	SMAP2
2.48242e-18	0.385935	0.362	0.257	6.98429e-14	TPHs	PAXX
1.46916e-09	0.385903	0.195	0.142	4.13348e-05	TPHs	ZC3H12D
2.71371e-54	0.38542	0.515	0.272	7.63502e-50	TPHs	GZMA
1.07625e-16	0.385115	0.577	0.506	3.02804e-12	TPHs	CIB1
9.7637e-29	0.384758	0.167	0.077	2.74702e-24	TPHs	PPM1M
1.10703e-12	0.383714	0.309	0.23	3.11463e-08	TPHs	CYLD
1.41834e-21	0.383213	0.528	0.413	3.99051e-17	TPHs	PPP2R5C
5.38319e-19	0.382741	0.297	0.194	1.51456e-14	TPHs	DOCK8
2.19904e-10	0.382323	0.241	0.178	6.18699e-06	TPHs	PDCL3
3.29335e-17	0.381598	0.167	0.094	9.26585e-13	TPHs	EED
8.82866e-15	0.381268	0.476	0.403	2.48394e-10	TPHs	PPP1R2
1.31046e-11	0.380889	0.36	0.279	3.68699e-07	TPHs	TOB1
8.90558e-21	0.379782	0.136	0.066	2.50558e-16	TPHs	THADA
5.71031e-09	0.378169	0.403	0.354	0.000160659	TPHs	DPP7
4.65251e-20	0.378086	0.183	0.1	1.30898e-15	TPHs	ORMDL3
5.84985e-25	0.377724	0.102	0.04	1.64586e-20	TPHs	PTPN13
7.59914e-21	0.377247	0.219	0.124	2.13802e-16	TPHs	SUSD3
3.98979e-29	0.376973	0.223	0.113	1.12253e-24	TPHs	NPDC1
8.44074e-22	0.375521	0.223	0.126	2.3748e-17	TPHs	NCKAP1L
1.44945e-17	0.375517	0.638	0.569	4.07802e-13	TPHs	PARK7
8.32866e-19	0.375406	0.152	0.08	2.34327e-14	TPHs	FUT8
1.6329e-46	0.375144	0.123	0.037	4.59415e-42	TPHs	RETREG1
8.98034e-09	0.374789	0.345	0.286	0.000252662	TPHs	EPSTI1
4.08909e-14	0.374699	0.36	0.273	1.15046e-09	TPHs	EPC1
1.24669e-13	0.374232	0.299	0.218	3.50756e-09	TPHs	NSD3
3.69246e-10	0.373963	0.204	0.145	1.03887e-05	TPHs	MUC20-OT1
4.88627e-20	0.37371	0.345	0.235	1.37475e-15	TPHs	SEC11C
3.23252e-14	0.373482	0.487	0.418	9.09469e-10	TPHs	BLOC1S1
1.62373e-43	0.372327	0.105	0.03	4.56838e-39	TPHs	AC004585.1
4.62757e-19	0.371108	0.208	0.121	1.30197e-14	TPHs	SH3BP1
3.95176e-12	0.370714	0.189	0.124	1.11183e-07	TPHs	SLC4A7
1.24486e-12	0.369639	0.287	0.213	3.50241e-08	TPHs	CYBC1
6.16014e-18	0.369478	0.274	0.178	1.73315e-13	TPHs	GPR65
1.56398e-12	0.368666	0.311	0.228	4.40026e-08	TPHs	ADGRE5
1.16947e-06	0.368222	0.165	0.124	0.0329031	TPHs	CPM
2.33585e-10	0.36748	0.173	0.116	6.57192e-06	TPHs	ZNF281
1.75944e-19	0.367238	0.651	0.601	4.95019e-15	TPHs	SON
4.32718e-26	0.366976	0.781	0.719	1.21745e-21	TPHs	CIRBP
2.15749e-12	0.366413	0.155	0.094	6.0701e-08	TPHs	ZC3H8
6.33992e-15	0.366328	0.307	0.216	1.78374e-10	TPHs	AKNA
2.83586e-19	0.365841	0.131	0.064	7.9787e-15	TPHs	SYTL2
5.9469e-25	0.36553	0.299	0.179	1.67316e-20	TPHs	LCP2
7.0404e-43	0.365379	0.937	0.884	1.98082e-38	TPHs	CFL1
5.20333e-14	0.364816	0.393	0.307	1.46396e-09	TPHs	ARHGEF1
2.278e-10	0.364176	0.298	0.232	6.40915e-06	TPHs	TSC22D4
8.5323e-13	0.363553	0.179	0.114	2.40056e-08	TPHs	CSGALNACT1
3.14011e-10	0.363417	0.238	0.173	8.83469e-06	TPHs	SLC7A5
4.32531e-13	0.363393	0.548	0.495	1.21693e-08	TPHs	PNISR
1.27818e-18	0.362358	0.306	0.203	3.59616e-14	TPHs	KIAA1551
1.8402e-16	0.362286	0.116	0.057	5.1774e-12	TPHs	AL357060.1
5.03195e-13	0.361972	0.187	0.119	1.41574e-08	TPHs	ELMO1
4.93282e-11	0.361606	0.47	0.42	1.38785e-06	TPHs	STAT3
4.1419e-12	0.360639	0.44	0.372	1.16532e-07	TPHs	KMT2E
5.64494e-17	0.360479	0.14	0.074	1.58821e-12	TPHs	SLAMF6
8.58793e-26	0.360158	0.331	0.198	2.41621e-21	TPHs	DOK2
3.18385e-15	0.359901	0.582	0.518	8.95776e-11	TPHs	CAP1
8.33622e-18	0.359396	0.72	0.634	2.3454e-13	TPHs	TPI1
1.63983e-07	0.358461	0.222	0.173	0.00461365	TPHs	NBL1
3.34026e-26	0.35838	0.791	0.734	9.39783e-22	TPHs	PSME1
2.42963e-08	0.357445	0.171	0.122	0.000683576	TPHs	SPTY2D1
6.71691e-20	0.357113	0.254	0.151	1.8898e-15	TPHs	CXCR3
1.47037e-21	0.357084	0.131	0.06	4.13688e-17	TPHs	LINC02195
1.17541e-15	0.356027	0.589	0.532	3.30702e-11	TPHs	HNRNPA3
4.03216e-20	0.35552	0.372	0.25	1.13445e-15	TPHs	IKZF1
8.46408e-12	0.355348	0.421	0.351	2.38137e-07	TPHs	TERF2IP
1.53547e-19	0.355073	0.677	0.618	4.32004e-15	TPHs	TPM3
3.09543e-32	0.354691	0.316	0.168	8.709e-28	TPHs	GZMM
2.431e-28	0.354384	0.408	0.25	6.83961e-24	TPHs	CD27
5.43194e-08	0.354258	0.226	0.172	0.00152828	TPHs	TFRC
5.90729e-28	0.353325	0.187	0.09	1.66201e-23	TPHs	GPRIN3
1.24411e-20	0.351971	0.171	0.09	3.5003e-16	TPHs	ATF7IP2
1.08712e-07	0.351938	0.287	0.237	0.00305861	TPHs	AKIRIN2
2.1413e-19	0.350574	0.649	0.594	6.02455e-15	TPHs	YWHAB
1.4047e-17	0.350201	0.211	0.126	3.95211e-13	TPHs	TSEN54
9.0723e-18	0.349833	0.226	0.137	2.55249e-13	TPHs	ITGAL
4.77274e-22	0.349705	0.564	0.434	1.34281e-17	TPHs	LIMD2
2.08932e-15	0.34885	0.596	0.53	5.87831e-11	TPHs	SNRPB
6.30811e-21	0.347526	0.735	0.688	1.77479e-16	TPHs	SRSF5
3.27653e-18	0.347456	0.688	0.601	9.21852e-14	TPHs	PSMB9
1.52812e-10	0.346	0.311	0.242	4.29938e-06	TPHs	CDK2AP2
2.34774e-13	0.343433	0.152	0.091	6.60538e-09	TPHs	AGFG1
4.99168e-39	0.342316	0.147	0.053	1.40441e-34	TPHs	THEMIS
1.54105e-06	0.340474	0.261	0.216	0.0433575	TPHs	GRAMD1A
4.07797e-09	0.339806	0.201	0.144	0.000114734	TPHs	NFKB2
1.7488e-11	0.339739	0.25	0.181	4.92024e-07	TPHs	DIAPH1
3.9545e-18	0.339081	0.124	0.061	1.1126e-13	TPHs	CAMK1
7.52285e-11	0.338798	0.488	0.44	2.11655e-06	TPHs	NDUFV2
6.1136e-18	0.338759	0.117	0.056	1.72006e-13	TPHs	NELL2
3.03647e-11	0.337877	0.49	0.443	8.54312e-07	TPHs	SEC11A
1.20997e-08	0.334572	0.166	0.116	0.000340424	TPHs	ZBTB1
2.24846e-40	0.334371	0.94	0.896	6.32603e-36	TPHs	MYL6
2.68055e-17	0.334014	0.28	0.18	7.54173e-13	TPHs	MYO1G
2.81563e-12	0.33394	0.545	0.489	7.92178e-08	TPHs	PRR13
1.63358e-07	0.332941	0.191	0.144	0.00459608	TPHs	IL4R
1.16223e-17	0.332156	0.678	0.626	3.26995e-13	TPHs	CCNI
1.72685e-10	0.331186	0.36	0.289	4.8585e-06	TPHs	PCSK7
1.0747e-26	0.328989	0.182	0.086	3.02367e-22	TPHs	CAMK4
1.0992e-48	0.328366	0.109	0.029	3.0926e-44	TPHs	AC090152.1
5.03266e-08	0.328213	0.285	0.231	0.00141594	TPHs	VOPP1
1.03679e-08	0.328195	0.269	0.209	0.0002917	TPHs	POLR3GL
1.54061e-06	0.327091	0.278	0.233	0.043345	TPHs	RHBDD2
2.99111e-17	0.327043	0.274	0.177	8.41549e-13	TPHs	FERMT3
1.62963e-09	0.325625	0.351	0.286	4.58496e-05	TPHs	SUN2
1.18096e-12	0.324621	0.228	0.151	3.32264e-08	TPHs	SELPLG
1.63847e-07	0.324529	0.216	0.163	0.00460983	TPHs	ABI3
7.72795e-07	0.323808	0.383	0.343	0.0217426	TPHs	PRPF38B
7.6769e-08	0.323752	0.25	0.195	0.00215989	TPHs	MTHFD2
1.24646e-08	0.323221	0.519	0.486	0.000350692	TPHs	CD164
8.76413e-22	0.321663	0.517	0.365	2.46579e-17	TPHs	LCP1
5.01663e-15	0.321345	0.203	0.125	1.41143e-10	TPHs	IL27RA
8.94959e-13	0.320596	0.537	0.459	2.51797e-08	TPHs	SEM1
9.81977e-10	0.31721	0.292	0.227	2.76279e-05	TPHs	PSMA3-AS1
2.13917e-11	0.317066	0.102	0.056	6.01855e-07	TPHs	VDR
1.4559e-12	0.316998	0.152	0.093	4.09618e-08	TPHs	GPR137B
7.61753e-27	0.31657	0.127	0.052	2.14319e-22	TPHs	GLCCI1
1.22609e-09	0.316246	0.607	0.567	3.44961e-05	TPHs	H2AFZ
1.04463e-17	0.315461	0.505	0.396	2.93906e-13	TPHs	CDC42SE2
7.35241e-07	0.315422	0.226	0.178	0.020686	TPHs	STK10
2.48083e-22	0.315302	0.127	0.056	6.97983e-18	TPHs	LRMP
1.79961e-07	0.315215	0.14	0.095	0.00506319	TPHs	PLEKHF1
4.44281e-09	0.314569	0.161	0.109	0.000124998	TPHs	MAPKAPK3
3.83236e-07	0.31299	0.461	0.423	0.0107823	TPHs	SP100
4.34224e-12	0.31223	0.187	0.121	1.22169e-07	TPHs	ORAI1
1.55381e-06	0.312088	0.267	0.219	0.0437163	TPHs	MGAT4A
3.4966e-07	0.311836	0.491	0.472	0.00983769	TPHs	ARHGDIA
1.39241e-12	0.311653	0.174	0.11	3.91754e-08	TPHs	TAB2
2.02056e-17	0.311315	0.106	0.049	5.68485e-13	TPHs	GTDC1
4.27222e-28	0.311048	0.177	0.082	1.20199e-23	TPHs	SP140
1.22507e-11	0.310857	0.115	0.065	3.44674e-07	TPHs	ETV7
1.90038e-15	0.310481	0.725	0.698	5.34673e-11	TPHs	CDC42
2.19839e-11	0.310331	0.475	0.393	6.18517e-07	TPHs	EZR
7.8389e-22	0.309147	0.787	0.716	2.20548e-17	TPHs	ARPC3
2.07738e-16	0.308685	0.153	0.083	5.84472e-12	TPHs	FGD3
2.09242e-13	0.308188	0.72	0.682	5.88702e-09	TPHs	HNRNPK
4.4355e-08	0.306923	0.198	0.146	0.00124793	TPHs	ATP2B4
4.20035e-11	0.306465	0.537	0.485	1.18177e-06	TPHs	RNF213
1.50445e-06	0.306402	0.395	0.356	0.0423277	TPHs	MEAF6
2.26491e-10	0.306247	0.13	0.079	6.37233e-06	TPHs	ITGA4
2.04794e-14	0.305903	0.179	0.107	5.76188e-10	TPHs	KCNAB2
4.83005e-09	0.305703	0.284	0.222	0.000135894	TPHs	IKZF3
2.9264e-07	0.304484	0.237	0.182	0.00823343	TPHs	AC245297.3
9.99527e-09	0.303636	0.486	0.445	0.000281217	TPHs	ARGLU1
2.77858e-08	0.303316	0.461	0.424	0.000781753	TPHs	DEK
1.24257e-06	0.302875	0.189	0.145	0.0349598	TPHs	JARID2
3.52553e-11	0.302482	0.132	0.08	9.91907e-07	TPHs	MICAL2
3.01362e-20	0.301557	0.197	0.107	8.47882e-16	TPHs	TENT5C
4.37299e-07	0.301513	0.43	0.39	0.0123034	TPHs	SRI
1.27672e-07	0.301004	0.361	0.306	0.00359205	TPHs	TAF7
1.98929e-22	0.30094	0.164	0.08	5.59687e-18	TPHs	P2RY10
1.36928e-08	0.299796	0.472	0.431	0.000385248	TPHs	DYNLRB1
1.54077e-11	0.299751	0.217	0.147	4.33496e-07	TPHs	LINC00623
1.41159e-06	0.299607	0.311	0.266	0.039715	TPHs	AIP
1.15905e-08	0.2993	0.408	0.356	0.000326099	TPHs	2009-09-01
2.5614e-14	0.298989	0.12	0.064	7.2065e-10	TPHs	EML2
1.33514e-09	0.298712	0.588	0.54	3.75643e-05	TPHs	EID1
1.47634e-10	0.298014	0.519	0.475	4.15369e-06	TPHs	UBE2D2
1.46954e-16	0.297942	0.736	0.635	4.13456e-12	TPHs	IFITM2
2.51555e-07	0.297155	0.495	0.464	0.00707751	TPHs	TRAPPC1
1.47517e-09	0.296615	0.181	0.125	4.15039e-05	TPHs	DUSP5
6.83972e-14	0.296017	0.165	0.097	1.92436e-09	TPHs	ARAP2
1.92128e-13	0.294679	0.237	0.156	5.40551e-09	TPHs	WAS
1.35672e-26	0.294045	0.142	0.061	3.81712e-22	TPHs	TESPA1
3.90399e-08	0.293075	0.409	0.351	0.00109839	TPHs	RSRP1
4.95015e-22	0.292893	0.147	0.07	1.39272e-17	TPHs	PCED1B
3.56432e-11	0.292462	0.57	0.527	1.00282e-06	TPHs	APRT
1.39359e-12	0.292354	0.104	0.054	3.92085e-08	TPHs	CD70
8.90017e-11	0.290453	0.265	0.189	2.50406e-06	TPHs	SLC9A3R1
4.2695e-28	0.290342	0.873	0.768	1.20122e-23	TPHs	CYBA
1.23751e-06	0.290144	0.205	0.159	0.0348173	TPHs	ESYT1
1.13497e-09	0.289136	0.553	0.507	3.19324e-05	TPHs	PSMB8
4.68278e-17	0.28894	0.775	0.714	1.3175e-12	TPHs	SKP1
1.37763e-06	0.288917	0.546	0.515	0.0387597	TPHs	ZFP36L1
3.30943e-10	0.288738	0.644	0.595	9.31108e-06	TPHs	PGK1
6.84902e-07	0.288136	0.145	0.103	0.0192697	TPHs	PLPP5
4.54945e-21	0.287751	0.177	0.091	1.27999e-16	TPHs	ATP6V0E2
1.07548e-11	0.286427	0.128	0.074	3.02586e-07	TPHs	IL21R
1.01813e-23	0.285813	0.128	0.056	2.86452e-19	TPHs	TESC
3.8245e-08	0.284887	0.286	0.227	0.00107602	TPHs	OGA
7.47309e-47	0.284169	0.156	0.053	2.10255e-42	TPHs	CCL20
2.15539e-15	0.283141	0.341	0.24	6.06419e-11	TPHs	RHOF
1.30825e-18	0.282966	0.124	0.059	3.68076e-14	TPHs	KCNN4
1.11437e-09	0.28294	0.141	0.089	3.13527e-05	TPHs	NFATC2
9.35312e-11	0.282825	0.573	0.528	2.6315e-06	TPHs	COPE
4.95514e-07	0.282738	0.443	0.402	0.0139413	TPHs	VDAC1
4.94769e-12	0.282613	0.715	0.678	1.39203e-07	TPHs	EDF1
4.89862e-11	0.282459	0.241	0.169	1.37823e-06	TPHs	SOCS1
2.81926e-16	0.281664	0.239	0.149	7.932e-12	TPHs	BCL11B
1.90206e-13	0.281655	0.73	0.696	5.35146e-09	TPHs	UBL5
7.36563e-08	0.281335	0.216	0.163	0.00207232	TPHs	MXD4
2.49109e-08	0.280749	0.506	0.465	0.000700868	TPHs	LRRFIP1
4.86411e-18	0.280694	0.786	0.724	1.36852e-13	TPHs	ATP5MG
4.00002e-12	0.28058	0.152	0.092	1.12541e-07	TPHs	RPS6KA1
1.11192e-19	0.279268	0.168	0.088	3.12839e-15	TPHs	TRAF1
2.2957e-11	0.278816	0.12	0.069	6.45894e-07	TPHs	DUSP16
8.83277e-09	0.277843	0.14	0.091	0.00024851	TPHs	IKBKB
5.93564e-12	0.277776	0.576	0.522	1.66999e-07	TPHs	TRIR
8.1353e-08	0.277742	0.426	0.383	0.00228887	TPHs	ENSA
7.5595e-08	0.277337	0.388	0.334	0.00212686	TPHs	MZT2A
2.81701e-11	0.277152	0.756	0.739	7.92565e-07	TPHs	CALM1
1.25421e-06	0.276964	0.463	0.428	0.0352871	TPHs	PSMD8
6.82601e-25	0.276728	0.858	0.832	1.9205e-20	TPHs	TMA7
1.18927e-13	0.276289	0.221	0.141	3.34601e-09	TPHs	S1PR4
1.56544e-12	0.274487	0.543	0.468	4.40436e-08	TPHs	ATP5MC3
6.7996e-09	0.274366	0.403	0.34	0.000191307	TPHs	RHOG
9.47426e-19	0.273734	0.529	0.401	2.66558e-14	TPHs	CYTOR
7.36574e-15	0.271967	0.379	0.27	2.07235e-10	TPHs	EVI2B
4.90466e-17	0.271718	0.136	0.07	1.37993e-12	TPHs	PSD4
6.80365e-09	0.271598	0.106	0.063	0.000191421	TPHs	CDC14A
6.37218e-09	0.271282	0.134	0.086	0.000179281	TPHs	STAM
7.78506e-12	0.270822	0.489	0.412	2.19033e-07	TPHs	STK4
2.85318e-16	0.270756	0.738	0.659	8.02741e-12	TPHs	ATP5MC2
7.38645e-10	0.270591	0.156	0.101	2.07818e-05	TPHs	DOCK2
8.95898e-12	0.270097	0.565	0.496	2.52061e-07	TPHs	ATP5MF
9.33315e-07	0.270026	0.365	0.316	0.0262588	TPHs	PDCD4
1.49007e-06	0.268632	0.244	0.197	0.0419231	TPHs	SSBP4
9.89475e-28	0.268203	0.11	0.041	2.78389e-23	TPHs	UBASH3A
5.25669e-08	0.267433	0.523	0.486	0.00147897	TPHs	VAMP2
2.89441e-09	0.267135	0.226	0.162	8.14342e-05	TPHs	INPP5D
5.23539e-19	0.266696	0.119	0.055	1.47298e-14	TPHs	AC008105.3
6.17084e-09	0.264051	0.186	0.129	0.000173617	TPHs	SYTL1
3.73053e-08	0.262687	0.579	0.534	0.00104958	TPHs	TMEM50A
2.7155e-07	0.260634	0.447	0.407	0.00764007	TPHs	ANP32B
1.97729e-07	0.260291	0.135	0.091	0.0055631	TPHs	ARHGEF3
2.93759e-14	0.258901	0.144	0.08	8.2649e-10	TPHs	UNC13D
8.01299e-07	0.258864	0.363	0.314	0.0225446	TPHs	REX1BD
1.16093e-17	0.257839	0.875	0.828	3.26629e-13	TPHs	MYL12A
1.80185e-11	0.257106	0.59	0.527	5.06951e-07	TPHs	LDHB
1.43051e-16	0.255366	0.564	0.474	4.02475e-12	TPHs	CTSD
3.11151e-16	0.254611	0.126	0.064	8.75422e-12	TPHs	MEI1
1.52602e-06	0.25457	0.406	0.367	0.0429345	TPHs	TAX1BP1
1.373e-24	0.254524	0.349	0.214	3.86293e-20	TPHs	GNLY
2.27829e-07	0.254367	0.123	0.081	0.00640998	TPHs	ZBTB25
1.23875e-12	0.25319	0.125	0.069	3.48521e-08	TPHs	VAV1
9.0902e-09	0.25208	0.145	0.096	0.000255753	TPHs	STAT5A
3.39555e-07	0.25129	0.173	0.123	0.00955339	TPHs	TMC8
2.63256e-08	0.250575	0.586	0.568	0.000740671	TPHs	C11orf58
0	2.44212	0.97	0.539	0	NKTs	ISG15
2.77042e-283	1.95317	0.667	0.211	7.79458e-279	NKTs	IFIT3
0	1.90809	0.826	0.294	0	NKTs	MX1
1.37942e-285	1.88503	0.926	0.51	3.88101e-281	NKTs	IFI6
0	1.85817	0.63	0.13	0	NKTs	IFIT1
1.84119e-170	1.70295	0.841	0.485	5.18019e-166	NKTs	ISG20
9.98063e-32	1.69835	0.261	0.131	2.80805e-27	NKTs	CCL21
1.23525e-21	1.66164	0.161	0.075	3.47537e-17	NKTs	CXCL10
4.71355e-277	1.54478	0.688	0.212	1.32616e-272	NKTs	OAS1
1.44352e-198	1.45814	0.641	0.228	4.06133e-194	NKTs	IFI44L
1.39634e-265	1.45514	0.589	0.158	3.92859e-261	NKTs	MX2
7.25211e-114	1.36847	0.455	0.177	2.04038e-109	NKTs	NT5C3A
4.34374e-177	1.3191	0.926	0.632	1.22211e-172	NKTs	LY6E
7.74625e-28	1.30519	0.416	0.277	2.17941e-23	NKTs	IGFBP7
1.45528e-165	1.27928	0.663	0.277	4.09442e-161	NKTs	EPSTI1
4.08566e-126	1.24729	0.411	0.133	1.1495e-121	NKTs	OASL
2.14512e-107	1.24245	0.566	0.262	6.03528e-103	NKTs	GBP1
3.4236e-184	1.24161	0.335	0.07	9.63231e-180	NKTs	IFIT2
4.6025e-292	1.23635	0.432	0.079	1.29491e-287	NKTs	CMPK2
4.74439e-97	1.21833	0.598	0.301	1.33483e-92	NKTs	TNFSF10
7.04014e-234	1.21484	0.464	0.109	1.98074e-229	NKTs	USP18
2.33132e-15	1.16197	0.214	0.128	6.55918e-11	NKTs	CCL2
1.28069e-148	1.15138	0.62	0.256	3.60322e-144	NKTs	IFI35
1.10318e-39	1.1443	0.226	0.093	3.10381e-35	NKTs	CLDN5
5.6598e-120	1.13924	0.471	0.174	1.59239e-115	NKTs	SAMD9
9.052e-231	1.12201	0.421	0.092	2.54678e-226	NKTs	RSAD2
1.37654e-137	1.10968	0.732	0.371	3.87289e-133	NKTs	STAT1
2.31197e-28	1.09261	0.539	0.423	6.50472e-24	NKTs	IFITM3
8.65026e-166	1.08989	0.371	0.092	2.43375e-161	NKTs	HERC5
5.7327e-160	1.08976	0.551	0.196	1.6129e-155	NKTs	IFI44
1.63577e-125	1.0442	0.598	0.255	4.60223e-121	NKTs	C19orf66
5.24501e-165	1.03252	0.427	0.121	1.47568e-160	NKTs	OAS3
2.16039e-43	1.01263	0.152	0.048	6.07825e-39	NKTs	CXCL11
7.34788e-36	1.00981	0.278	0.135	2.06733e-31	NKTs	TFPI
6.23374e-113	1.00149	0.709	0.393	1.75386e-108	NKTs	UBE2L6
1.19514e-131	0.997518	0.448	0.153	3.36253e-127	NKTs	HELZ2
1.10419e-112	0.985072	0.875	0.6	3.10665e-108	NKTs	MT2A
7.65749e-50	0.983528	0.637	0.446	2.15444e-45	NKTs	IFITM1
3.77353e-26	0.983283	0.303	0.169	1.06168e-21	NKTs	CYR61
6.95401e-28	0.972838	0.249	0.13	1.95651e-23	NKTs	ANGPT2
4.45014e-96	0.967591	0.761	0.48	1.25205e-91	NKTs	BST2
1.37326e-44	0.965296	0.427	0.247	3.86367e-40	NKTs	PPM1K
2.34239e-108	0.96429	0.567	0.264	6.59033e-104	NKTs	EIF2AK2
8.19789e-112	0.963451	0.439	0.157	2.30648e-107	NKTs	SAMD9L
1.10989e-122	0.952041	0.604	0.259	3.12266e-118	NKTs	IRF7
8.48461e-85	0.930981	0.56	0.293	2.38714e-80	NKTs	LAP3
1.48734e-28	0.91624	0.287	0.154	4.18463e-24	NKTs	GNG11
2.16871e-74	0.913947	0.753	0.48	6.10167e-70	NKTs	RNF213
5.3373e-98	0.912713	0.764	0.462	1.50165e-93	NKTs	IFI16
3.3339e-92	0.910427	0.592	0.305	9.37992e-88	NKTs	PLSCR1
6.94771e-33	0.894477	0.345	0.19	1.95474e-28	NKTs	TM4SF1
7.03603e-98	0.852502	0.558	0.251	1.97959e-93	NKTs	TRIM22
3.26087e-13	0.851483	0.365	0.263	9.17446e-09	NKTs	IFI27
4.45311e-69	0.837472	0.669	0.415	1.25288e-64	NKTs	TAP1
3.97493e-82	0.82553	0.447	0.196	1.11835e-77	NKTs	LGALS9
3.37052e-32	0.799404	0.313	0.17	9.48296e-28	NKTs	PDPN
1.84513e-49	0.784459	0.38	0.187	5.19128e-45	NKTs	MDK
6.21484e-48	0.782444	0.598	0.386	1.74855e-43	NKTs	RARRES3
4.45933e-63	0.778848	0.517	0.267	1.25463e-58	NKTs	SP110
5.9708e-101	0.770708	0.4	0.143	1.67988e-96	NKTs	OAS2
1.14659e-51	0.733449	0.33	0.149	3.22593e-47	NKTs	HES4
1.09916e-30	0.728829	0.275	0.139	3.09247e-26	NKTs	HYAL2
2.88494e-46	0.714488	0.435	0.25	8.11678e-42	NKTs	XAF1
5.54564e-54	0.706278	0.485	0.256	1.56027e-49	NKTs	CHST12
1.56968e-66	0.705333	0.818	0.598	4.41629e-62	NKTs	PSMB9
5.52515e-66	0.700544	0.498	0.258	1.5545e-61	NKTs	PARP14
6.35915e-42	0.700426	0.474	0.275	1.78915e-37	NKTs	GIMAP4
3.40697e-32	0.688746	0.232	0.104	9.58551e-28	NKTs	RAMP2
1.86432e-30	0.687628	0.225	0.107	5.24526e-26	NKTs	ZBP1
1.62155e-60	0.685271	0.654	0.418	4.56224e-56	NKTs	SP100
4.10324e-51	0.683905	0.278	0.119	1.15445e-46	NKTs	LAMP3
8.57596e-68	0.681443	0.449	0.211	2.41285e-63	NKTs	PARP9
2.17626e-33	0.678456	0.244	0.113	6.12292e-29	NKTs	EGFL7
2.27465e-26	0.675418	0.335	0.198	6.39972e-22	NKTs	MGST2
5.48921e-70	0.663495	0.269	0.093	1.54439e-65	NKTs	DDX58
1.62659e-27	0.661802	0.335	0.19	4.5764e-23	NKTs	NNMT
3.70175e-50	0.650206	0.516	0.295	1.04149e-45	NKTs	RBCK1
1.7496e-27	0.649655	0.399	0.252	4.9225e-23	NKTs	APP
7.05225e-40	0.643902	0.265	0.118	1.98415e-35	NKTs	ARHGAP29
1.05003e-22	0.641968	0.346	0.217	2.95425e-18	NKTs	WARS
4.10826e-35	0.639312	0.331	0.181	1.15586e-30	NKTs	PNPT1
5.10691e-41	0.639189	0.379	0.208	1.43683e-36	NKTs	GBP4
6.07201e-35	0.634315	0.221	0.095	1.70836e-30	NKTs	ECSCR
2.1775e-13	0.633808	0.185	0.107	6.12639e-09	NKTs	IGFBP5
3.48065e-48	0.633268	0.593	0.368	9.79282e-44	NKTs	ADAR
2.49611e-55	0.626041	0.324	0.137	7.02281e-51	NKTs	PARP10
8.21332e-41	0.625776	0.54	0.359	2.31082e-36	NKTs	DYNLT1
1.11817e-24	0.619583	0.382	0.243	3.14598e-20	NKTs	SMCHD1
1.83541e-34	0.612113	0.608	0.432	5.16392e-30	NKTs	TMEM123
9.70137e-28	0.611371	0.408	0.267	2.72948e-23	NKTs	SPATS2L
6.10514e-56	0.610678	0.425	0.21	1.71768e-51	NKTs	NMI
1.8331e-89	0.608666	0.268	0.077	5.15744e-85	NKTs	HERC6
6.05833e-49	0.604152	0.72	0.503	1.70451e-44	NKTs	PSMB8
6.72071e-44	0.600592	0.194	0.069	1.89087e-39	NKTs	MMRN1
2.08331e-83	0.599977	0.28	0.088	5.86138e-79	NKTs	IFIH1
6.92191e-26	0.598984	0.427	0.268	1.94748e-21	NKTs	GIMAP7
1.19761e-48	0.594807	0.2	0.067	3.36948e-44	NKTs	TFF3
9.5028e-38	0.594497	0.387	0.208	2.67361e-33	NKTs	S100A16
2.87215e-34	0.588404	0.378	0.222	8.08081e-30	NKTs	STAT2
2.44178e-17	0.581124	0.325	0.215	6.86994e-13	NKTs	LGALS3BP
3.11587e-34	0.580756	0.402	0.239	8.76649e-30	NKTs	APOL6
1.33923e-67	0.576141	0.303	0.113	3.76793e-63	NKTs	PARP12
6.31749e-40	0.573165	0.205	0.079	1.77743e-35	NKTs	TIE1
3.58038e-25	0.565614	0.363	0.213	1.00734e-20	NKTs	CAV1
4.40132e-87	0.564912	0.247	0.069	1.23831e-82	NKTs	RTP4
3.42683e-15	0.564593	0.54	0.452	9.64138e-11	NKTs	HSPB1
1.05226e-39	0.563506	0.506	0.307	2.96053e-35	NKTs	GSDMD
7.36562e-21	0.561279	0.322	0.193	2.07232e-16	NKTs	ID1
1.29273e-06	0.559862	0.484	0.421	0.0363711	NKTs	TIMP1
1.45767e-26	0.559689	0.282	0.15	4.10115e-22	NKTs	CTHRC1
1.62766e-33	0.556585	0.525	0.342	4.57942e-29	NKTs	VAMP5
2.39021e-45	0.556387	0.356	0.176	6.72485e-41	NKTs	CNP
8.27205e-38	0.555343	0.388	0.213	2.32734e-33	NKTs	PHF11
6.68414e-10	0.554427	0.236	0.168	1.88058e-05	NKTs	GPR155
1.10777e-33	0.550632	0.489	0.308	3.11672e-29	NKTs	GBP2
7.26252e-30	0.546702	0.471	0.304	2.04331e-25	NKTs	ODF2L
3.46562e-36	0.544706	0.373	0.205	9.75054e-32	NKTs	TSHZ2
1.68621e-42	0.544379	0.196	0.072	4.74417e-38	NKTs	MYCT1
2.18907e-29	0.543326	0.412	0.244	6.15896e-25	NKTs	CALD1
1.26411e-33	0.54163	0.52	0.328	3.55657e-29	NKTs	CARD16
1.94236e-69	0.537601	0.29	0.103	5.46483e-65	NKTs	DDX60
1.67604e-26	0.532109	0.66	0.486	4.71553e-22	NKTs	DRAP1
4.35617e-43	0.531242	0.18	0.062	1.22561e-38	NKTs	CAVIN2
8.65639e-27	0.526171	0.353	0.206	2.43548e-22	NKTs	BEX3
6.435e-52	0.524587	0.193	0.063	1.81049e-47	NKTs	ETV7
8.25096e-44	0.520178	0.864	0.707	2.32141e-39	NKTs	SAT1
7.73993e-37	0.518568	0.35	0.185	2.17763e-32	NKTs	CISD1
3.7368e-14	0.514798	0.437	0.324	1.05135e-09	NKTs	CREM
3.38925e-37	0.512356	0.544	0.354	9.53565e-33	NKTs	CHMP5
1.32057e-30	0.50707	0.342	0.188	3.71543e-26	NKTs	NUB1
6.51373e-09	0.506639	0.194	0.129	0.000183264	NKTs	RGS16
3.94461e-52	0.49745	0.235	0.085	1.10982e-47	NKTs	DDX60L
2.23531e-20	0.488935	0.363	0.229	6.28904e-16	NKTs	SERPING1
3.28205e-30	0.488882	0.409	0.238	9.23405e-26	NKTs	SAMHD1
4.13338e-18	0.486509	0.225	0.131	1.16293e-13	NKTs	CXorf36
1.22602e-44	0.486104	0.954	0.895	3.4494e-40	NKTs	HLA-E
9.66123e-45	0.482447	0.372	0.185	2.71819e-40	NKTs	TAP2
1.81236e-22	0.482444	0.296	0.174	5.09907e-18	NKTs	GBP5
2.67789e-25	0.481526	0.336	0.193	7.53424e-21	NKTs	FN1
1.28749e-25	0.481374	0.475	0.321	3.62236e-21	NKTs	CD59
2.20006e-30	0.478204	0.33	0.179	6.18987e-26	NKTs	EHD4
3.73535e-27	0.474532	0.265	0.135	1.05094e-22	NKTs	KRT18
1.10363e-14	0.474202	0.42	0.307	3.10505e-10	NKTs	CD9
3.75363e-26	0.469862	0.757	0.635	1.05608e-21	NKTs	IFITM2
1.13675e-29	0.468813	0.232	0.107	3.19824e-25	NKTs	EFEMP1
1.09558e-35	0.466659	0.202	0.08	3.08241e-31	NKTs	PCAT19
7.61707e-26	0.462189	0.295	0.16	2.14306e-21	NKTs	COL4A2
3.35286e-59	0.461623	0.253	0.089	9.43326e-55	NKTs	IFIT5
1.98903e-28	0.46066	0.352	0.197	5.59614e-24	NKTs	CRIP2
1.79292e-16	0.457853	0.34	0.218	5.04439e-12	NKTs	PERP
3.25171e-12	0.45583	0.14	0.079	9.1487e-08	NKTs	PGAP1
2.04066e-24	0.449929	0.292	0.165	5.74139e-20	NKTs	HAPLN3
8.42646e-11	0.448205	0.193	0.125	2.37079e-06	NKTs	HSH2D
5.875e-27	0.446088	0.584	0.426	1.65293e-22	NKTs	CD47
3.24265e-12	0.445801	0.35	0.246	9.1232e-08	NKTs	ID3
3.07356e-28	0.445529	0.283	0.149	8.64745e-24	NKTs	XRN1
1.17624e-14	0.43908	0.577	0.479	3.30936e-10	NKTs	LAPTM4A
3.10411e-24	0.435001	0.285	0.156	8.73343e-20	NKTs	COL4A1
2.46313e-13	0.432981	0.435	0.335	6.93001e-09	NKTs	FABP5
1.1266e-22	0.431055	0.237	0.125	3.16968e-18	NKTs	LAMA4
4.5677e-26	0.430246	0.381	0.224	1.28512e-21	NKTs	CNN3
3.15939e-27	0.427372	0.248	0.124	8.88895e-23	NKTs	PRKD2
1.70966e-16	0.426694	0.264	0.16	4.81013e-12	NKTs	SPRY1
6.49943e-20	0.426221	0.471	0.331	1.82861e-15	NKTs	STOM
4.19132e-18	0.425496	0.621	0.483	1.17923e-13	NKTs	CD164
1.26065e-28	0.423412	0.345	0.19	3.54684e-24	NKTs	C1R
1.23273e-20	0.420197	0.277	0.158	3.46829e-16	NKTs	TIMP3
1.02889e-37	0.417431	0.196	0.077	2.89479e-33	NKTs	TMEM255B
1.86635e-20	0.41688	0.372	0.236	5.25097e-16	NKTs	PDLIM1
5.80396e-28	0.414351	0.241	0.117	1.63294e-23	NKTs	SELENOP
7.387e-45	0.412786	0.159	0.05	2.07833e-40	NKTs	SEMA3A
1.0676e-15	0.411798	0.194	0.111	3.00369e-11	NKTs	PRR5
1.00124e-26	0.409986	0.327	0.188	2.817e-22	NKTs	APOL2
3.3849e-37	0.409829	0.18	0.067	9.52341e-33	NKTs	KANK3
1.27124e-18	0.408544	0.352	0.215	3.57663e-14	NKTs	SPARC
1.52048e-43	0.408047	0.991	0.966	4.27787e-39	NKTs	HLA-A
3.06658e-23	0.407883	0.482	0.325	8.62781e-19	NKTs	CASP4
2.40095e-17	0.407795	0.505	0.386	6.75507e-13	NKTs	RAB11A
1.55263e-17	0.406383	0.394	0.266	4.36834e-13	NKTs	MARCKSL1
2.42811e-28	0.40549	0.745	0.602	6.83148e-24	NKTs	PSME2
3.0688e-20	0.400892	0.333	0.205	8.63407e-16	NKTs	IRF9
3.10356e-30	0.395518	0.146	0.055	8.73187e-26	NKTs	PI4K2B
1.55263e-36	0.393761	0.214	0.088	4.36831e-32	NKTs	TMEM140
1.2834e-14	0.39358	0.25	0.151	3.61084e-10	NKTs	CTGF
2.41077e-27	0.393002	0.143	0.055	6.78269e-23	NKTs	TM4SF18
3.09455e-19	0.391539	0.261	0.153	8.70651e-15	NKTs	SPHK1
4.50492e-11	0.385379	0.265	0.189	1.26746e-06	NKTs	APOL1
4.62678e-33	0.384017	0.201	0.085	1.30174e-28	NKTs	OAF
8.42664e-17	0.380318	0.512	0.368	2.37083e-12	NKTs	ELF1
2.40953e-15	0.380314	0.481	0.356	6.77922e-11	NKTs	GPBP1
4.95393e-16	0.37966	0.423	0.303	1.39379e-11	NKTs	KPNB1
1.97835e-27	0.376129	0.939	0.826	5.56608e-23	NKTs	MYL12A
8.72725e-25	0.375458	0.277	0.151	2.45541e-20	NKTs	PML
2.63603e-12	0.373994	0.37	0.266	7.41648e-08	NKTs	SELENOM
2.23729e-26	0.373908	0.26	0.133	6.2946e-22	NKTs	MFAP2
8.2119e-12	0.373343	0.578	0.459	2.31042e-07	NKTs	COX5A
3.19737e-23	0.372544	0.285	0.158	8.9958e-19	NKTs	COL18A1
1.2487e-33	0.371379	0.132	0.044	3.51323e-29	NKTs	LYVE1
7.03701e-25	0.371104	0.332	0.191	1.97986e-20	NKTs	S100A13
3.0166e-18	0.368002	0.206	0.111	8.48719e-14	NKTs	FAM43A
6.93568e-17	0.367826	0.377	0.262	1.95135e-12	NKTs	BAG1
2.24063e-16	0.367631	0.292	0.189	6.30401e-12	NKTs	PPFIBP1
2.46332e-31	0.366123	0.222	0.099	6.93056e-27	NKTs	LHFPL6
1.35676e-19	0.365743	0.102	0.039	3.81725e-15	NKTs	STC1
1.57094e-28	0.365309	0.236	0.113	4.41985e-24	NKTs	RAI14
1.06706e-26	0.365236	0.978	0.959	3.00218e-22	NKTs	HLA-B
7.32025e-29	0.365154	0.23	0.109	2.05955e-24	NKTs	PXDN
2.63093e-21	0.364437	0.625	0.481	7.40213e-17	NKTs	PSMA4
9.25648e-38	0.361688	0.145	0.048	2.60431e-33	NKTs	DHX58
3.4106e-20	0.361647	0.825	0.753	9.59572e-16	NKTs	MYL12B
9.77191e-13	0.360451	0.175	0.1	2.74933e-08	NKTs	DSP
1.54166e-15	0.359794	0.298	0.196	4.33746e-11	NKTs	CAV2
3.50708e-22	0.359321	0.244	0.132	9.86717e-18	NKTs	NRP2
5.6145e-31	0.357991	0.142	0.051	1.57964e-26	NKTs	PROX1
9.74594e-12	0.357434	0.414	0.311	2.74202e-07	NKTs	ZC3HAV1
2.94378e-14	0.355765	0.357	0.239	8.28232e-10	NKTs	TSC22D1
5.69796e-21	0.355263	0.333	0.203	1.60312e-16	NKTs	ADD3
3.11314e-19	0.354864	0.29	0.172	8.75882e-15	NKTs	GIMAP1
1.21956e-22	0.354622	0.232	0.121	3.43123e-18	NKTs	GJA1
6.60164e-19	0.354587	0.412	0.274	1.85737e-14	NKTs	NAPA
4.15367e-09	0.353605	0.373	0.284	0.000116864	NKTs	TANK
9.82413e-22	0.352047	0.16	0.072	2.76402e-17	NKTs	CLEC14A
2.78098e-16	0.351014	0.399	0.277	7.82428e-12	NKTs	CD151
3.36551e-14	0.350521	0.725	0.627	9.46885e-10	NKTs	CD99
8.53056e-20	0.345512	0.223	0.121	2.40007e-15	NKTs	LAYN
9.7555e-27	0.344882	0.306	0.168	2.74471e-22	NKTs	ODF3B
2.59839e-23	0.343978	0.681	0.501	7.31056e-19	NKTs	TYMP
9.25551e-22	0.343281	0.444	0.296	2.60404e-17	NKTs	OPTN
3.13195e-20	0.341129	0.232	0.126	8.81175e-16	NKTs	N4BP1
5.44714e-21	0.340216	0.454	0.302	1.53255e-16	NKTs	SHISA5
1.27082e-36	0.339936	0.337	0.166	3.57546e-32	NKTs	PPIC
7.8927e-23	0.336666	0.174	0.08	2.22061e-18	NKTs	CD200
6.29578e-31	0.336294	0.198	0.085	1.77132e-26	NKTs	MOV10
2.02604e-24	0.336117	0.313	0.172	5.70026e-20	NKTs	PRSS23
5.97712e-15	0.335981	0.308	0.199	1.68166e-10	NKTs	SPTBN1
5.27239e-13	0.33451	0.225	0.138	1.48339e-08	NKTs	ICAM2
3.46207e-14	0.334268	0.135	0.069	9.74053e-10	NKTs	HELB
7.01079e-28	0.333722	0.192	0.084	1.97249e-23	NKTs	SLC9A3R2
2.51661e-26	0.3335	0.27	0.139	7.08049e-22	NKTs	APOL3
8.2547e-14	0.331505	0.409	0.293	2.32246e-09	NKTs	PSMB10
1.69682e-13	0.331414	0.336	0.231	4.77401e-09	NKTs	TCF4
1.15135e-19	0.330859	0.444	0.3	3.23931e-15	NKTs	MVP
2.50008e-26	0.330422	0.985	0.961	7.03399e-22	NKTs	HLA-C
1.61838e-13	0.32863	0.297	0.195	4.55331e-09	NKTs	EMP1
1.05771e-21	0.326903	0.263	0.142	2.97586e-17	NKTs	MMP2
9.51463e-09	0.326241	0.278	0.201	0.000267694	NKTs	DUSP6
5.5819e-12	0.325827	0.808	0.74	1.57047e-07	NKTs	SUB1
5.23005e-12	0.325452	0.434	0.329	1.47148e-07	NKTs	CLTB
2.78287e-13	0.324873	0.26	0.159	7.8296e-09	NKTs	COL6A2
1.31572e-21	0.323759	0.605	0.45	3.70178e-17	NKTs	DNAJA1
9.55612e-15	0.322048	0.313	0.203	2.68861e-10	NKTs	SLFN5
3.22826e-26	0.321795	0.27	0.141	9.08272e-22	NKTs	TSPAN5
2.7134e-18	0.321375	0.35	0.233	7.63414e-14	NKTs	SCARB2
6.96234e-23	0.320952	0.299	0.168	1.95885e-18	NKTs	TCEAL9
1.26692e-18	0.32033	0.277	0.162	3.56447e-14	NKTs	RBP1
2.27042e-21	0.317005	0.184	0.089	6.38782e-17	NKTs	NR2F2
8.287e-16	0.316941	0.288	0.181	2.33155e-11	NKTs	UTRN
1.14164e-12	0.316233	0.292	0.196	3.21201e-08	NKTs	PRCP
8.74541e-17	0.315711	0.277	0.17	2.46052e-12	NKTs	TRIM56
3.52629e-20	0.315503	0.237	0.131	9.92123e-16	NKTs	MAN1A1
1.82243e-20	0.314975	0.667	0.532	5.12739e-16	NKTs	TMEM50A
4.1022e-12	0.314294	0.267	0.177	1.15415e-07	NKTs	IRF2
1.00946e-26	0.314034	0.191	0.085	2.84012e-22	NKTs	CALCRL
6.14372e-17	0.313916	0.68	0.545	1.72853e-12	NKTs	C4orf3
5.29578e-16	0.313321	0.38	0.258	1.48997e-11	NKTs	ACTN1
6.0265e-12	0.313221	0.274	0.189	1.69555e-07	NKTs	DTX3L
2.8894e-07	0.311325	0.144	0.094	0.00812934	NKTs	LPIN2
6.9202e-12	0.310162	0.48	0.371	1.947e-07	NKTs	CCDC85B
3.3715e-09	0.308709	0.137	0.082	9.4857e-05	NKTs	SLC38A5
4.74099e-11	0.307078	0.45	0.359	1.33388e-06	NKTs	LIMS1
7.85564e-18	0.307024	0.851	0.733	2.21018e-13	NKTs	PSME1
2.0954e-18	0.305218	0.167	0.083	5.8954e-14	NKTs	AKAP12
2.00071e-31	0.304127	0.999	0.997	5.62901e-27	NKTs	B2M
1.6929e-13	0.303845	0.105	0.049	4.76299e-09	NKTs	L3MBTL3
3.85216e-26	0.301888	0.982	0.971	1.0838e-21	NKTs	TMSB10
2.64499e-25	0.301618	0.299	0.16	7.44167e-21	NKTs	CAVIN1
5.27176e-10	0.300578	0.299	0.212	1.48321e-05	NKTs	LY96
1.02139e-13	0.300432	0.323	0.216	2.87367e-09	NKTs	MKRN1
2.64514e-13	0.30026	0.462	0.343	7.4421e-09	NKTs	PSMA5
5.03543e-18	0.299251	0.25	0.146	1.41672e-13	NKTs	NECTIN2
1.18277e-08	0.29595	0.36	0.277	0.000332773	NKTs	USP15
1.08776e-11	0.294151	0.264	0.18	3.06042e-07	NKTs	ECE1
5.50466e-11	0.293663	0.306	0.213	1.54874e-06	NKTs	CYBC1
6.88716e-14	0.292232	0.105	0.049	1.9377e-09	NKTs	TARBP1
1.28531e-10	0.291931	0.38	0.284	3.61623e-06	NKTs	MARCKS
2.67483e-28	0.291654	0.154	0.061	7.52564e-24	NKTs	TRIM21
3.01721e-25	0.290754	0.156	0.065	8.48891e-21	NKTs	SMAD1
5.23161e-12	0.288713	0.263	0.172	1.47191e-07	NKTs	HES1
8.91849e-18	0.288477	0.18	0.096	2.50922e-13	NKTs	TRIM5
4.24415e-11	0.287429	0.422	0.313	1.19409e-06	NKTs	IDH2
1.4032e-19	0.287167	0.253	0.144	3.9479e-15	NKTs	SVIL
3.42241e-16	0.287025	0.324	0.208	9.62894e-12	NKTs	RAB13
1.06748e-08	0.286561	0.17	0.106	0.000300334	NKTs	MGP
1.92174e-10	0.28519	0.389	0.295	5.40681e-06	NKTs	TMX1
2.61479e-19	0.284569	0.178	0.089	7.35671e-15	NKTs	SNCA
4.5661e-09	0.284314	0.396	0.312	0.000128467	NKTs	APLP2
7.21007e-14	0.284023	0.147	0.077	2.02855e-09	NKTs	HHEX
9.19192e-18	0.282358	0.271	0.165	2.58615e-13	NKTs	EHD2
5.10449e-09	0.280264	0.65	0.578	0.000143615	NKTs	ANXA2
3.23427e-21	0.279669	0.18	0.087	9.09962e-17	NKTs	RBPMS
1.82216e-21	0.27629	0.184	0.089	5.12665e-17	NKTs	NID1
5.27674e-16	0.275625	0.305	0.194	1.48461e-11	NKTs	SQOR
6.54516e-27	0.274158	0.233	0.112	1.84148e-22	NKTs	CCDC80
5.96465e-20	0.273833	0.201	0.103	1.67815e-15	NKTs	MTUS1
1.68123e-14	0.272645	0.216	0.128	4.73015e-10	NKTs	AZI2
9.24761e-12	0.271986	0.509	0.405	2.60182e-07	NKTs	BCAP31
8.34597e-14	0.271676	0.294	0.194	2.34814e-09	NKTs	NCOA7
1.43198e-08	0.269449	0.179	0.116	0.000402887	NKTs	HNRNPLL
5.21201e-13	0.269356	0.351	0.245	1.4664e-08	NKTs	NBDY
3.59341e-32	0.269342	0.132	0.045	1.01101e-27	NKTs	EDNRB
3.24066e-10	0.26784	0.398	0.302	9.1176e-06	NKTs	COMT
7.65679e-32	0.267388	0.102	0.03	2.15424e-27	NKTs	LINC01235
1.03399e-31	0.265666	0.144	0.052	2.90913e-27	NKTs	FAM174B
1.10252e-09	0.265467	0.275	0.195	3.10193e-05	NKTs	ERAP2
4.46225e-12	0.265123	0.634	0.525	1.25546e-07	NKTs	TAPBP
1.45061e-16	0.264277	0.264	0.156	4.08128e-12	NKTs	CAVIN3
3.84992e-13	0.263454	0.248	0.156	1.08318e-08	NKTs	OGFR
3.0493e-15	0.263095	0.127	0.061	8.5792e-11	NKTs	APCDD1
7.35321e-18	0.263074	0.168	0.084	2.06883e-13	NKTs	GCH1
1.83837e-24	0.262781	0.15	0.063	5.17226e-20	NKTs	TBX1
3.33864e-28	0.261918	0.146	0.057	9.39326e-24	NKTs	FLT4
7.50166e-08	0.261705	0.42	0.326	0.00211059	NKTs	UGP2
3.94494e-13	0.261375	0.277	0.181	1.10991e-08	NKTs	TRIM38
2.65705e-17	0.261079	0.235	0.133	7.47561e-13	NKTs	NFIB
4.23587e-13	0.260777	0.406	0.29	1.19176e-08	NKTs	SNX6
1.05373e-28	0.260443	0.15	0.057	2.96468e-24	NKTs	SOX18
4.47322e-07	0.260283	0.406	0.324	0.0125854	NKTs	PPP1CC
2.28931e-08	0.260235	0.571	0.478	0.000644099	NKTs	HNRNPF
7.8851e-13	0.26015	0.211	0.123	2.21847e-08	NKTs	BGN
3.28686e-07	0.259164	0.298	0.224	0.00924757	NKTs	CASP1
1.2196e-09	0.259149	0.165	0.104	3.43135e-05	NKTs	ITIH5
1.11607e-12	0.258367	0.215	0.129	3.14005e-08	NKTs	A2M
1.49079e-13	0.258199	0.627	0.495	4.19435e-09	NKTs	N4BP2L2
8.35767e-07	0.257535	0.168	0.114	0.0235143	NKTs	GIMAP2
1.20933e-13	0.25703	0.258	0.163	3.40245e-09	NKTs	TSPAN4
1.01192e-24	0.256294	0.153	0.065	2.84705e-20	NKTs	EFNA5
6.54079e-24	0.256102	0.132	0.053	1.84025e-19	NKTs	ACKR3
1.12774e-13	0.255873	0.35	0.24	3.1729e-09	NKTs	TMEM109
1.34705e-10	0.2549	0.405	0.306	3.78994e-06	NKTs	CARHSP1
3.51399e-34	0.254844	0.117	0.036	9.8866e-30	NKTs	PIEZO2
8.67283e-13	0.254262	0.236	0.149	2.4401e-08	NKTs	WWTR1
2.16586e-09	0.253906	0.137	0.079	6.09364e-05	NKTs	THY1
2.46511e-15	0.251469	0.317	0.21	6.9356e-11	NKTs	REEP3
9.48876e-10	0.251368	0.318	0.228	2.66966e-05	NKTs	MYCBP2
4.97745e-22	0.250745	0.125	0.05	1.40041e-17	NKTs	PODXL
0	3.20551	0.853	0.101	0	CD8_T1	GZMK
0	2.04099	0.96	0.374	0	CD8_T1	CCL5
0	1.9969	0.805	0.254	0	CD8_T1	CST7
0	1.9062	0.715	0.25	0	CD8_T1	CCL4
0	1.8956	0.862	0.228	0	CD8_T1	NKG7
0	1.89066	0.613	0.119	0	CD8_T1	CD8A
0	1.76768	0.481	0.089	0	CD8_T1	CD8B
0	1.69475	0.46	0.18	0	CD8_T1	CMC1
0	1.65271	0.816	0.221	0	CD8_T1	GZMA
0	1.62222	0.561	0.246	0	CD8_T1	ITM2C
0	1.59198	0.4	0.132	0	CD8_T1	CCL4L2
0	1.58766	0.423	0.115	0	CD8_T1	GZMH
0	1.55929	0.618	0.248	0	CD8_T1	APOBEC3G
0	1.40342	0.458	0.142	0	CD8_T1	GZMM
0	1.3678	0.565	0.281	0	CD8_T1	DUSP2
0	1.2954	0.827	0.475	0	CD8_T1	CXCR4
0	1.21062	0.383	0.117	0	CD8_T1	SH2D1A
0	1.19017	0.776	0.451	0	CD8_T1	HCST
0	1.16082	0.223	0.02	0	CD8_T1	EOMES
9.51093e-241	1.14868	0.302	0.1	2.6759e-236	CD8_T1	IFNG
2.15971e-282	1.10203	0.61	0.368	6.07634e-278	CD8_T1	RARRES3
0	1.09654	0.223	0.038	0	CD8_T1	KLRG1
5.08675e-73	1.08301	0.354	0.255	1.43116e-68	CD8_T1	PPP1R14B
3.78511e-291	1.08046	0.324	0.104	1.06494e-286	CD8_T1	TRAT1
2.0841e-111	1.06474	0.435	0.31	5.86361e-107	CD8_T1	CLDND1
6.13523e-201	1.06463	0.466	0.25	1.72615e-196	CD8_T1	GIMAP7
1.51907e-304	1.05576	0.585	0.293	4.27391e-300	CD8_T1	CD3G
0	1.02998	0.768	0.483	0	CD8_T1	PTPRC
7.01206e-207	1.02021	0.557	0.359	1.97284e-202	CD8_T1	STK17A
0	1.01391	0.266	0.06	0	CD8_T1	SAMD3
1.63475e-247	1.01128	0.353	0.132	4.59936e-243	CD8_T1	CXCR3
0	1.00787	0.861	0.423	0	CD8_T1	CD3D
4.38208e-159	0.989507	0.203	0.07	1.2329e-154	CD8_T1	CRTAM
0	0.986817	0.678	0.35	0	CD8_T1	CD3E
9.33076e-203	0.982507	0.317	0.125	2.62521e-198	CD8_T1	MIAT
1.18206e-169	0.976537	0.454	0.262	3.32573e-165	CD8_T1	GIMAP4
9.04896e-141	0.959871	0.306	0.15	2.54592e-136	CD8_T1	LYAR
2.86862e-275	0.929315	0.65	0.344	8.07085e-271	CD8_T1	TRBC2
1.49065e-243	0.911948	0.676	0.425	4.19394e-239	CD8_T1	EVL
1.43869e-290	0.897971	0.186	0.036	4.04774e-286	CD8_T1	CPNE7
2.19642e-207	0.895904	0.471	0.232	6.17962e-203	CD8_T1	CD27
1.10809e-161	0.888412	0.563	0.401	3.1176e-157	CD8_T1	PPP2R5C
1.82766e-157	0.886926	0.253	0.101	5.14212e-153	CD8_T1	TC2N
0	0.872898	0.732	0.383	0	CD8_T1	CD2
6.94377e-120	0.85789	0.505	0.372	1.95363e-115	CD8_T1	CLEC2B
9.1462e-296	0.855862	0.84	0.529	2.57328e-291	CD8_T1	CD52
7.77291e-270	0.85193	0.79	0.51	2.18691e-265	CD8_T1	CORO1A
7.40479e-143	0.850689	0.478	0.303	2.08334e-138	CD8_T1	FYN
9.21405e-181	0.843105	0.207	0.062	2.59237e-176	CD8_T1	TRGC2
2.43669e-93	0.841883	0.411	0.281	6.85563e-89	CD8_T1	TUBA4A
5.3958e-127	0.821243	0.402	0.234	1.51811e-122	CD8_T1	TBC1D10C
1.19651e-165	0.818764	0.682	0.519	3.36638e-161	CD8_T1	COTL1
1.09332e-126	0.807791	0.64	0.564	3.07606e-122	CD8_T1	SRSF7
1.75171e-77	0.80707	0.367	0.246	4.92843e-73	CD8_T1	APOBEC3C
1.62819e-157	0.803944	0.544	0.351	4.5809e-153	CD8_T1	LCP1
5.81712e-131	0.799085	0.339	0.172	1.63665e-126	CD8_T1	CD6
1.43217e-153	0.798804	0.465	0.246	4.0294e-149	CD8_T1	TRBC1
8.20423e-127	0.792563	0.45	0.269	2.30826e-122	CD8_T1	ITM2A
3.54435e-181	0.79198	0.347	0.147	9.97202e-177	CD8_T1	LAG3
2.48885e-142	0.790881	0.509	0.32	7.00238e-138	CD8_T1	ACAP1
3.08154e-183	0.787524	0.537	0.302	8.66992e-179	CD8_T1	LCK
1.54251e-214	0.785951	0.659	0.396	4.33985e-210	CD8_T1	CD69
2.95787e-103	0.776252	0.244	0.117	8.32196e-99	CD8_T1	DENND2D
1.66743e-91	0.767628	0.361	0.224	4.69132e-87	CD8_T1	CD96
3.90233e-39	0.766516	0.142	0.078	1.09792e-34	CD8_T1	TNF
3.35259e-101	0.76377	0.473	0.347	9.43252e-97	CD8_T1	WIPF1
2.40425e-90	0.75806	0.186	0.083	6.76436e-86	CD8_T1	MLLT3
0	0.756688	0.975	0.954	0	CD8_T1	RPL28
3.15123e-111	0.755005	0.194	0.079	8.866e-107	CD8_T1	NFATC2
1.06331e-80	0.741762	0.304	0.184	2.99163e-76	CD8_T1	MBP
4.62936e-83	0.738521	0.226	0.116	1.30247e-78	CD8_T1	FAM102A
1.43723e-78	0.721938	0.424	0.297	4.04366e-74	CD8_T1	RGCC
6.2425e-259	0.7184	0.407	0.148	1.75633e-254	CD8_T1	CTSW
2.04962e-100	0.714023	0.298	0.161	5.7666e-96	CD8_T1	RASAL3
7.11362e-105	0.711365	0.218	0.095	2.00142e-100	CD8_T1	PYHIN1
2.74052e-157	0.706785	0.16	0.045	7.71045e-153	CD8_T1	THEMIS
1.42666e-82	0.706203	0.258	0.141	4.0139e-78	CD8_T1	BCL11B
3.58347e-10	0.705611	0.465	0.511	1.00821e-05	CD8_T1	JUND
8.53521e-86	0.702439	0.337	0.204	2.40138e-81	CD8_T1	2001-09-01
1.51415e-60	0.702157	0.298	0.197	4.26006e-56	CD8_T1	KIAA1551
5.01232e-118	0.701685	0.525	0.353	1.41022e-113	CD8_T1	CD48
3.14781e-50	0.701298	0.385	0.31	8.85635e-46	CD8_T1	PDCD4
1.47576e-48	0.686298	0.205	0.124	4.15205e-44	CD8_T1	TBCD
1.30173e-37	0.685207	0.288	0.217	3.66242e-33	CD8_T1	IKZF3
1.88205e-97	0.678893	0.389	0.235	5.29515e-93	CD8_T1	LAT
1.6074e-101	0.676785	0.157	0.058	4.52243e-97	CD8_T1	AOAH
3.6656e-83	0.66795	0.534	0.428	1.03132e-78	CD8_T1	LIMD2
5.24553e-69	0.667043	0.322	0.208	1.47583e-64	CD8_T1	AKNA
1.00586e-71	0.664594	0.481	0.391	2.82998e-67	CD8_T1	CDC42SE2
3.52441e-247	0.661595	0.938	0.824	9.91592e-243	CD8_T1	BTG1
1.13272e-79	0.661192	0.339	0.212	3.1869e-75	CD8_T1	RUNX3
5.15268e-115	0.656658	0.58	0.413	1.44971e-110	CD8_T1	RAC2
3.93238e-43	0.655083	0.249	0.167	1.10637e-38	CD8_T1	GIMAP1
0	0.65083	0.957	0.939	0	CD8_T1	RPS15A
4.95166e-147	0.646077	0.751	0.634	1.39315e-142	CD8_T1	CD44
8.87656e-63	0.642413	0.365	0.246	2.49742e-58	CD8_T1	DUSP4
5.86911e-39	0.641048	0.319	0.246	1.65127e-34	CD8_T1	PIP4K2A
1.12954e-44	0.631603	0.224	0.142	3.17796e-40	CD8_T1	GCHFR
5.06266e-51	0.62992	0.314	0.221	1.42438e-46	CD8_T1	ADGRE5
4.34618e-44	0.621465	0.332	0.253	1.2228e-39	CD8_T1	PAXX
1.44224e-280	0.615356	0.961	0.947	4.05774e-276	CD8_T1	RPS29
4.50384e-111	0.614546	0.136	0.043	1.26716e-106	CD8_T1	CCR5
4.83574e-67	0.61452	0.532	0.434	1.36054e-62	CD8_T1	TNFAIP3
4.78371e-48	0.612425	0.225	0.141	1.3459e-43	CD8_T1	LINC00623
1.41024e-281	0.606634	0.863	0.586	3.96772e-277	CD8_T1	IL32
3.86224e-67	0.601675	0.334	0.214	1.08664e-62	CD8_T1	PTPN7
6.68961e-57	0.599131	0.174	0.091	1.88212e-52	CD8_T1	ARAP2
2.52665e-75	0.598757	0.437	0.303	7.10873e-71	CD8_T1	FYB1
2.49814e-62	0.591481	0.405	0.29	7.02853e-58	CD8_T1	CLEC2D
3.59324e-94	0.589505	0.149	0.055	1.01096e-89	CD8_T1	ZFYVE28
4.62854e-20	0.589109	0.299	0.257	1.30224e-15	CD8_T1	CITED2
1.62671e-35	0.587778	0.186	0.118	4.57674e-31	CD8_T1	ITGA1
1.34108e-50	0.582576	0.291	0.197	3.77312e-46	CD8_T1	EMB
1.08364e-49	0.582267	0.252	0.162	3.04882e-45	CD8_T1	IL16
1.17447e-47	0.58165	0.52	0.484	3.30436e-43	CD8_T1	RNF213
2.89609e-18	0.581151	0.28	0.237	8.14814e-14	CD8_T1	ATM
6.46303e-58	0.578354	0.192	0.103	1.81837e-53	CD8_T1	PSTPIP1
6.2961e-217	0.578249	0.732	0.409	1.77141e-212	CD8_T1	TRAC
2.76609e-22	0.57721	0.22	0.171	7.78241e-18	CD8_T1	GYG1
1.68666e-250	0.57409	0.991	0.956	4.74541e-246	CD8_T1	HLA-B
3.54939e-271	0.57224	0.976	0.952	9.98622e-267	CD8_T1	RPL23A
4.5702e-27	0.570484	0.226	0.169	1.28582e-22	CD8_T1	UBL3
6.63347e-34	0.569705	0.461	0.426	1.86633e-29	CD8_T1	IDS
2.49618e-41	0.568781	0.198	0.121	7.02301e-37	CD8_T1	C16orf54
1.0669e-22	0.567722	0.253	0.201	3.00174e-18	CD8_T1	SLFN5
3.9028e-27	0.565895	0.464	0.453	1.09805e-22	CD8_T1	YPEL5
2.1092e-30	0.565625	0.24	0.175	5.93423e-26	CD8_T1	PIK3R1
4.95997e-34	0.562623	0.364	0.304	1.39549e-29	CD8_T1	ARHGEF1
2.71455e-101	0.562571	0.721	0.638	7.63738e-97	CD8_T1	ZFP36L2
1.53226e-90	0.561707	0.134	0.048	4.31101e-86	CD8_T1	GPR174
3.04338e-292	0.561611	0.999	0.985	8.56256e-288	CD8_T1	TMSB4X
5.90382e-38	0.561146	0.207	0.132	1.66104e-33	CD8_T1	ITGAL
5.22276e-54	0.556708	0.348	0.244	1.46942e-49	CD8_T1	IKZF1
4.38726e-47	0.555874	0.195	0.114	1.23436e-42	CD8_T1	PARP8
4.89872e-07	0.550927	0.211	0.194	0.0137825	CD8_T1	JMJD6
2.85302e-33	0.548821	0.271	0.2	8.02696e-29	CD8_T1	PRKCH
3.72076e-200	0.54487	0.984	0.961	1.04684e-195	CD8_T1	RPL27A
1.29695e-65	0.543518	0.174	0.084	3.64896e-61	CD8_T1	GRAP2
1.50377e-13	0.541869	0.369	0.372	4.23087e-09	CD8_T1	CHMP4A
3.44171e-63	0.541752	0.161	0.076	9.68325e-59	CD8_T1	RGL4
2.28512e-39	0.541427	0.18	0.109	6.42919e-35	CD8_T1	GIMAP2
2.66991e-42	0.538115	0.194	0.117	7.5118e-38	CD8_T1	AC044849.1
8.9441e-241	0.537655	0.996	0.984	2.51642e-236	CD8_T1	RPS27
7.98184e-57	0.536799	0.198	0.108	2.24569e-52	CD8_T1	RASGRP1
2.52866e-32	0.535702	0.245	0.177	7.11439e-28	CD8_T1	AC245297.3
4.75616e-27	0.53452	0.19	0.132	1.33815e-22	CD8_T1	NLRC5
2.27798e-28	0.534505	0.211	0.147	6.40909e-24	CD8_T1	SELPLG
7.63797e-26	0.532219	0.483	0.483	2.14894e-21	CD8_T1	HLA-F
7.25004e-28	0.530553	0.157	0.101	2.0398e-23	CD8_T1	SLAMF7
7.56334e-47	0.52936	0.12	0.057	2.12794e-42	CD8_T1	SLF1
3.69129e-20	0.525377	0.18	0.131	1.03855e-15	CD8_T1	ZNF276
4.50491e-14	0.522123	0.251	0.218	1.26746e-09	CD8_T1	RNF19A
8.55937e-43	0.519425	0.409	0.326	2.40818e-38	CD8_T1	ARL4C
1.54554e-34	0.518635	0.265	0.192	4.34837e-30	CD8_T1	ARHGAP45
2.16132e-31	0.516372	0.45	0.41	6.08086e-27	CD8_T1	STK4
6.00222e-10	0.515973	0.277	0.259	1.68873e-05	CD8_T1	BTN3A2
5.14557e-134	0.515288	0.791	0.603	1.44771e-129	CD8_T1	ARHGDIB
2.22675e-38	0.514974	0.293	0.21	6.26495e-34	CD8_T1	MYO1F
1.04209e-77	0.512006	0.736	0.736	2.93192e-73	CD8_T1	PSME1
1.22353e-18	0.511217	0.25	0.207	3.4424e-14	CD8_T1	GLIPR2
3.57887e-18	0.510259	0.233	0.187	1.00692e-13	CD8_T1	F2R
5.43835e-44	0.508119	0.335	0.24	1.53008e-39	CD8_T1	RHOH
1.67742e-44	0.50704	0.225	0.139	4.71942e-40	CD8_T1	SIT1
7.23946e-43	0.503341	0.135	0.07	2.03682e-38	CD8_T1	SLAMF6
9.25999e-21	0.502912	0.326	0.284	2.6053e-16	CD8_T1	SUN2
1.30151e-26	0.502539	0.189	0.131	3.66179e-22	CD8_T1	PLA2G16
1.59518e-25	0.500267	0.296	0.237	4.48803e-21	CD8_T1	RHOF
6.40194e-206	0.500211	0.985	0.959	1.80119e-201	CD8_T1	HLA-C
1.64402e-30	0.49895	0.257	0.189	4.62544e-26	CD8_T1	ARHGAP30
2.65313e-16	0.49819	0.425	0.433	7.46459e-12	CD8_T1	DDX24
1.03463e-217	0.494189	0.988	0.964	2.91092e-213	CD8_T1	HLA-A
4.10792e-17	0.494139	0.174	0.13	1.15576e-12	CD8_T1	BTN3A1
3.68127e-15	0.492079	0.365	0.357	1.03573e-10	CD8_T1	2009-09-01
4.74494e-15	0.490637	0.344	0.333	1.33499e-10	CD8_T1	ARPC5L
2.54075e-39	0.488881	0.76	0.735	7.14839e-35	CD8_T1	JUN
6.79384e-223	0.488792	0.965	0.944	1.91145e-218	CD8_T1	RPS25
3.9667e-56	0.48871	0.556	0.474	1.11603e-51	CD8_T1	STK17B
4.22623e-28	0.488424	0.395	0.339	1.18905e-23	CD8_T1	FNBP1
3.37728e-30	0.488063	0.495	0.486	9.50199e-26	CD8_T1	VAMP2
1.2634e-50	0.487525	0.629	0.602	3.55457e-46	CD8_T1	PSMB9
2.16604e-63	0.487298	0.104	0.039	6.09414e-59	CD8_T1	APOBEC3H
1.5682e-17	0.486943	0.222	0.178	4.41214e-13	CD8_T1	LYST
2.96236e-35	0.486831	0.471	0.426	8.33461e-31	CD8_T1	LEPROTL1
2.30404e-23	0.484971	0.248	0.192	6.48243e-19	CD8_T1	DOCK8
1.32295e-62	0.482753	0.138	0.06	3.72211e-58	CD8_T1	LY9
2.62085e-192	0.482002	0.987	0.965	7.37376e-188	CD8_T1	MALAT1
8.10952e-23	0.481772	0.19	0.134	2.28161e-18	CD8_T1	AC026979.2
2.14866e-29	0.479166	0.157	0.098	6.04524e-25	CD8_T1	ARHGAP25
6.38358e-39	0.476969	0.573	0.584	1.79602e-34	CD8_T1	2007-09-01
5.01645e-07	0.474906	0.211	0.194	0.0141138	CD8_T1	CD84
1.41957e-71	0.47198	0.451	0.31	3.99397e-67	CD8_T1	ITGB2
1.62515e-09	0.471507	0.255	0.236	4.57236e-05	CD8_T1	SPN
3.28064e-14	0.470663	0.296	0.269	9.23008e-10	CD8_T1	SH3KBP1
1.66411e-12	0.469969	0.147	0.113	4.68198e-08	CD8_T1	PILRB
6.32567e-12	0.469684	0.361	0.349	1.77973e-07	CD8_T1	AAK1
1.47191e-10	0.467763	0.29	0.274	4.14122e-06	CD8_T1	DDX6
8.2501e-23	0.465494	0.252	0.191	2.32117e-18	CD8_T1	SLA
2.06449e-188	0.464586	0.97	0.947	5.80844e-184	CD8_T1	RPS3
9.59252e-08	0.464083	0.242	0.229	0.00269885	CD8_T1	APMAP
3.8084e-13	0.462649	0.314	0.289	1.07149e-08	CD8_T1	PCSK7
2.78827e-25	0.4621	0.21	0.151	7.84479e-21	CD8_T1	RNF166
6.99023e-174	0.461341	0.958	0.946	1.9667e-169	CD8_T1	RPLP2
3.75796e-14	0.46013	0.29	0.259	1.0573e-09	CD8_T1	CHST12
9.11263e-09	0.459166	0.262	0.249	0.000256384	CD8_T1	HMGA1
3.49616e-13	0.457564	0.217	0.179	9.83644e-09	CD8_T1	EPB41
3.40952e-29	0.456916	0.183	0.119	9.59267e-25	CD8_T1	STAT4
3.64536e-17	0.456569	0.458	0.464	1.02562e-12	CD8_T1	PLP2
1.29458e-14	0.456019	0.198	0.16	3.6423e-10	CD8_T1	DGKZ
6.48738e-31	0.454039	0.237	0.165	1.82522e-26	CD8_T1	ARHGAP9
5.9128e-26	0.452932	0.195	0.135	1.66357e-21	CD8_T1	OASL
7.54492e-30	0.451519	0.598	0.626	2.12276e-25	CD8_T1	EIF4A2
1.16051e-35	0.45075	0.113	0.058	3.2651e-31	CD8_T1	EPHA1-AS1
1.92003e-13	0.450586	0.406	0.412	5.402e-09	CD8_T1	MBNL1
1.48401e-39	0.449468	0.221	0.139	4.17526e-35	CD8_T1	SKAP1
1.63839e-18	0.44864	0.257	0.21	4.60961e-14	CD8_T1	CNOT6L
2.34728e-20	0.447388	0.163	0.113	6.60408e-16	CD8_T1	TAGAP
1.08354e-76	0.443983	0.14	0.055	3.04854e-72	CD8_T1	MATK
2.95075e-47	0.443794	0.182	0.099	8.30195e-43	CD8_T1	GPR171
5.18835e-114	0.443687	0.889	0.851	1.45974e-109	CD8_T1	SH3BGRL3
4.33543e-132	0.443501	0.915	0.895	1.21977e-127	CD8_T1	HLA-E
1.82786e-89	0.441605	0.819	0.834	5.14268e-85	CD8_T1	TMA7
6.44502e-31	0.439322	0.197	0.129	1.81331e-26	CD8_T1	ZAP70
1.72281e-17	0.438016	0.186	0.142	4.84712e-13	CD8_T1	SYNE1
2.4518e-09	0.436327	0.225	0.199	6.89814e-05	CD8_T1	SYNRG
2.30348e-23	0.433328	0.241	0.181	6.48083e-19	CD8_T1	ANKRD44
2.99863e-194	0.432895	0.982	0.972	8.43665e-190	CD8_T1	RPL13
1.25604e-24	0.431357	0.177	0.12	3.53386e-20	CD8_T1	SLA2
8.7207e-08	0.431355	0.315	0.317	0.00245357	CD8_T1	IDH2
3.2551e-13	0.425514	0.216	0.181	9.15824e-09	CD8_T1	ABHD17A
1.31245e-06	0.424761	0.215	0.195	0.0369257	CD8_T1	ZNF331
2.0755e-14	0.421367	0.174	0.135	5.83942e-10	CD8_T1	LDLRAD4
7.02816e-238	0.420749	0.999	0.996	1.97737e-233	CD8_T1	B2M
2.39448e-09	0.419225	0.273	0.251	6.73687e-05	CD8_T1	TTC39C
4.01347e-19	0.418721	0.142	0.098	1.12919e-14	CD8_T1	PITPNC1
7.27181e-07	0.413324	0.182	0.163	0.0204592	CD8_T1	MXD4
2.1273e-15	0.413236	0.155	0.114	5.98515e-11	CD8_T1	PTK2B
3.86784e-21	0.412086	0.132	0.086	1.08822e-16	CD8_T1	SUPT3H
2.16926e-10	0.411755	0.45	0.488	6.10322e-06	CD8_T1	NDUFA3
1.74082e-09	0.41115	0.207	0.18	4.89781e-05	CD8_T1	HERPUD2
3.12905e-18	0.40877	0.152	0.108	8.8036e-14	CD8_T1	MT1F
[truncated: 8,202 more rows]

## Sheet: Fibroblast-Epithelial
p_val	avg_log2FC	pct.1	pct.2	p_val_adj	cluster	gene
2.78931e-235	2.22902	0.573	0.135	7.84773e-231	eCAF	SFRP2
1.49907e-199	2.06829	0.688	0.244	4.21764e-195	eCAF	COL3A1
6.34285e-198	2.03419	0.694	0.253	1.78456e-193	eCAF	COL1A2
1.3464e-174	2.03413	0.712	0.313	3.78809e-170	eCAF	COL1A1
2.28718e-187	1.8881	0.707	0.277	6.43499e-183	eCAF	LUM
1.73067e-242	1.84987	0.649	0.18	4.86923e-238	eCAF	CTSK
1.78552e-152	1.80547	0.459	0.121	5.02357e-148	eCAF	POSTN
1.14491e-188	1.75541	0.691	0.247	3.2212e-184	eCAF	DCN
3.00437e-166	1.75083	0.703	0.303	8.45281e-162	eCAF	COL6A2
9.63175e-202	1.73257	0.75	0.342	2.70989e-197	eCAF	C1S
5.12036e-220	1.71971	0.659	0.197	1.44061e-215	eCAF	COL6A3
1.23671e-182	1.69697	0.684	0.254	3.47949e-178	eCAF	COL6A1
2.22498e-203	1.69134	0.6	0.172	6.25997e-199	eCAF	RARRES2
4.36452e-227	1.67566	0.679	0.214	1.22796e-222	eCAF	SERPINF1
9.38816e-167	1.60506	0.751	0.405	2.64136e-162	eCAF	C1R
1.52604e-169	1.56128	0.673	0.275	4.2935e-165	eCAF	MMP2
5.83396e-121	1.54578	0.591	0.265	1.64139e-116	eCAF	CTHRC1
1.04029e-189	1.54295	0.612	0.187	2.92686e-185	eCAF	PCOLCE
1.10416e-198	1.51445	0.795	0.397	3.10655e-194	eCAF	SERPING1
5.30809e-125	1.50924	0.359	0.086	1.49343e-120	eCAF	CXCL12
9.89452e-130	1.50483	0.731	0.394	2.78382e-125	eCAF	SPARC
6.11187e-151	1.50094	0.605	0.242	1.71957e-146	eCAF	FBLN1
1.90906e-180	1.48418	0.668	0.259	5.37115e-176	eCAF	AEBP1
3.76951e-17	1.43406	0.253	0.156	1.06055e-12	eCAF	APOE
3.31677e-122	1.43306	0.365	0.09	9.33172e-118	eCAF	ASPN
3.38488e-147	1.42419	0.563	0.194	9.52337e-143	eCAF	SPON2
4.72114e-224	1.41504	0.577	0.141	1.32829e-219	eCAF	FBLN2
4.79732e-120	1.39217	0.511	0.179	1.34973e-115	eCAF	CPE
2.85668e-12	1.35467	0.121	0.062	8.03726e-08	eCAF	APOC1
5.81111e-68	1.35176	0.131	0.017	1.63496e-63	eCAF	COMP
1.96932e-119	1.32708	0.658	0.322	5.54068e-115	eCAF	IGFBP4
7.87829e-180	1.2845	0.392	0.068	2.21656e-175	eCAF	DIO2
2.10479e-149	1.28194	0.54	0.175	5.92182e-145	eCAF	THY1
8.08987e-153	1.26722	0.653	0.252	2.27608e-148	eCAF	BGN
1.07628e-100	1.26291	0.303	0.075	3.02812e-96	eCAF	APOD
3.35021e-180	1.25567	0.387	0.067	9.42583e-176	eCAF	DPT
1.95751e-208	1.25029	0.56	0.138	5.50744e-204	eCAF	MXRA8
3.91369e-144	1.24068	0.649	0.279	1.10112e-139	eCAF	COL5A2
5.14107e-178	1.23561	0.596	0.183	1.44644e-173	eCAF	PRRX1
2.53769e-57	1.23155	0.354	0.148	7.1398e-53	eCAF	MGP
3.23115e-107	1.2227	0.632	0.292	9.09085e-103	eCAF	CTGF
2.66101e-99	1.20959	0.272	0.059	7.48675e-95	eCAF	MMP11
5.14484e-188	1.20883	0.618	0.207	1.4475e-183	eCAF	CFH
3.36686e-191	1.20021	0.503	0.117	9.47266e-187	eCAF	OLFML3
2.25007e-137	1.1997	0.432	0.117	6.33057e-133	eCAF	HTRA3
3.90162e-191	1.18358	0.508	0.119	1.09772e-186	eCAF	ISLR
4.71682e-71	1.16196	0.167	0.029	1.32708e-66	eCAF	PTGDS
5.30902e-122	1.15579	0.712	0.36	1.49369e-117	eCAF	NNMT
9.2711e-145	1.14867	0.38	0.08	2.60843e-140	eCAF	MFAP4
7.22284e-93	1.14617	0.758	0.479	2.03215e-88	eCAF	CALD1
1.47324e-146	1.12859	0.576	0.209	4.14496e-142	eCAF	COL5A1
5.51447e-90	1.12048	0.546	0.272	1.5515e-85	eCAF	HTRA1
6.48332e-44	1.11315	0.149	0.038	1.82408e-39	eCAF	SFRP4
6.17033e-111	1.09487	0.719	0.366	1.73602e-106	eCAF	FN1
7.07817e-140	1.09206	0.512	0.168	1.99144e-135	eCAF	GGT5
9.00427e-192	1.08165	0.538	0.144	2.53335e-187	eCAF	FBN1
1.73735e-59	1.07775	0.565	0.342	4.88803e-55	eCAF	PRSS23
1.03313e-108	1.0626	0.421	0.132	2.90671e-104	eCAF	TWIST2
1.11462e-167	1.05896	0.531	0.149	3.13599e-163	eCAF	RCN3
2.14912e-76	1.03809	0.399	0.16	6.04654e-72	eCAF	RASD1
2.49897e-114	1.02517	0.489	0.172	7.03086e-110	eCAF	TMEM176B
2.79748e-65	1.02495	0.544	0.324	7.87072e-61	eCAF	SELENOM
1.86966e-132	0.999067	0.465	0.141	5.26029e-128	eCAF	CLEC11A
1.81759e-113	0.983317	0.553	0.225	5.11379e-109	eCAF	CCDC80
1.18504e-157	0.976117	0.397	0.085	3.3341e-153	eCAF	FBLN5
8.5771e-155	0.975376	0.433	0.106	2.41317e-150	eCAF	CDH11
8.2738e-33	0.971927	0.137	0.042	2.32783e-28	eCAF	CHI3L1
5.77806e-123	0.97069	0.875	0.666	1.62566e-118	eCAF	LAPTM4A
1.90914e-154	0.963136	0.385	0.08	5.37136e-150	eCAF	PDGFRA
1.2317e-109	0.960398	0.678	0.355	3.46538e-105	eCAF	FSTL1
6.33776e-160	0.954131	0.457	0.116	1.78313e-155	eCAF	MXRA5
5.58922e-139	0.948661	0.482	0.148	1.57253e-134	eCAF	FAP
5.94575e-112	0.948592	0.409	0.123	1.67284e-107	eCAF	GPM6B
1.70192e-103	0.937443	0.535	0.217	4.78836e-99	eCAF	NUPR1
3.48694e-148	0.933336	0.52	0.151	9.81051e-144	eCAF	PDGFRB
5.92733e-108	0.933151	0.626	0.286	1.66765e-103	eCAF	GPNMB
7.48192e-141	0.932476	0.416	0.103	2.10504e-136	eCAF	FMOD
4.09097e-129	0.926897	0.492	0.16	1.15099e-124	eCAF	ANGPTL2
6.42435e-120	0.926804	0.668	0.307	1.80749e-115	eCAF	PMP22
6.93815e-112	0.923816	0.62	0.278	1.95205e-107	eCAF	TIMP2
9.94659e-65	0.916667	0.659	0.415	2.79847e-60	eCAF	TSC22D1
1.02857e-157	0.912333	0.45	0.112	2.89387e-153	eCAF	ADAMTS2
2.56904e-93	0.910487	0.451	0.171	7.228e-89	eCAF	STEAP1
3.84041e-95	0.903729	0.514	0.224	1.0805e-90	eCAF	TMEM45A
6.08226e-116	0.901955	0.471	0.168	1.71124e-111	eCAF	MEG3
1.03626e-124	0.894194	0.468	0.153	2.91551e-120	eCAF	ANTXR1
3.41188e-28	0.893134	0.293	0.158	9.59931e-24	eCAF	CLU
6.1082e-98	0.884731	0.727	0.413	1.71854e-93	eCAF	LGALS3BP
1.31608e-106	0.879242	0.938	0.803	3.70279e-102	eCAF	CD63
2.55424e-97	0.875908	0.341	0.094	7.18636e-93	eCAF	GREM1
8.95472e-73	0.873641	0.49	0.251	2.51941e-68	eCAF	F2R
8.51953e-147	0.872352	0.402	0.091	2.39697e-142	eCAF	OLFML2B
6.76975e-37	0.872266	0.545	0.368	1.90467e-32	eCAF	ID3
4.38054e-100	0.862076	0.501	0.201	1.23247e-95	eCAF	COL12A1
1.10766e-69	0.858462	0.655	0.407	3.1164e-65	eCAF	SERPINH1
8.02847e-130	0.851041	0.471	0.148	2.25881e-125	eCAF	EFEMP2
2.82964e-124	0.849095	0.424	0.12	7.9612e-120	eCAF	SULF1
9.34416e-127	0.847947	0.418	0.117	2.62898e-122	eCAF	GLT8D2
3.6184e-84	0.845191	0.586	0.323	1.01804e-79	eCAF	PPIC
6.33355e-94	0.842609	0.385	0.125	1.78194e-89	eCAF	TMEM176A
2.61462e-79	0.841809	0.536	0.269	7.35622e-75	eCAF	MFAP2
5.51828e-100	0.83295	0.526	0.214	1.55257e-95	eCAF	THBS2
2.4531e-87	0.830239	0.365	0.116	6.9018e-83	eCAF	SOD3
5.9012e-81	0.823836	0.571	0.285	1.6603e-76	eCAF	MMP14
2.00418e-101	0.820567	0.436	0.159	5.63875e-97	eCAF	CERCAM
8.48192e-94	0.817257	0.728	0.442	2.38639e-89	eCAF	CNN3
2.46459e-110	0.813841	0.274	0.053	6.93411e-106	eCAF	PDGFRL
5.71981e-96	0.806277	0.364	0.11	1.60927e-91	eCAF	GAS1
2.32709e-59	0.802792	0.214	0.059	6.54727e-55	eCAF	FGF7
8.77556e-68	0.802584	0.669	0.42	2.469e-63	eCAF	SPATS2L
2.79947e-106	0.794396	0.533	0.206	7.8763e-102	eCAF	CRISPLD2
3.07679e-78	0.78209	0.405	0.153	8.65654e-74	eCAF	WNT5A
1.48984e-47	0.781734	0.369	0.172	4.19166e-43	eCAF	C11orf96
8.32537e-54	0.7796	0.356	0.162	2.34234e-49	eCAF	LMCD1
5.20839e-101	0.777651	0.377	0.113	1.46538e-96	eCAF	LOXL1
2.31733e-91	0.775687	0.627	0.287	6.51982e-87	eCAF	VCAN
5.44506e-76	0.772705	0.361	0.13	1.53197e-71	eCAF	C3
1.20049e-113	0.770557	0.368	0.098	3.37758e-109	eCAF	TWIST1
2.81603e-49	0.767335	0.454	0.254	7.92291e-45	eCAF	TNFRSF21
8.62424e-45	0.76672	0.107	0.019	2.42643e-40	eCAF	CCL11
1.32054e-37	0.762278	0.168	0.054	3.71535e-33	eCAF	TDO2
1.18177e-99	0.757671	0.499	0.2	3.3249e-95	eCAF	LRP1
2.07521e-106	0.751884	0.468	0.175	5.8386e-102	eCAF	RHOBTB3
1.1379e-54	0.751585	0.394	0.178	3.20147e-50	eCAF	IGFBP5
1.44006e-104	0.751487	0.347	0.092	4.05161e-100	eCAF	VCAM1
8.62678e-96	0.751188	0.498	0.192	2.42714e-91	eCAF	SDC2
3.60224e-112	0.750129	0.557	0.224	1.01349e-107	eCAF	ECM1
2.86998e-32	0.743131	0.102	0.024	8.07468e-28	eCAF	PLA2G2A
2.91747e-78	0.742326	0.347	0.119	8.20829e-74	eCAF	APCDD1
1.96439e-108	0.737765	0.236	0.038	5.52681e-104	eCAF	OMD
2.09254e-113	0.730618	0.317	0.072	5.88736e-109	eCAF	TGFB3
2.02713e-95	0.729855	0.359	0.103	5.70333e-91	eCAF	PLAC9
1.05458e-36	0.725617	0.219	0.089	2.96705e-32	eCAF	MEST
2.46739e-45	0.724265	0.514	0.307	6.94199e-41	eCAF	NBL1
8.82079e-84	0.721535	0.406	0.149	2.48173e-79	eCAF	EMILIN1
1.14401e-80	0.717286	0.506	0.209	3.21868e-76	eCAF	TNFAIP6
1.83733e-68	0.716516	0.468	0.223	5.16932e-64	eCAF	ZBTB20
2.1361e-14	0.715481	0.101	0.043	6.00991e-10	eCAF	MMP7
5.33525e-76	0.7151	0.312	0.1	1.50107e-71	eCAF	COL8A1
5.98445e-94	0.708973	0.409	0.146	1.68373e-89	eCAF	GOLM1
2.13762e-64	0.707471	0.392	0.168	6.01419e-60	eCAF	CYBRD1
1.30258e-65	0.698749	0.545	0.296	3.66481e-61	eCAF	TSPAN4
7.94033e-89	0.697676	0.196	0.031	2.23401e-84	eCAF	PODN
4.99955e-108	0.696886	0.366	0.099	1.40662e-103	eCAF	CD248
6.60384e-61	0.693897	0.663	0.428	1.85799e-56	eCAF	ARID5B
3.12689e-73	0.690226	0.413	0.168	8.79749e-69	eCAF	LOXL2
4.15404e-107	0.686298	0.318	0.076	1.16874e-102	eCAF	C2
1.75461e-70	0.68443	0.428	0.197	4.93659e-66	eCAF	STEAP2
4.76493e-86	0.684263	0.347	0.112	1.34061e-81	eCAF	ADAM12
6.38095e-67	0.684261	0.601	0.311	1.79528e-62	eCAF	TPM2
9.81917e-53	0.682573	0.124	0.021	2.76262e-48	eCAF	WISP2
6.75531e-84	0.680642	0.468	0.193	1.90061e-79	eCAF	FKBP10
8.21873e-26	0.680446	0.789	0.698	2.31234e-21	eCAF	JUN
6.83902e-70	0.680264	0.548	0.294	1.92416e-65	eCAF	AXL
2.61697e-53	0.678768	0.485	0.263	7.36284e-49	eCAF	SNAI2
2.37274e-103	0.676266	0.409	0.135	6.67569e-99	eCAF	MRC2
4.56042e-66	0.672223	0.386	0.158	1.28307e-61	eCAF	PLXDC2
1.72075e-84	0.671942	0.637	0.331	4.84132e-80	eCAF	TCF4
6.03632e-62	0.670843	0.393	0.178	1.69832e-57	eCAF	LAMB1
4.72632e-98	0.6703	0.6	0.265	1.32975e-93	eCAF	MYL9
4.01315e-101	0.670035	0.267	0.057	1.1291e-96	eCAF	SPON1
5.98985e-100	0.666337	0.301	0.072	1.68524e-95	eCAF	BICC1
4.34164e-65	0.665706	0.577	0.336	1.22152e-60	eCAF	RCN1
1.04488e-55	0.66552	0.565	0.342	2.93976e-51	eCAF	MAGED2
1.87679e-51	0.658235	0.565	0.319	5.28035e-47	eCAF	CYR61
4.54363e-11	0.658117	0.149	0.084	1.27835e-06	eCAF	MMP9
3.36622e-100	0.656776	0.335	0.089	9.47087e-96	eCAF	PRRX2
1.96129e-14	0.640127	0.163	0.091	5.51808e-10	eCAF	SFRP1
6.00259e-75	0.638562	0.418	0.167	1.68883e-70	eCAF	NRP1
2.41128e-36	0.638153	0.287	0.143	6.78414e-32	eCAF	PRELP
2.51862e-63	0.637146	0.917	0.718	7.08614e-59	eCAF	IFITM3
2.91758e-91	0.635338	0.278	0.068	8.20861e-87	eCAF	CPXM1
5.42267e-67	0.635247	0.516	0.275	1.52567e-62	eCAF	SGCB
7.54702e-89	0.634726	0.386	0.131	2.12335e-84	eCAF	NDN
9.40357e-86	0.634355	0.333	0.102	2.64569e-81	eCAF	SRPX2
3.10708e-74	0.633467	0.841	0.683	8.74177e-70	eCAF	PPIB
7.11476e-40	0.631327	0.255	0.106	2.00174e-35	eCAF	PLPP3
1.31308e-65	0.630603	0.399	0.168	3.69435e-61	eCAF	FILIP1L
4.75846e-14	0.628803	0.34	0.23	1.33879e-09	eCAF	CXCL14
8.96526e-46	0.628373	0.468	0.265	2.52237e-41	eCAF	COL18A1
2.32641e-81	0.626179	0.278	0.074	6.54534e-77	eCAF	GUCY1A1
2.77128e-61	0.624647	0.114	0.014	7.79699e-57	eCAF	CRABP1
2.18866e-46	0.622438	0.237	0.084	6.1578e-42	eCAF	EGFL6
7.10355e-59	0.621505	0.32	0.124	1.99858e-54	eCAF	TMEM204
2.3358e-58	0.614355	0.655	0.44	6.57178e-54	eCAF	CALU
1.18296e-68	0.614179	0.325	0.116	3.32826e-64	eCAF	CTSO
3.85672e-62	0.613553	0.281	0.098	1.08509e-57	eCAF	LTBP2
3.32039e-58	0.613258	0.326	0.129	9.34191e-54	eCAF	SRPX
5.91409e-42	0.610468	0.391	0.201	1.66393e-37	eCAF	GEM
6.35255e-94	0.605752	0.297	0.075	1.78729e-89	eCAF	NTM
1.52431e-71	0.603892	0.326	0.114	4.28864e-67	eCAF	CTSF
6.03461e-40	0.600548	0.12	0.027	1.69784e-35	eCAF	THBS4
3.76375e-47	0.599961	0.398	0.201	1.05893e-42	eCAF	NREP
2.44651e-102	0.598953	0.316	0.081	6.88327e-98	eCAF	SSPN
1.01436e-73	0.597885	0.425	0.172	2.8539e-69	eCAF	DAB2
1.64916e-06	0.596999	0.181	0.126	0.046399	eCAF	CXCL13
1.46895e-53	0.595121	0.486	0.27	4.1329e-49	eCAF	PAM
3.76991e-81	0.594323	0.44	0.185	1.06067e-76	eCAF	GPX8
8.35743e-74	0.589296	0.379	0.146	2.35136e-69	eCAF	IL1R1
4.04581e-106	0.588708	0.242	0.041	1.13829e-101	eCAF	NKD2
5.56723e-44	0.588657	0.716	0.558	1.56634e-39	eCAF	KDELR2
4.34364e-51	0.587348	0.562	0.334	1.22208e-46	eCAF	PLD3
1.87832e-50	0.584835	0.395	0.198	5.28464e-46	eCAF	FRMD6
3.57605e-56	0.584061	0.41	0.197	1.00612e-51	eCAF	HAPLN3
4.05798e-41	0.583867	0.626	0.42	1.14171e-36	eCAF	GSN
8.33873e-40	0.582287	0.164	0.049	2.3461e-35	eCAF	RARRES1
2.58804e-41	0.581338	0.953	0.833	7.28145e-37	eCAF	LGALS1
4.02038e-77	0.58027	0.23	0.056	1.13113e-72	eCAF	TMEM119
4.39723e-56	0.580225	0.459	0.234	1.23716e-51	eCAF	PTK7
4.17937e-35	0.579932	0.502	0.317	1.17587e-30	eCAF	MDK
4.06559e-57	0.579307	0.774	0.607	1.14385e-52	eCAF	EID1
2.22967e-44	0.579249	0.854	0.685	6.27319e-40	eCAF	CTSB
1.54737e-54	0.577324	0.515	0.302	4.35352e-50	eCAF	FAM114A1
3.64203e-53	0.575639	0.732	0.565	1.02469e-48	eCAF	ARF4
1.49081e-51	0.574749	0.288	0.116	4.19439e-47	eCAF	ITGB5
3.09366e-66	0.573864	0.424	0.187	8.704e-62	eCAF	BMP1
1.05698e-101	0.572541	0.216	0.033	2.97382e-97	eCAF	LRRC15
1.04059e-34	0.56985	0.506	0.323	2.92769e-30	eCAF	LGMN
3.01271e-38	0.569845	0.474	0.291	8.47625e-34	eCAF	FKBP9
3.41314e-59	0.568295	0.38	0.163	9.60286e-55	eCAF	CPQ
6.3682e-69	0.567943	0.409	0.171	1.79169e-64	eCAF	FGFR1
7.53585e-42	0.565027	0.69	0.543	2.12021e-37	eCAF	OSTC
1.22474e-44	0.560466	0.434	0.236	3.44581e-40	eCAF	CYB5A
4.96173e-60	0.558143	0.542	0.296	1.39598e-55	eCAF	MFGE8
2.05545e-81	0.557436	0.212	0.042	5.78301e-77	eCAF	COL11A1
3.14997e-41	0.557375	0.595	0.379	8.86244e-37	eCAF	TPM1
6.46057e-44	0.556312	0.357	0.174	1.81768e-39	eCAF	LHFPL6
6.29161e-43	0.555663	0.191	0.06	1.77014e-38	eCAF	COL14A1
2.82234e-39	0.553683	0.559	0.355	7.94066e-35	eCAF	S100A13
4.54231e-53	0.551823	0.345	0.136	1.27798e-48	eCAF	SPARCL1
3.40772e-23	0.549861	0.531	0.399	9.58763e-19	eCAF	GBP1
9.57358e-85	0.548739	0.338	0.103	2.69353e-80	eCAF	DDR2
3.99517e-65	0.547736	0.371	0.158	1.12404e-60	eCAF	PLXDC1
5.41912e-53	0.547617	0.257	0.09	1.52467e-48	eCAF	PAPPA
8.50616e-36	0.545036	0.58	0.404	2.39321e-31	eCAF	HEXB
1.54452e-46	0.543858	0.457	0.251	4.3455e-42	eCAF	PDLIM2
4.42775e-74	0.543272	0.222	0.054	1.24575e-69	eCAF	F2RL2
1.73432e-08	0.538976	0.183	0.121	0.000487952	eCAF	CXCL10
4.53788e-28	0.538971	0.115	0.035	1.27673e-23	eCAF	GPC3
2.40979e-46	0.5384	0.726	0.539	6.77995e-42	eCAF	MGST3
7.51777e-57	0.538148	0.681	0.432	2.11513e-52	eCAF	IFNGR1
9.25467e-65	0.53759	0.441	0.211	2.6038e-60	eCAF	PARVA
5.95314e-76	0.537266	0.198	0.039	1.67492e-71	eCAF	FIBIN
2.87026e-77	0.533853	0.355	0.12	8.07547e-73	eCAF	FAM198B
3.0917e-59	0.533652	0.506	0.269	8.69851e-55	eCAF	NFIC
4.92599e-31	0.529718	0.162	0.058	1.38593e-26	eCAF	LHFP
1.56268e-29	0.529468	0.589	0.419	4.3966e-25	eCAF	IFITM1
2.05292e-56	0.52904	0.21	0.059	5.77588e-52	eCAF	WNT2
3.84844e-67	0.528856	0.137	0.019	1.08276e-62	eCAF	ABCA8
5.41095e-60	0.52841	0.137	0.022	1.52237e-55	eCAF	LAMP5
4.17953e-46	0.526646	0.436	0.232	1.17591e-41	eCAF	WIPI1
8.31366e-45	0.524759	0.649	0.455	2.33905e-40	eCAF	LEPROT
2.78585e-79	0.522909	0.233	0.053	7.83798e-75	eCAF	CPXM2
7.15745e-42	0.52083	0.3	0.136	2.01375e-37	eCAF	SGCE
5.16808e-52	0.52041	0.385	0.179	1.45404e-47	eCAF	TMEM98
2.28858e-54	0.518488	0.161	0.036	6.43892e-50	eCAF	ABI3BP
1.84339e-19	0.518166	0.196	0.101	5.18636e-15	eCAF	SELM
6.59492e-34	0.515741	0.452	0.275	1.85548e-29	eCAF	ARRDC3
3.095e-67	0.510833	0.264	0.078	8.70778e-63	eCAF	WISP1
1.04077e-69	0.510174	0.343	0.127	2.9282e-65	eCAF	FKBP7
7.17631e-61	0.507031	0.322	0.124	2.01906e-56	eCAF	COL16A1
7.72881e-38	0.506704	0.453	0.263	2.1745e-33	eCAF	P4HA2
3.96432e-39	0.506249	0.303	0.14	1.11536e-34	eCAF	PLTP
4.98181e-13	0.504881	0.161	0.093	1.40163e-08	eCAF	SEPP1
2.31434e-26	0.503554	0.264	0.14	6.5114e-22	eCAF	MFAP5
3.01357e-43	0.502764	0.504	0.306	8.47867e-39	eCAF	C5orf15
4.50413e-65	0.497887	0.487	0.22	1.26724e-60	eCAF	LAMA4
5.38692e-31	0.495797	0.488	0.316	1.51561e-26	eCAF	TCEAL9
8.42398e-33	0.493653	0.423	0.259	2.37009e-28	eCAF	BPGM
3.18997e-39	0.492903	0.513	0.314	8.97498e-35	eCAF	RAB34
1.90601e-46	0.492886	0.322	0.143	5.36255e-42	eCAF	KDELR3
4.08339e-34	0.492866	0.486	0.302	1.14886e-29	eCAF	RIN2
3.05053e-39	0.490945	0.364	0.182	8.58266e-35	eCAF	CHN1
1.23097e-91	0.490095	0.208	0.035	3.46333e-87	eCAF	LAMA2
8.36889e-46	0.48993	0.354	0.165	2.35459e-41	eCAF	NID1
8.06017e-31	0.48981	0.481	0.312	2.26773e-26	eCAF	SPHK1
3.38404e-39	0.489624	0.385	0.197	9.52101e-35	eCAF	TAGLN
5.35094e-42	0.487687	0.402	0.213	1.50549e-37	eCAF	TGFB1I1
1.39884e-62	0.487206	0.674	0.398	3.93562e-58	eCAF	EMP1
1.58491e-47	0.48648	0.379	0.175	4.45913e-43	eCAF	COX7A1
8.38106e-25	0.485288	0.149	0.057	2.35801e-20	eCAF	CXCL9
3.42685e-37	0.483986	0.583	0.406	9.64144e-33	eCAF	PRDX4
3.54425e-35	0.482667	0.495	0.322	9.97174e-31	eCAF	PGRMC1
4.76233e-27	0.479329	0.29	0.157	1.33988e-22	eCAF	LTBP4
2.20155e-29	0.479019	0.66	0.506	6.19405e-25	eCAF	TUBA1A
8.75417e-35	0.478994	0.605	0.443	2.46299e-30	eCAF	VKORC1
1.27731e-43	0.4786	0.566	0.363	3.59373e-39	eCAF	RRBP1
7.92809e-53	0.47852	0.39	0.173	2.23057e-48	eCAF	CRABP2
3.27203e-52	0.475815	0.821	0.679	9.20586e-48	eCAF	TMEM59
1.67189e-67	0.474742	0.205	0.047	4.70387e-63	eCAF	PCDH18
8.67328e-32	0.472626	0.576	0.408	2.44023e-27	eCAF	NUCB1
1.06755e-35	0.472013	0.474	0.302	3.00355e-31	eCAF	ERLEC1
4.14847e-85	0.471456	0.262	0.062	1.16717e-80	eCAF	FAM20A
1.63699e-60	0.470901	0.256	0.08	4.60567e-56	eCAF	CYGB
4.96155e-83	0.47076	0.252	0.06	1.39593e-78	eCAF	NFATC4
6.99659e-35	0.470718	0.521	0.341	1.96849e-30	eCAF	SEC31A
1.13811e-42	0.469901	0.139	0.035	3.20208e-38	eCAF	MASP1
5.23511e-40	0.468529	0.321	0.154	1.4729e-35	eCAF	TPST1
4.47766e-20	0.467838	0.189	0.094	1.25979e-15	eCAF	GPX3
4.35904e-76	0.467093	0.213	0.046	1.22641e-71	eCAF	OLFML1
2.33054e-42	0.466972	0.278	0.115	6.55698e-38	eCAF	HAS2
1.80893e-34	0.466668	0.37	0.202	5.08942e-30	eCAF	LAMB2
8.14226e-51	0.464877	0.312	0.126	2.29082e-46	eCAF	SGIP1
1.70024e-36	0.464243	0.574	0.387	4.78362e-32	eCAF	SCARB2
5.07054e-37	0.463973	0.258	0.114	1.4266e-32	eCAF	RBMS3
4.2344e-43	0.463305	0.264	0.109	1.19135e-38	eCAF	PLAGL1
6.60418e-37	0.46227	0.407	0.235	1.85808e-32	eCAF	TWSG1
1.87269e-38	0.461714	0.75	0.611	5.2688e-34	eCAF	RABAC1
8.30694e-32	0.461597	0.335	0.18	2.33716e-27	eCAF	SLC39A14
3.14662e-37	0.46158	0.512	0.33	8.85301e-33	eCAF	STAT2
4.86227e-49	0.460907	0.229	0.077	1.368e-44	eCAF	LPAR1
2.6991e-74	0.460384	0.189	0.037	7.59391e-70	eCAF	FNDC1
4.35387e-32	0.454894	0.492	0.317	1.22496e-27	eCAF	TCEAL8
1.56865e-49	0.454371	0.471	0.267	4.41339e-45	eCAF	KCNQ1OT1
2.05266e-86	0.453482	0.201	0.035	5.77517e-82	eCAF	BOC
4.4663e-27	0.452513	0.572	0.415	1.25659e-22	eCAF	B4GALT1
4.09419e-41	0.452232	0.62	0.402	1.1519e-36	eCAF	RAB31
5.95332e-32	0.451574	0.504	0.339	1.67497e-27	eCAF	GLG1
2.62978e-73	0.45156	0.271	0.077	7.3989e-69	eCAF	PRKG1
8.36662e-30	0.451451	0.409	0.248	2.35395e-25	eCAF	PMEPA1
8.05858e-24	0.45034	0.491	0.339	2.26728e-19	eCAF	CD81
1.4205e-53	0.450235	0.317	0.129	3.99659e-49	eCAF	FARP1
2.56896e-48	0.449719	0.157	0.038	7.22776e-44	eCAF	RGS4
4.95852e-26	0.449675	0.762	0.634	1.39508e-21	eCAF	RPS27L
1.91741e-41	0.448787	0.216	0.076	5.39463e-37	eCAF	ID4
6.72383e-46	0.447	0.132	0.029	1.89175e-41	eCAF	BMP4
1.32069e-38	0.446617	0.312	0.15	3.71575e-34	eCAF	BDH2
7.68253e-29	0.446116	0.432	0.267	2.16148e-24	eCAF	LTBP1
2.3391e-32	0.445876	0.296	0.151	6.58105e-28	eCAF	EPB41L2
7.05669e-09	0.445329	0.141	0.086	0.00019854	eCAF	SLC40A1
1.24051e-34	0.444685	0.51	0.335	3.49017e-30	eCAF	LMAN1
1.63177e-59	0.443364	0.269	0.089	4.59099e-55	eCAF	COL5A3
3.1229e-27	0.44246	0.465	0.309	8.78629e-23	eCAF	DPYSL2
6.98665e-65	0.441646	0.147	0.024	1.96569e-60	eCAF	LRRC17
3.19367e-36	0.441498	0.445	0.261	8.9854e-32	eCAF	PALLD
5.16421e-35	0.441422	0.918	0.744	1.45295e-30	eCAF	CST3
8.86225e-73	0.440178	0.144	0.019	2.4934e-68	eCAF	GFRA1
1.43209e-41	0.439555	0.299	0.131	4.02918e-37	eCAF	EBF1
1.68133e-34	0.437465	0.695	0.536	4.73041e-30	eCAF	ATP6AP2
1.23983e-98	0.435906	0.187	0.024	3.48827e-94	eCAF	LSAMP
2.0193e-21	0.434623	0.255	0.141	5.68129e-17	eCAF	PDLIM3
7.58637e-20	0.434398	0.629	0.481	2.13443e-15	eCAF	CEBPD
1.74726e-39	0.432919	0.342	0.177	4.91591e-35	eCAF	C1QTNF6
8.94793e-62	0.432425	0.263	0.083	2.5175e-57	eCAF	COLEC12
2.18429e-47	0.432281	0.182	0.051	6.14551e-43	eCAF	COL10A1
1.40344e-31	0.431228	0.419	0.256	3.94859e-27	eCAF	VGLL4
1.65082e-38	0.430486	0.301	0.14	4.64459e-34	eCAF	ZNF503
2.90852e-16	0.429528	0.159	0.082	8.18311e-12	eCAF	CTSL1
1.18812e-22	0.429347	0.472	0.336	3.34276e-18	eCAF	ANKRD10
1.63994e-09	0.427869	0.247	0.176	4.61398e-05	eCAF	MTRNR2L2
1.21368e-37	0.425403	0.777	0.631	3.41469e-33	eCAF	PDIA3
3.02156e-32	0.424289	0.407	0.239	8.50117e-28	eCAF	PLOD1
3.06428e-64	0.422327	0.245	0.072	8.62136e-60	eCAF	FZD1
1.75593e-38	0.422092	0.316	0.153	4.9403e-34	eCAF	DPYSL3
1.04845e-37	0.421271	0.426	0.243	2.9498e-33	eCAF	LAMC1
1.74215e-26	0.42124	0.256	0.133	4.90155e-22	eCAF	C1orf198
3.96679e-59	0.420549	0.25	0.079	1.11606e-54	eCAF	NID2
3.68151e-25	0.420017	0.43	0.284	1.03579e-20	eCAF	WDR45
1.82435e-33	0.419419	0.322	0.168	5.1328e-29	eCAF	TCF12
1.288e-21	0.419184	0.5	0.372	3.6238e-17	eCAF	EPSTI1
2.45361e-41	0.418363	0.425	0.239	6.90322e-37	eCAF	PLEKHA5
4.75196e-35	0.418139	0.282	0.132	1.33696e-30	eCAF	EVA1A
9.71833e-32	0.417921	0.369	0.209	2.73425e-27	eCAF	TPBG
2.11996e-24	0.417591	0.438	0.294	5.9645e-20	eCAF	HEXA
1.04409e-34	0.41737	0.563	0.376	2.93756e-30	eCAF	EMP2
2.95939e-64	0.416972	0.212	0.053	8.32624e-60	eCAF	ECM2
5.74739e-22	0.415141	0.445	0.301	1.61703e-17	eCAF	NR4A1
6.56418e-31	0.412037	0.83	0.632	1.84683e-26	eCAF	LMNA
3.61707e-22	0.411802	0.895	0.822	1.01766e-17	eCAF	DUSP1
4.78744e-48	0.41178	0.271	0.104	1.34695e-43	eCAF	CLMP
1.39279e-39	0.411052	0.232	0.089	3.91861e-35	eCAF	GFPT2
1.83142e-10	0.410567	0.217	0.146	5.15269e-06	eCAF	RPL13AP5
1.20044e-34	0.409727	0.321	0.168	3.37743e-30	eCAF	KIAA1217
5.45528e-34	0.409276	0.177	0.063	1.53484e-29	eCAF	CYP27A1
3.61914e-31	0.409268	0.766	0.635	1.01825e-26	eCAF	P4HB
7.15979e-39	0.409144	0.297	0.136	2.01441e-34	eCAF	MAGEH1
4.28219e-30	0.409103	0.494	0.334	1.20479e-25	eCAF	CRTAP
3.40065e-29	0.408574	0.112	0.032	9.56774e-25	eCAF	PPAP2B
1.01942e-55	0.408383	0.262	0.091	2.86813e-51	eCAF	PCSK5
3.37921e-23	0.408243	0.264	0.144	9.5074e-19	eCAF	FHL1
6.43792e-27	0.407803	0.264	0.136	1.81131e-22	eCAF	IL15RA
1.07034e-20	0.40643	0.317	0.189	3.01141e-16	eCAF	MMP1
4.0664e-24	0.404459	0.433	0.286	1.14408e-19	eCAF	GINM1
5.17923e-18	0.404309	0.537	0.428	1.45718e-13	eCAF	LAP3
5.83843e-20	0.404278	0.149	0.066	1.64264e-15	eCAF	AQP1
6.16531e-21	0.404188	0.392	0.255	1.73461e-16	eCAF	PRDM1
3.95356e-49	0.404109	0.176	0.047	1.11234e-44	eCAF	SCARA5
5.74525e-64	0.403804	0.213	0.054	1.61643e-59	eCAF	RUNX1T1
1.17448e-29	0.402415	0.408	0.236	3.30441e-25	eCAF	PKIG
3.25455e-75	0.402335	0.225	0.052	9.15669e-71	eCAF	CREB3L1
2.20264e-33	0.402283	0.296	0.146	6.19712e-29	eCAF	TSKU
3.62485e-45	0.402085	0.118	0.023	1.01985e-40	eCAF	ANGPTL1
4.16092e-30	0.401398	0.374	0.214	1.17067e-25	eCAF	SMIM3
3.86502e-21	0.399608	0.399	0.264	1.08742e-16	eCAF	DKK3
6.14343e-33	0.39844	0.429	0.255	1.72845e-28	eCAF	P4HA1
2.63005e-27	0.397621	0.475	0.291	7.39965e-23	eCAF	PLAU
7.86974e-38	0.397436	0.294	0.136	2.21415e-33	eCAF	EVA1B
2.63584e-22	0.397371	0.399	0.259	7.41593e-18	eCAF	APOL2
1.30565e-23	0.395389	0.371	0.237	3.67345e-19	eCAF	CASC4
2.3313e-28	0.395037	0.324	0.18	6.55911e-24	eCAF	A4GALT
3.71392e-16	0.394713	0.493	0.38	1.04491e-11	eCAF	WARS
3.68962e-21	0.394482	0.129	0.05	1.03807e-16	eCAF	RNASE4
1.30901e-30	0.393885	0.197	0.082	3.68289e-26	eCAF	LHFPL2
6.29687e-29	0.391048	0.601	0.437	1.77163e-24	eCAF	CTSA
3.54155e-42	0.389619	0.115	0.024	9.96415e-38	eCAF	IGF2
3.55979e-13	0.389571	0.305	0.214	1.00155e-08	eCAF	GAS6
3.35762e-11	0.388533	0.302	0.219	9.44666e-07	eCAF	ALDH2
2.13801e-65	0.386594	0.155	0.027	6.0153e-61	eCAF	ABCA6
5.74176e-10	0.386553	0.218	0.148	1.61545e-05	eCAF	IGF1
1.43893e-25	0.386301	0.386	0.241	4.04843e-21	eCAF	FKBP11
6.41056e-32	0.385934	0.227	0.102	1.80361e-27	eCAF	NOX4
1.7439e-49	0.38558	0.12	0.022	4.90646e-45	eCAF	ITGBL1
1.91862e-23	0.383657	0.541	0.397	5.39804e-19	eCAF	HDLBP
3.02432e-23	0.383596	0.253	0.136	8.50892e-19	eCAF	WBP1L
6.86379e-34	0.383079	0.842	0.726	1.93113e-29	eCAF	MORF4L1
6.54433e-24	0.382906	0.26	0.139	1.84125e-19	eCAF	CSGALNACT1
1.29749e-10	0.381626	0.255	0.181	3.6505e-06	eCAF	LEPR
3.28524e-27	0.381566	0.41	0.255	9.24301e-23	eCAF	LMO4
1.29691e-20	0.38111	0.418	0.284	3.64886e-16	eCAF	MPZL1
5.17319e-32	0.380718	0.78	0.642	1.45548e-27	eCAF	LGALS3
2.16223e-23	0.380559	0.655	0.51	6.08344e-19	eCAF	AP3S1
2.41231e-26	0.380152	0.464	0.292	6.78705e-22	eCAF	CAVIN3
1.22097e-19	0.379938	0.135	0.058	3.4352e-15	eCAF	PCDHGC3
1.37024e-25	0.379037	0.315	0.18	3.85516e-21	eCAF	SLC39A13
2.97241e-24	0.378551	0.389	0.236	8.36287e-20	eCAF	SPRY1
4.14713e-25	0.378246	0.318	0.184	1.1668e-20	eCAF	GLT8D1
3.70019e-18	0.377938	0.295	0.18	1.04105e-13	eCAF	SERPINE2
2.08391e-24	0.376383	0.302	0.173	5.86309e-20	eCAF	ST5
1.7549e-27	0.374615	0.36	0.208	4.93742e-23	eCAF	MAP1B
1.1297e-13	0.374589	0.372	0.272	3.1784e-09	eCAF	RBM6
6.48525e-21	0.374358	0.719	0.596	1.82463e-16	eCAF	CEBPB
3.88958e-19	0.374332	0.373	0.243	1.09433e-14	eCAF	CREG1
2.26568e-20	0.374292	0.418	0.291	6.37448e-16	eCAF	ARL1
4.79131e-62	0.373858	0.182	0.042	1.34803e-57	eCAF	HMCN1
2.13098e-28	0.373541	0.482	0.316	5.99551e-24	eCAF	OAT
5.89723e-21	0.373224	0.457	0.314	1.65919e-16	eCAF	GBP2
1.55197e-32	0.373219	0.546	0.373	4.36645e-28	eCAF	ODF2L
2.3308e-23	0.373176	0.497	0.353	6.5577e-19	eCAF	PTEN
2.40591e-20	0.372275	0.434	0.31	6.76902e-16	eCAF	2011-09-01
2.89502e-37	0.372132	0.312	0.149	8.14513e-33	eCAF	FERMT2
2.4232e-24	0.371504	0.697	0.542	6.81766e-20	eCAF	MARCKS
2.52985e-37	0.370404	0.113	0.026	7.11774e-33	eCAF	UBD
3.55236e-34	0.369313	0.456	0.259	9.99457e-30	eCAF	ANXA6
3.66671e-44	0.369132	0.166	0.047	1.03163e-39	eCAF	OLFM2
6.68312e-22	0.368682	0.57	0.425	1.88029e-17	eCAF	OS9
1.08759e-54	0.366396	0.207	0.061	3.05994e-50	eCAF	PODNL1
8.94464e-34	0.365936	0.387	0.215	2.51657e-29	eCAF	PXDN
1.31852e-34	0.365489	0.149	0.047	3.70967e-30	eCAF	IL11RA
1.156e-22	0.364734	0.53	0.379	3.25242e-18	eCAF	SERINC1
4.42475e-16	0.364562	0.37	0.25	1.2449e-11	eCAF	MAFB
1.36436e-40	0.363011	0.25	0.101	3.83863e-36	eCAF	GPX7
1.6584e-18	0.36278	0.22	0.125	4.66589e-14	eCAF	PTPRS
6.10879e-24	0.362545	0.568	0.415	1.71871e-19	eCAF	TNFRSF1A
1.37269e-24	0.3621	0.453	0.286	3.86207e-20	eCAF	CAVIN1
5.28975e-33	0.361955	0.498	0.308	1.48827e-28	eCAF	RND3
3.5093e-57	0.361542	0.213	0.059	9.87341e-53	eCAF	PDZRN3
1.50502e-40	0.361065	0.216	0.082	4.23437e-36	eCAF	SEMA5A
2.91731e-39	0.360646	0.355	0.174	8.20785e-35	eCAF	KLF9
9.30387e-27	0.360441	0.271	0.142	2.61764e-22	eCAF	FADS1
4.05897e-27	0.359573	0.846	0.697	1.14199e-22	eCAF	CALR
1.36092e-28	0.359409	0.508	0.328	3.82894e-24	eCAF	CLIC4
1.83254e-34	0.357758	0.501	0.299	5.15586e-30	eCAF	COL4A1
1.75478e-26	0.357117	0.54	0.362	4.93708e-22	eCAF	FCGRT
1.83767e-35	0.356625	0.281	0.131	5.17028e-31	eCAF	KIFAP3
5.90457e-45	0.3566	0.26	0.102	1.66125e-40	eCAF	PTPRG
7.99211e-18	0.355417	0.302	0.193	2.24858e-13	eCAF	CHPF
7.95935e-36	0.355372	0.926	0.867	2.23936e-31	eCAF	ITM2B
1.77255e-07	0.354919	0.13	0.083	0.00498707	eCAF	ZMYM6NB
2.82428e-15	0.354394	0.241	0.152	7.94612e-11	eCAF	INMT
1.14587e-30	0.354329	0.767	0.62	3.22391e-26	eCAF	TMED2
3.44423e-20	0.354079	0.57	0.441	9.69033e-16	eCAF	SURF4
1.29099e-42	0.353728	0.265	0.108	3.6322e-38	eCAF	PHLDB1
1.06334e-21	0.353451	0.31	0.183	2.9917e-17	eCAF	MAGED1
1.43275e-50	0.353442	0.258	0.089	4.03105e-46	eCAF	MMP19
3.01067e-08	0.352097	0.613	0.584	0.000847052	eCAF	BST2
6.22035e-45	0.351868	0.319	0.15	1.7501e-40	eCAF	DSEL
7.13396e-14	0.351854	0.111	0.051	2.00714e-09	eCAF	PPAP2A
1.68962e-38	0.35171	0.327	0.169	4.75374e-34	eCAF	VSTM4
7.79235e-21	0.351116	0.495	0.365	2.19238e-16	eCAF	DNAJC3
5.32928e-22	0.35092	0.575	0.429	1.49939e-17	eCAF	REXO2
2.96552e-30	0.349105	0.21	0.09	8.3435e-26	eCAF	CDKN1C
6.83081e-56	0.348111	0.719	0.468	1.92185e-51	eCAF	IGFBP7
2.89852e-19	0.347649	0.515	0.375	8.15499e-15	eCAF	MYADM
5.98247e-24	0.347528	0.462	0.311	1.68317e-19	eCAF	XAF1
5.54229e-32	0.346363	0.366	0.202	1.55932e-27	eCAF	CCPG1
2.82157e-46	0.346025	0.232	0.079	7.93849e-42	eCAF	MME
3.93701e-34	0.34588	0.286	0.139	1.10768e-29	eCAF	P3H1
1.71961e-36	0.345013	0.25	0.111	4.83812e-32	eCAF	ROBO1
4.93758e-24	0.344647	0.569	0.397	1.38919e-19	eCAF	VAMP5
2.9691e-21	0.344426	0.372	0.234	8.35357e-17	eCAF	IFI44L
8.11056e-19	0.343644	0.583	0.45	2.28191e-14	eCAF	STOM
2.48834e-17	0.343201	0.592	0.469	7.00095e-13	eCAF	ATRAID
2.92975e-75	0.342787	0.215	0.047	8.24284e-71	eCAF	BNC2
3.94538e-49	0.341466	0.183	0.051	1.11003e-44	eCAF	TSPAN11
2.74582e-33	0.341095	0.255	0.116	7.72536e-29	eCAF	RUNX2
1.80931e-19	0.341038	0.381	0.259	5.09049e-15	eCAF	IL6ST
1.83683e-29	0.340387	0.201	0.089	5.16793e-25	eCAF	PLEKHH2
2.10231e-22	0.340379	0.208	0.103	5.91484e-18	eCAF	FAM20C
7.54365e-24	0.340025	0.409	0.267	2.12241e-19	eCAF	SEC23A
4.95405e-38	0.339946	0.179	0.059	1.39382e-33	eCAF	PAPSS2
5.82544e-17	0.339548	0.557	0.425	1.63899e-12	eCAF	YBX3
1.48901e-21	0.339214	0.361	0.231	4.18933e-17	eCAF	CD276
9.70134e-46	0.339192	0.26	0.1	2.72947e-41	eCAF	SH3PXD2B
1.08788e-29	0.339063	0.214	0.095	3.06076e-25	eCAF	SH3D19
4.19696e-20	0.33867	0.285	0.168	1.18082e-15	eCAF	IDO1
6.23953e-21	0.338544	0.583	0.436	1.75549e-16	eCAF	HERPUD1
9.6753e-15	0.338109	0.105	0.045	2.72214e-10	eCAF	ZBTB16
9.42614e-20	0.338042	0.53	0.403	2.65204e-15	eCAF	YIF1A
9.14605e-19	0.337389	0.36	0.238	2.57324e-14	eCAF	TMEM50B
2.32662e-24	0.337104	0.19	0.086	6.54595e-20	eCAF	PLSCR4
3.16696e-22	0.337038	0.308	0.182	8.91025e-18	eCAF	SLC39A7
2.80383e-30	0.336674	0.475	0.309	7.88858e-26	eCAF	TXNDC15
4.88286e-37	0.336131	0.2	0.073	1.37379e-32	eCAF	VASN
1.86076e-37	0.335992	0.291	0.132	5.23525e-33	eCAF	ZEB1
4.46623e-28	0.335836	0.46	0.295	1.25657e-23	eCAF	APOL1
5.47453e-25	0.335773	0.659	0.523	1.54026e-20	eCAF	TRAM1
1.17987e-07	0.335427	0.302	0.233	0.00331956	eCAF	MTRNR2L8
3.41257e-07	0.334908	0.185	0.132	0.00960126	eCAF	C19orf10
8.50803e-08	0.334894	0.252	0.188	0.00239374	eCAF	MTRNR2L1
6.8889e-15	0.333925	0.453	0.342	1.93819e-10	eCAF	SERINC3
1.68822e-54	0.333283	0.141	0.027	4.74982e-50	eCAF	ITGA11
1.22417e-15	0.333086	0.38	0.268	3.44421e-11	eCAF	GOLIM4
3.13353e-19	0.332619	0.668	0.551	8.81619e-15	eCAF	FOSB
7.94643e-14	0.332501	0.449	0.337	2.23573e-09	eCAF	ATF3
2.65923e-33	0.332172	0.224	0.091	7.48175e-29	eCAF	C1orf54
9.91162e-33	0.331839	0.178	0.066	2.78863e-28	eCAF	PBX1
7.90485e-17	0.331376	0.492	0.367	2.22403e-12	eCAF	DPP7
2.74762e-16	0.330633	0.549	0.425	7.73043e-12	eCAF	SBDS
5.23732e-39	0.330501	0.186	0.062	1.47352e-34	eCAF	ARMCX1
3.08938e-65	0.329434	0.195	0.044	8.69197e-61	eCAF	ZCCHC24
4.44459e-18	0.329004	0.312	0.192	1.25049e-13	eCAF	ERRFI1
6.10764e-19	0.328697	0.135	0.058	1.71839e-14	eCAF	FXYD6
2.00955e-29	0.328229	0.451	0.281	5.65387e-25	eCAF	ITM2C
2.53904e-21	0.328	0.546	0.411	7.14359e-17	eCAF	KDELR1
3.4254e-61	0.327834	0.141	0.024	9.63735e-57	eCAF	PLPP4
3.35221e-21	0.32765	0.107	0.037	9.43143e-17	eCAF	HSPB6
2.93956e-32	0.327425	0.48	0.289	8.27046e-28	eCAF	INHBA
1.87101e-22	0.32727	0.381	0.242	5.26407e-18	eCAF	SNX9
1.48006e-28	0.326986	0.168	0.064	4.16416e-24	eCAF	MEDAG
2.54323e-20	0.326404	0.131	0.054	7.15538e-16	eCAF	SPOCK1
2.14038e-15	0.326207	0.461	0.345	6.02195e-11	eCAF	IFI35
4.69233e-57	0.326152	0.202	0.054	1.32019e-52	eCAF	P3H3
3.30196e-23	0.325844	0.674	0.546	9.29006e-19	eCAF	C12orf57
6.65291e-21	0.325624	0.824	0.699	1.8718e-16	eCAF	LY6E
5.00166e-18	0.324926	0.438	0.31	1.40722e-13	eCAF	IFIT3
5.03375e-26	0.324497	0.486	0.323	1.41624e-21	eCAF	C9orf3
2.6593e-18	0.324391	0.789	0.655	7.48195e-14	eCAF	NPC2
3.26664e-18	0.324198	0.182	0.091	9.1907e-14	eCAF	CFB
1.0493e-07	0.323977	0.218	0.156	0.00295221	eCAF	GNB2L1
3.23285e-10	0.323612	0.439	0.331	9.09564e-06	eCAF	CD68
3.01373e-52	0.323275	0.195	0.054	8.47914e-48	eCAF	ADAMTS12
2.66265e-25	0.322839	0.784	0.64	7.49137e-21	eCAF	HSP90B1
5.11604e-22	0.322791	0.281	0.16	1.4394e-17	eCAF	SEC24D
1.58066e-34	0.322646	0.292	0.133	4.44719e-30	eCAF	HNMT
1.13688e-23	0.322599	0.232	0.123	3.19861e-19	eCAF	ENPP1
1.34418e-42	0.322397	0.111	0.022	3.78185e-38	eCAF	PTGFR
5.85697e-20	0.321849	0.194	0.099	1.64786e-15	eCAF	PLBD2
2.30446e-45	0.321845	0.427	0.214	6.48361e-41	eCAF	EFEMP1
8.97257e-19	0.321645	0.547	0.414	2.52443e-14	eCAF	EMC7
8.361e-08	0.320834	0.161	0.108	0.00235237	eCAF	WBP5
4.03994e-25	0.320645	0.362	0.215	1.13664e-20	eCAF	ABCA1
9.70208e-21	0.31985	0.178	0.084	2.72968e-16	eCAF	OSR2
4.85086e-24	0.319691	0.387	0.246	1.36479e-19	eCAF	CHD9
3.78432e-20	0.319479	0.587	0.447	1.06472e-15	eCAF	PDIA4
4.37012e-44	0.319478	0.204	0.068	1.22953e-39	eCAF	STARD13
1.60909e-18	0.319162	0.41	0.277	4.52718e-14	eCAF	NCOA7
1.15397e-19	0.318849	0.306	0.19	3.24668e-15	eCAF	PRAF2
1.82946e-21	0.318723	0.192	0.092	5.1472e-17	eCAF	SLC1A3
3.1624e-31	0.318678	0.339	0.188	8.89741e-27	eCAF	MSRB3
5.90853e-34	0.318295	0.212	0.089	1.66236e-29	eCAF	VGLL3
2.27747e-27	0.317946	0.251	0.124	6.40767e-23	eCAF	LOX
9.99224e-12	0.317918	0.152	0.087	2.81132e-07	eCAF	PROS1
1.80006e-12	0.316948	0.329	0.235	5.06446e-08	eCAF	TMEM43
1.10426e-47	0.316859	0.131	0.027	3.10682e-43	eCAF	SVEP1
5.2261e-09	0.316743	0.251	0.179	0.000147036	eCAF	MTRNR2L10
3.4025e-57	0.315885	0.148	0.028	9.57294e-53	eCAF	SGCD
9.14759e-37	0.315682	0.168	0.055	2.57367e-32	eCAF	EPDR1
4.81464e-07	0.314896	0.178	0.126	0.013546	eCAF	TMEM66
8.75018e-23	0.314374	0.63	0.472	2.46186e-18	eCAF	LAMP2
6.9228e-33	0.314226	0.367	0.21	1.94773e-28	eCAF	SPRED1
1.43619e-14	0.313649	0.466	0.349	4.04073e-10	eCAF	SCPEP1
7.95281e-28	0.313592	0.402	0.247	2.23752e-23	eCAF	ITGAV
2.97015e-22	0.313501	0.73	0.607	8.35653e-18	eCAF	SSR2
2.74115e-20	0.31311	0.463	0.316	7.71224e-16	eCAF	TCEAL4
1.11015e-15	0.313047	0.464	0.348	3.1234e-11	eCAF	TMED3
3.60083e-10	0.312299	0.142	0.081	1.01309e-05	eCAF	TCIM
7.92043e-21	0.31206	0.383	0.252	2.22841e-16	eCAF	SLC44A1
2.43034e-08	0.311879	0.178	0.121	0.000683775	eCAF	FAM127A
6.12776e-08	0.311837	0.227	0.163	0.00172405	eCAF	C17orf76-AS1
6.67153e-15	0.311464	0.146	0.073	1.87703e-10	eCAF	EGR2
1.23367e-28	0.311354	0.224	0.106	3.47092e-24	eCAF	JAM2
9.47721e-19	0.310186	0.248	0.141	2.66641e-14	eCAF	TAPBPL
5.6646e-26	0.309843	0.774	0.641	1.59374e-21	eCAF	ITGB1
1.61249e-07	0.308515	0.158	0.106	0.00453674	eCAF	C21orf33
2.77626e-33	0.308414	0.216	0.088	7.811e-29	eCAF	CNPY4
1.44159e-41	0.308389	0.42	0.21	4.05593e-37	eCAF	ENG
1.36416e-06	0.308274	0.267	0.21	0.0383807	eCAF	EEF1G
2.45867e-33	0.308173	0.144	0.045	6.91746e-29	eCAF	CH25H
5.21229e-22	0.307833	0.682	0.514	1.46648e-17	eCAF	IFI27
2.27305e-18	0.30729	0.35	0.225	6.39522e-14	eCAF	FUCA2
3.89747e-26	0.307205	0.422	0.261	1.09655e-21	eCAF	EPAS1
5.06894e-12	0.307136	0.395	0.296	1.42615e-07	eCAF	AKR1B1
4.18094e-20	0.306637	0.264	0.143	1.17631e-15	eCAF	CRYAB
2.9141e-35	0.306119	0.142	0.043	8.19883e-31	eCAF	ADAM33
1.36104e-12	0.305621	0.47	0.368	3.82928e-08	eCAF	SELENOS
3.39251e-15	0.304984	0.236	0.15	9.54483e-11	eCAF	PTGIS
8.1522e-19	0.304701	0.623	0.496	2.29362e-14	eCAF	STAT1
1.21108e-26	0.304466	0.325	0.187	3.40737e-22	eCAF	KIAA0930
2.27461e-09	0.304276	0.25	0.179	6.39961e-05	eCAF	UGDH-AS1
8.75102e-26	0.304083	0.424	0.262	2.4621e-21	eCAF	RUNX1
2.72165e-34	0.303156	0.255	0.115	7.65735e-30	eCAF	SMPD1
1.3904e-20	0.302729	0.285	0.163	3.91188e-16	eCAF	CD40
1.23293e-16	0.302726	0.679	0.573	3.46885e-12	eCAF	PDIA6
1.46069e-06	0.302697	0.167	0.119	0.0410965	eCAF	2015-09-01
2.68479e-23	0.302665	0.251	0.137	7.55366e-19	eCAF	C1RL
7.01255e-12	0.302492	0.604	0.512	1.97298e-07	eCAF	ARL6IP5
1.55208e-09	0.302382	0.291	0.218	4.36678e-05	eCAF	SNRPN
2.20873e-21	0.302279	0.225	0.118	6.21427e-17	eCAF	2008-09-01
1.63607e-18	0.30218	0.348	0.229	4.60309e-14	eCAF	SUCLG2
4.42953e-21	0.301559	0.785	0.69	1.24625e-16	eCAF	SSR4
7.41322e-19	0.301446	0.261	0.155	2.08571e-14	eCAF	SORBS3
1.00756e-33	0.30143	0.149	0.048	2.83477e-29	eCAF	SLC2A10
5.48329e-20	0.301304	0.385	0.248	1.54272e-15	eCAF	TRIM22
1.32567e-21	0.301244	0.319	0.197	3.72978e-17	eCAF	S1PR2
3.15965e-16	0.30103	0.368	0.246	8.88969e-12	eCAF	SAMHD1
2.0803e-10	0.300627	0.214	0.142	5.85292e-06	eCAF	PTRF
1.25445e-11	0.300243	0.229	0.151	3.52941e-07	eCAF	VAT1
2.06182e-23	0.300225	0.695	0.534	5.80092e-19	eCAF	MORF4L2
7.12752e-17	0.299776	0.597	0.47	2.00533e-12	eCAF	SAR1A
4.68202e-08	0.299763	0.223	0.159	0.00131729	eCAF	LOC284454
5.67506e-18	0.299576	0.399	0.269	1.59668e-13	eCAF	CYSTM1
1.09713e-18	0.299182	0.204	0.107	3.08677e-14	eCAF	TNS3
1.20751e-11	0.298839	0.487	0.384	3.39734e-07	eCAF	AKR1A1
1.35113e-11	0.298223	0.627	0.549	3.80141e-07	eCAF	DYNLT1
9.53804e-07	0.298102	0.357	0.283	0.0268353	eCAF	RGCC
1.7909e-31	0.297633	0.895	0.76	5.0387e-27	eCAF	PSAP
5.2737e-17	0.296498	0.24	0.142	1.48375e-12	eCAF	RUFY3
6.21829e-09	0.296146	0.251	0.185	0.000174952	eCAF	NFIA
3.49356e-21	0.295564	0.319	0.201	9.82912e-17	eCAF	H6PD
6.153e-52	0.295559	0.162	0.038	1.73115e-47	eCAF	TCEAL7
1.71872e-24	0.295497	0.335	0.203	4.83562e-20	eCAF	ITPRIPL2
4.30219e-28	0.295459	0.22	0.098	1.21042e-23	eCAF	EDNRA
1.01301e-13	0.294237	0.259	0.162	2.85011e-09	eCAF	A2M
5.83641e-20	0.294207	0.24	0.132	1.64207e-15	eCAF	SMYD3
4.33022e-21	0.294092	0.473	0.322	1.21831e-16	eCAF	LIMA1
5.02304e-14	0.293913	0.181	0.1	1.41323e-09	eCAF	ADAMTS1
9.91958e-18	0.293149	0.191	0.101	2.79087e-13	eCAF	ZDHHC9
2.74017e-37	0.292956	0.163	0.051	7.70947e-33	eCAF	JAM3
4.88479e-32	0.29282	0.131	0.039	1.37434e-27	eCAF	LOXL3
4.79985e-16	0.292209	0.293	0.187	1.35044e-11	eCAF	USP11
9.49568e-11	0.291419	0.246	0.167	2.67161e-06	eCAF	GNPTG
9.07751e-15	0.290544	0.486	0.367	2.55396e-10	eCAF	NENF
1.80487e-31	0.290157	0.153	0.052	5.07801e-27	eCAF	PRR16
4.55712e-14	0.289872	0.305	0.205	1.28214e-09	eCAF	DNAJB9
6.54085e-30	0.289836	0.351	0.202	1.84027e-25	eCAF	KDELC2
6.74883e-24	0.288814	0.477	0.311	1.89878e-19	eCAF	COL4A2
1.0803e-19	0.288729	0.735	0.604	3.03943e-15	eCAF	HSPA5
2.95289e-19	0.288405	0.351	0.22	8.30796e-15	eCAF	RGS3
3.22871e-20	0.287934	0.264	0.151	9.08397e-16	eCAF	WDFY1
1.21475e-35	0.287616	0.248	0.104	3.41769e-31	eCAF	TNS1
1.56074e-31	0.287446	0.236	0.106	4.39115e-27	eCAF	EPHX1
1.53279e-19	0.287064	0.553	0.402	4.31251e-15	eCAF	CTTN
1.78113e-16	0.286531	0.629	0.505	5.0112e-12	eCAF	MRFAP1
9.64642e-31	0.286487	0.189	0.075	2.71402e-26	eCAF	ARHGAP12
2.25318e-36	0.286218	0.178	0.059	6.33933e-32	eCAF	COL15A1
2.05683e-21	0.286076	0.346	0.21	5.78688e-17	eCAF	NME4
1.07416e-12	0.285959	0.407	0.308	3.02215e-08	eCAF	HCFC1R1
1.41871e-15	0.285854	0.52	0.414	3.99154e-11	eCAF	SDF4
8.98528e-28	0.285155	0.189	0.079	2.52801e-23	eCAF	CNRIP1
3.42051e-17	0.285058	0.206	0.11	9.6236e-13	eCAF	MT1M
2.12199e-13	0.284705	0.37	0.263	5.97023e-09	eCAF	TSPAN3
3.53296e-16	0.284082	0.676	0.567	9.93998e-12	eCAF	TMED9
3.56754e-15	0.283993	0.612	0.479	1.00373e-10	eCAF	PEBP1
1.70045e-12	0.283919	0.532	0.434	4.78422e-08	eCAF	TMEM14C
1.23508e-14	0.283883	0.298	0.2	3.47491e-10	eCAF	PTGFRN
1.58133e-12	0.283501	0.802	0.701	4.44906e-08	eCAF	GPX4
5.19436e-28	0.282716	0.252	0.123	1.46143e-23	eCAF	UNC5B
2.55135e-20	0.282632	0.526	0.377	7.17823e-16	eCAF	ASPH
1.3692e-17	0.282542	0.391	0.275	3.85225e-13	eCAF	TTC3
1.51971e-12	0.282418	0.147	0.08	4.27569e-08	eCAF	TGFBR3
1.42395e-52	0.282242	0.133	0.025	4.00629e-48	eCAF	IGDCC4
3.06275e-20	0.281902	0.622	0.473	8.61705e-16	eCAF	SH3BGRL
6.96793e-13	0.281651	0.227	0.143	1.96043e-08	eCAF	TCEAL3
6.78943e-11	0.281494	0.499	0.407	1.91021e-06	eCAF	MYDGF
1.11046e-25	0.281341	0.291	0.159	3.12428e-21	eCAF	TRPS1
3.68129e-24	0.280961	0.333	0.191	1.03573e-19	eCAF	ARMCX3
1.68904e-33	0.280295	0.189	0.071	4.75211e-29	eCAF	ARHGAP24
6.50784e-11	0.280203	0.281	0.198	1.83098e-06	eCAF	TP53I13
4.45877e-22	0.280133	0.188	0.087	1.25447e-17	eCAF	PID1
5.37833e-15	0.279649	0.44	0.326	1.51319e-10	eCAF	TMEM30A
6.88378e-17	0.279505	0.255	0.153	1.93675e-12	eCAF	PRRC1
7.48957e-18	0.279378	0.524	0.387	2.10719e-13	eCAF	TAX1BP3
1.15375e-20	0.279272	0.169	0.079	3.24607e-16	eCAF	BTN3A3
1.38704e-11	0.278446	0.117	0.06	3.90244e-07	eCAF	SNURF
1.50248e-31	0.278358	0.209	0.086	4.22723e-27	eCAF	COPZ2
4.92007e-11	0.278287	0.505	0.419	1.38426e-06	eCAF	SELENOF
2.73187e-34	0.278287	0.229	0.094	7.6861e-30	eCAF	TBX3
2.25524e-19	0.27791	0.22	0.119	6.34513e-15	eCAF	ST3GAL4
4.42096e-12	0.276565	0.476	0.376	1.24384e-07	eCAF	TMEM208
4.74675e-10	0.276172	0.111	0.059	1.3355e-05	eCAF	FAM195B
7.00753e-17	0.27617	0.186	0.096	1.97157e-12	eCAF	ECHDC2
6.69741e-12	0.27537	0.185	0.109	1.88432e-07	eCAF	PTN
1.63656e-38	0.275069	0.166	0.051	4.60446e-34	eCAF	RCAN2
3.43076e-21	0.274821	0.246	0.13	9.65245e-17	eCAF	BEX4
4.28912e-12	0.274604	0.393	0.29	1.20674e-07	eCAF	SLC35F6
8.52905e-17	0.274229	0.471	0.329	2.39965e-12	eCAF	BEX3
2.98753e-08	0.274091	0.314	0.242	0.000840543	eCAF	GRAMD1A
3.94055e-35	0.27376	0.158	0.05	1.10867e-30	eCAF	FAM110B
1.18373e-13	0.273691	0.354	0.253	3.33041e-09	eCAF	DNAJC1
1.48954e-16	0.27323	0.397	0.27	4.19083e-12	eCAF	HBP1
4.98373e-16	0.273142	0.409	0.288	1.40217e-11	eCAF	NME3
2.86652e-11	0.271437	0.561	0.469	8.06494e-07	eCAF	TMEM230
1.66701e-55	0.270647	0.159	0.034	4.69015e-51	eCAF	SHOX2
9.24011e-16	0.270209	0.213	0.122	2.59971e-11	eCAF	SSBP2
5.78917e-11	0.270028	0.396	0.309	1.62878e-06	eCAF	C1orf122
9.18106e-10	0.269965	0.369	0.284	2.58309e-05	eCAF	TMEM173
7.08517e-10	0.269768	0.521	0.429	1.99341e-05	eCAF	TMEM219
2.0421e-10	0.269581	0.237	0.167	5.74546e-06	eCAF	HLA-H
1.52885e-13	0.269339	0.786	0.669	4.30143e-09	eCAF	IFI6
2.58625e-19	0.269031	0.66	0.532	7.27642e-15	eCAF	SQSTM1
1.11474e-20	0.268957	0.298	0.173	3.13633e-16	eCAF	DRAM1
1.02625e-20	0.268086	0.183	0.09	2.88735e-16	eCAF	GALNT15
3.23177e-22	0.268038	0.102	0.033	9.09258e-18	eCAF	HSD11B1
4.74395e-14	0.26793	0.608	0.494	1.33471e-09	eCAF	UBE2L6
1.26213e-20	0.26767	0.303	0.181	3.55101e-16	eCAF	NOTCH2
6.03403e-13	0.267581	0.49	0.383	1.69767e-08	eCAF	ILK
3.38205e-15	0.267557	0.811	0.705	9.51541e-11	eCAF	TPM4
3.90089e-08	0.267474	0.247	0.18	0.00109751	eCAF	MTRNR2L6
2.9438e-19	0.267012	0.119	0.047	8.28239e-15	eCAF	ANKRD35
5.70889e-08	0.266527	0.207	0.146	0.0016062	eCAF	HNRPDL
8.28566e-19	0.266498	0.547	0.402	2.33117e-14	eCAF	IFNGR2
1.08827e-10	0.266446	0.263	0.186	3.06186e-06	eCAF	OPHN1
4.4895e-15	0.26637	0.465	0.344	1.26312e-10	eCAF	PIGT
1.63112e-29	0.265781	0.322	0.178	4.58914e-25	eCAF	KCNE4
7.87369e-46	0.265386	0.171	0.047	2.21526e-41	eCAF	MAP1A
5.27877e-15	0.264289	0.476	0.359	1.48518e-10	eCAF	REEP3
5.50129e-07	0.263736	0.159	0.108	0.0154779	eCAF	TMEM140
1.94051e-11	0.263449	0.967	0.939	5.45962e-07	eCAF	HLA-A
1.89443e-21	0.2633	0.186	0.09	5.32998e-17	eCAF	DIXDC1
1.76637e-15	0.263098	0.522	0.4	4.96969e-11	eCAF	MVP
1.33395e-14	0.262892	0.507	0.39	3.75308e-10	eCAF	PDLIM7
1.48078e-13	0.262594	0.277	0.19	4.16617e-09	eCAF	ABCC9
5.26749e-29	0.26253	0.793	0.621	1.48201e-24	eCAF	DSTN
1.51531e-08	0.262203	0.283	0.208	0.000426333	eCAF	NCSTN
1.64195e-15	0.262172	0.524	0.393	4.61964e-11	eCAF	TNFRSF12A
1.40502e-16	0.261753	0.181	0.095	3.95302e-12	eCAF	H2AFY2
9.26606e-10	0.261746	0.423	0.331	2.60701e-05	eCAF	ATP6AP1
1.52611e-13	0.261721	0.433	0.32	4.29371e-09	eCAF	SEC22B
2.3057e-21	0.261421	0.613	0.453	6.48709e-17	eCAF	LAMP1
1.27781e-21	0.261357	0.18	0.084	3.59511e-17	eCAF	TPCN1
4.75352e-13	0.260635	0.303	0.205	1.3374e-08	eCAF	MSRB2
4.8115e-13	0.260409	0.148	0.078	1.35372e-08	eCAF	RASSF4
1.86044e-50	0.260199	0.149	0.033	5.23436e-46	eCAF	RIPOR3
1.40122e-06	0.260057	0.292	0.228	0.0394233	eCAF	STT3A
1.15507e-19	0.259983	0.35	0.224	3.24978e-15	eCAF	PLOD2
4.01127e-26	0.259951	0.406	0.247	1.12857e-21	eCAF	GSTM3
1.33115e-14	0.259628	0.968	0.918	3.74518e-10	eCAF	HLA-B
8.55654e-34	0.25946	0.156	0.051	2.40738e-29	eCAF	ROR2
1.5984e-24	0.259357	0.139	0.051	4.49709e-20	eCAF	FXYD1
2.05483e-12	0.258906	0.244	0.162	5.78126e-08	eCAF	MAP4K5
6.11772e-12	0.258862	0.488	0.381	1.72122e-07	eCAF	TM9SF2
4.0301e-25	0.258784	0.213	0.101	1.13387e-20	eCAF	ACVR1
1.02027e-13	0.258737	0.295	0.194	2.87052e-09	eCAF	SIL1
5.36219e-25	0.258584	0.157	0.061	1.50865e-20	eCAF	PTGIR
3.94226e-08	0.25807	0.336	0.257	0.00110915	eCAF	GBP4
3.47358e-11	0.258069	0.467	0.365	9.77292e-07	eCAF	SEC61A1
9.46335e-10	0.25795	0.317	0.235	2.66251e-05	eCAF	WWTR1
3.9345e-07	0.257907	0.255	0.193	0.0110697	eCAF	GLB1
8.65578e-28	0.257797	0.615	0.42	2.4353e-23	eCAF	APP
3.43798e-12	0.257498	0.631	0.53	9.67275e-08	eCAF	CANX
3.31108e-16	0.257416	0.664	0.554	9.31572e-12	eCAF	SSR3
9.20004e-11	0.256616	0.338	0.247	2.58843e-06	eCAF	PEPD
3.03773e-52	0.256382	0.179	0.046	8.54665e-48	eCAF	GPC6
1.0934e-17	0.255995	0.405	0.282	3.07627e-13	eCAF	IKBIP
9.59624e-15	0.255994	0.256	0.159	2.6999e-10	eCAF	NT5E
3.21303e-20	0.255738	0.214	0.111	9.03987e-16	eCAF	KANK2
8.97753e-28	0.255588	0.136	0.046	2.52583e-23	eCAF	SELENBP1
8.03745e-13	0.255502	0.708	0.591	2.26134e-08	eCAF	NDUFC2
3.33491e-08	0.255433	0.301	0.229	0.000938277	eCAF	C1orf123
3.48977e-15	0.255315	0.142	0.07	9.81848e-11	eCAF	C16orf45
1.16431e-14	0.255119	0.166	0.089	3.27578e-10	eCAF	RECK
4.05486e-08	0.253801	0.332	0.258	0.00114084	eCAF	CCNL2
5.08215e-15	0.25345	0.462	0.347	1.42986e-10	eCAF	PARP14
2.57811e-40	0.253392	0.103	0.02	7.25352e-36	eCAF	SNED1
5.42353e-14	0.253342	0.604	0.49	1.52591e-09	eCAF	RPN2
1.51528e-09	0.252832	0.457	0.367	4.26323e-05	eCAF	SLC16A3
5.10155e-25	0.252601	0.553	0.365	1.43532e-20	eCAF	PDPN
3.02015e-14	0.251916	0.363	0.252	8.49719e-10	eCAF	TRIP6
4.42736e-13	0.251646	0.356	0.256	1.24564e-08	eCAF	SLC30A7
3.22824e-12	0.251633	0.337	0.239	9.08264e-08	eCAF	SNX27
1.43585e-10	0.25163	0.312	0.224	4.03977e-06	eCAF	KLHDC2
3.54954e-11	0.251605	0.395	0.294	9.98664e-07	eCAF	CHIC2
6.1669e-11	0.251291	0.526	0.422	1.73506e-06	eCAF	EMC4
1.04154e-17	0.251218	0.789	0.709	2.93037e-13	eCAF	ATP6V0E1
2.2182e-10	0.251135	0.361	0.273	6.24091e-06	eCAF	ARHGAP1
4.52783e-09	0.25105	0.125	0.071	0.000127391	eCAF	ELN
5.99518e-10	0.250906	0.246	0.176	1.68675e-05	eCAF	SHISA9
1.29565e-13	0.250772	0.544	0.425	3.64531e-09	eCAF	CD82
2.25407e-09	0.250721	0.245	0.172	6.34181e-05	eCAF	TMEM115
2.2334e-17	0.250715	0.188	0.097	6.28368e-13	eCAF	CALHM2
5.10353e-39	0.250334	0.726	0.515	1.43588e-34	eCAF	EGR1
1.32855e-10	0.250186	0.371	0.283	3.73787e-06	eCAF	TM2D1
6.07295e-16	0.250136	0.523	0.399	1.70862e-11	eCAF	FOXP1
1.73271e-15	0.250012	0.206	0.118	4.87497e-11	eCAF	DTWD1
8.52591e-52	2.39808	0.34	0.151	2.39877e-47	myCAF	CCL21
2.20099e-52	2.26456	0.298	0.126	6.19249e-48	myCAF	ACTA2
5.48531e-172	1.962	0.829	0.447	1.54329e-167	myCAF	IGFBP7
8.26483e-102	1.82256	0.388	0.13	2.32531e-97	myCAF	SPARCL1
3.10329e-59	1.80163	0.148	0.028	8.73111e-55	myCAF	RGS5
8.49839e-66	1.75526	0.415	0.193	2.39102e-61	myCAF	TAGLN
4.47565e-76	1.68223	0.249	0.063	1.25922e-71	myCAF	CLDN5
2.6113e-105	1.62312	0.393	0.126	7.3469e-101	myCAF	ANGPT2
4.67281e-113	1.44932	0.524	0.203	1.3147e-108	myCAF	TFPI
1.28729e-81	1.44472	0.556	0.28	3.62178e-77	myCAF	MYL9
2.09712e-96	1.40825	0.517	0.221	5.90026e-92	myCAF	GNG11
1.76203e-102	1.40074	0.42	0.136	4.95748e-98	myCAF	MGP
3.57932e-139	1.39864	0.441	0.121	1.00704e-134	myCAF	A2M
1.68973e-80	1.39752	0.359	0.125	4.75406e-76	myCAF	RGS16
2.88531e-45	1.38348	0.449	0.242	8.11781e-41	myCAF	CCL2
5.95999e-60	1.354	0.489	0.263	1.67684e-55	myCAF	ADIRF
1.9771e-108	1.31322	0.602	0.279	5.56258e-104	myCAF	COL4A1
1.28661e-47	1.30515	0.473	0.282	3.61988e-43	myCAF	TM4SF1
1.97241e-99	1.27502	0.635	0.307	5.54939e-95	myCAF	CYR61
7.73938e-81	1.24346	0.284	0.078	2.17747e-76	myCAF	RAMP2
8.05967e-128	1.23457	0.615	0.272	2.26759e-123	myCAF	CRIP2
8.06939e-43	1.23419	0.371	0.186	2.27032e-38	myCAF	IGFBP5
1.40546e-107	1.20255	0.604	0.285	3.95426e-103	myCAF	COL4A2
1.83637e-23	1.20101	0.517	0.381	5.16664e-19	myCAF	HSPA1A
2.58281e-22	1.17962	0.203	0.102	7.26673e-18	myCAF	NDUFA4L2
2.98391e-86	1.15107	0.169	0.023	8.39523e-82	myCAF	PPP1R14A
9.43715e-64	1.08531	0.335	0.126	2.65514e-59	myCAF	SOD3
1.03544e-19	1.08025	0.394	0.274	2.91322e-15	myCAF	HSPA1B
2.78166e-29	1.07986	0.423	0.267	7.82621e-25	myCAF	SERPINE1
4.13097e-115	1.07643	0.827	0.468	1.16225e-110	myCAF	CALD1
5.09322e-87	1.0433	0.534	0.252	1.43298e-82	myCAF	COL18A1
4.40536e-102	1.03624	0.769	0.391	1.23945e-97	myCAF	SPARC
1.82733e-83	0.999501	0.227	0.047	5.14118e-79	myCAF	PCAT19
9.26722e-96	0.992354	0.721	0.407	2.60733e-91	myCAF	CAV1
3.22062e-49	0.99168	0.35	0.163	9.06121e-45	myCAF	HYAL2
6.92639e-80	0.988543	0.248	0.059	1.94874e-75	myCAF	ECSCR
1.15484e-55	0.986924	0.178	0.043	3.24914e-51	myCAF	MMRN1
9.90674e-63	0.976184	0.431	0.205	2.78726e-58	myCAF	HSPG2
8.02306e-63	0.975331	0.264	0.089	2.25729e-58	myCAF	MCAM
7.75005e-53	0.961834	0.189	0.05	2.18048e-48	myCAF	TFF3
5.93856e-106	0.950031	0.533	0.214	1.67082e-101	myCAF	LAMA4
3.36939e-94	0.945556	0.641	0.335	9.47978e-90	myCAF	TCF4
5.40485e-104	0.944495	0.387	0.118	1.52065e-99	myCAF	ARHGAP29
4.56402e-71	0.943236	0.675	0.412	1.28409e-66	myCAF	GSN
1.21466e-81	0.937818	0.885	0.65	3.41743e-77	myCAF	HSPB1
1.19205e-41	0.935442	0.528	0.332	3.35382e-37	myCAF	TPM2
5.77478e-70	0.929078	0.568	0.278	1.62473e-65	myCAF	BGN
1.473e-10	0.918126	0.132	0.074	4.14429e-06	myCAF	EDN1
7.20157e-49	0.915847	0.152	0.036	2.02616e-44	myCAF	VWF
2.95494e-80	0.913765	0.62	0.3	8.31372e-76	myCAF	CTGF
1.94536e-68	0.912977	0.158	0.027	5.47326e-64	myCAF	FRZB
1.46072e-52	0.900789	0.302	0.12	4.10973e-48	myCAF	PLAC9
2.97317e-45	0.89771	0.149	0.038	8.36502e-41	myCAF	MYH11
1.02958e-54	0.89561	0.433	0.21	2.89672e-50	myCAF	ENG
5.23856e-49	0.894752	0.291	0.119	1.47387e-44	myCAF	EGFL7
1.71689e-91	0.89364	0.367	0.117	4.83047e-87	myCAF	EBF1
2.81991e-85	0.889128	0.453	0.189	7.93382e-81	myCAF	MAP1B
1.29138e-65	0.886394	0.395	0.167	3.63331e-61	myCAF	LHFPL6
5.42255e-75	0.88446	0.414	0.168	1.52563e-70	myCAF	FILIP1L
1.74741e-120	0.883964	0.226	0.028	4.91635e-116	myCAF	ESAM
1.58694e-67	0.876076	0.608	0.356	4.46486e-63	myCAF	ID3
2.72122e-104	0.869335	0.774	0.435	7.65615e-100	myCAF	CNN3
2.12377e-65	0.868624	0.339	0.127	5.97522e-61	myCAF	AKAP12
4.42856e-78	0.86635	0.572	0.287	1.24598e-73	myCAF	TIMP3
1.39342e-52	0.864521	0.514	0.306	3.92039e-48	myCAF	MFGE8
5.54917e-40	0.861124	0.576	0.387	1.56126e-35	myCAF	TPM1
6.59878e-56	0.853536	0.486	0.246	1.85657e-51	myCAF	CCDC80
1.07833e-58	0.850406	0.257	0.084	3.03388e-54	myCAF	ADAMTS1
6.49846e-78	0.84973	0.544	0.268	1.82834e-73	myCAF	CAVIN1
8.93003e-12	0.847245	0.48	0.399	2.51246e-07	myCAF	DNAJB1
9.51357e-53	0.840001	0.51	0.288	2.67664e-48	myCAF	NR4A1
2.66068e-92	0.828944	0.721	0.363	7.48583e-88	myCAF	NNMT
1.538e-84	0.818453	0.336	0.105	4.32717e-80	myCAF	NR2F2
1.56503e-91	0.815721	0.875	0.625	4.4032e-87	myCAF	LMNA
2.30102e-14	0.81458	0.337	0.238	6.47393e-10	myCAF	EFEMP1
1.43035e-54	0.813157	0.645	0.43	4.0243e-50	myCAF	RHOB
1.62911e-40	0.812303	0.486	0.291	4.58351e-36	myCAF	HES1
5.30615e-95	0.807434	0.937	0.716	1.49289e-90	myCAF	IFITM3
3.6934e-87	0.803389	0.787	0.52	1.03914e-82	myCAF	CD59
1.90368e-69	0.801046	0.174	0.032	5.35602e-65	myCAF	SMOC2
4.63882e-40	0.796658	0.26	0.114	1.30513e-35	myCAF	MYLK
6.11513e-62	0.794595	0.213	0.057	1.72049e-57	myCAF	PTP4A3
1.02214e-39	0.794234	0.214	0.079	2.87578e-35	myCAF	ID4
2.02783e-68	0.790743	0.657	0.395	5.7053e-64	myCAF	PDLIM1
2.95464e-75	0.790665	0.118	0.01	8.31287e-71	myCAF	COX4I2
5.96736e-94	0.784551	0.446	0.163	1.67892e-89	myCAF	COX7A1
1.61513e-99	0.78138	0.684	0.321	4.54417e-95	myCAF	IGFBP4
5.79272e-34	0.781019	0.264	0.118	1.62978e-29	myCAF	ASPN
1.51887e-51	0.779962	0.192	0.055	4.27333e-47	myCAF	2004-09-01
5.24315e-62	0.77765	0.64	0.369	1.47516e-57	myCAF	FSTL1
2.02161e-73	0.776185	0.459	0.202	5.6878e-69	myCAF	TGFB1I1
3.3128e-73	0.773331	0.616	0.325	9.32057e-69	myCAF	PMP22
8.60715e-31	0.771833	0.265	0.129	2.42162e-26	myCAF	TPPP3
2.59382e-45	0.766051	0.698	0.491	7.29772e-41	myCAF	CD9
1.59227e-79	0.764822	0.737	0.416	4.47985e-75	myCAF	SERPING1
1.69324e-61	0.763516	0.65	0.415	4.76394e-57	myCAF	APP
3.09671e-70	0.762558	0.542	0.286	8.7126e-66	myCAF	EHD2
1.36202e-47	0.761856	0.504	0.286	3.83205e-43	myCAF	CAVIN3
2.49911e-67	0.759315	0.198	0.044	7.03124e-63	myCAF	MYCT1
6.71537e-36	0.755589	0.221	0.088	1.88937e-31	myCAF	GPX3
1.71707e-29	0.746066	0.396	0.248	4.83096e-25	myCAF	MGST2
3.21393e-75	0.745931	0.7	0.376	9.0424e-71	myCAF	FN1
2.47986e-67	0.72762	0.429	0.191	6.9771e-63	myCAF	LAMB2
9.30204e-44	0.727316	0.292	0.127	2.61713e-39	myCAF	PGF
2.60319e-37	0.726586	0.402	0.212	7.32407e-33	myCAF	THY1
3.33059e-56	0.719864	0.337	0.142	9.37061e-52	myCAF	TINAGL1
5.86359e-50	0.716204	0.27	0.103	1.64972e-45	myCAF	EPS8
7.64283e-30	0.71405	0.111	0.031	2.15031e-25	myCAF	C10orf10
7.78535e-09	0.713275	0.149	0.09	0.000219041	myCAF	MMP11
5.01961e-54	0.712316	0.393	0.169	1.41227e-49	myCAF	C11orf96
2.68324e-40	0.712093	0.192	0.069	7.54928e-36	myCAF	CDH6
5.2537e-45	0.710037	0.451	0.257	1.47813e-40	myCAF	EPAS1
1.33487e-62	0.703758	0.6	0.314	3.75566e-58	myCAF	SELENOM
3.90292e-23	0.703167	0.286	0.162	1.09809e-18	myCAF	CLU
3.22699e-23	0.702003	0.266	0.144	9.07914e-19	myCAF	CRYAB
1.3477e-69	0.69692	0.207	0.046	3.79176e-65	myCAF	TIE1
4.94236e-40	0.695835	0.299	0.137	1.39053e-35	myCAF	FHL1
2.66566e-55	0.6957	0.454	0.223	7.49984e-51	myCAF	SPRY1
6.84974e-29	0.694538	0.268	0.14	1.92717e-24	myCAF	PDGFA
3.99831e-34	0.691977	0.23	0.105	1.12492e-29	myCAF	SYNPO2
1.02773e-54	0.690131	0.281	0.102	2.89151e-50	myCAF	SLC9A3R2
5.19978e-64	0.688998	0.471	0.224	1.46296e-59	myCAF	PKIG
1.57744e-36	0.685507	0.298	0.14	4.43814e-32	myCAF	MEF2C
4.43306e-46	0.685386	0.386	0.188	1.24724e-41	myCAF	PDGFRB
8.50801e-37	0.685166	0.153	0.046	2.39373e-32	myCAF	TNXB
4.20363e-62	0.680479	0.333	0.125	1.18269e-57	myCAF	PDLIM3
5.88435e-47	0.672126	0.198	0.061	1.65556e-42	myCAF	CD200
7.68717e-28	0.669132	0.374	0.225	2.16279e-23	myCAF	SDC2
1.87347e-48	0.666275	0.644	0.438	5.271e-44	myCAF	STOM
2.15818e-54	0.665007	0.207	0.059	6.07204e-50	myCAF	COL14A1
3.07822e-49	0.660429	0.699	0.5	8.66057e-45	myCAF	TUBA1A
8.97841e-20	0.658145	0.192	0.096	2.52608e-15	myCAF	EGFL6
2.23736e-28	0.656939	0.456	0.319	6.29482e-24	myCAF	AXL
1.03656e-61	0.655496	0.736	0.513	2.91635e-57	myCAF	RHOC
1.61352e-42	0.652329	0.537	0.296	4.53964e-38	myCAF	COL1A2
1.91414e-27	0.651473	0.304	0.169	5.38542e-23	myCAF	LBH
2.10185e-43	0.65144	0.564	0.345	5.91356e-39	myCAF	PRSS23
6.02487e-60	0.650813	0.572	0.325	1.6951e-55	myCAF	CAV2
4.15373e-30	0.646701	0.353	0.215	1.16865e-25	myCAF	ADAMTS4
5.5278e-41	0.645702	0.375	0.187	1.55525e-36	myCAF	KLF2
1.02113e-64	0.645283	0.718	0.418	2.87295e-60	myCAF	C1R
1.38548e-39	0.644675	0.442	0.233	3.89805e-35	myCAF	PCOLCE
3.28571e-42	0.644465	0.516	0.288	9.24433e-38	myCAF	CTHRC1
4.68156e-68	0.641687	0.485	0.232	1.31716e-63	myCAF	LAMC1
7.86759e-37	0.640449	0.57	0.352	2.21355e-32	myCAF	COL1A1
2.11963e-27	0.638944	0.23	0.112	5.96359e-23	myCAF	FAM43A
1.84828e-55	0.634397	0.288	0.108	5.20012e-51	myCAF	DLC1
1.03148e-14	0.633083	0.183	0.105	2.90208e-10	myCAF	SELM
1.12228e-42	0.628696	0.384	0.205	3.15754e-38	myCAF	NFIB
9.4925e-51	0.628643	0.668	0.407	2.67071e-46	myCAF	SERPINH1
1.18109e-47	0.627364	0.307	0.136	3.32299e-43	myCAF	CXorf36
3.10236e-19	0.625743	0.15	0.068	8.7285e-15	myCAF	COL15A1
1.44313e-68	0.624936	0.862	0.672	4.06025e-64	myCAF	LAPTM4A
3.91582e-40	0.624251	0.188	0.064	1.10172e-35	myCAF	SNCG
3.18134e-50	0.622212	0.554	0.311	8.9507e-46	myCAF	BEX3
1.14252e-43	0.622178	0.318	0.147	3.21449e-39	myCAF	DNAJB4
9.49255e-39	0.615697	0.11	0.024	2.67073e-34	myCAF	C4B
9.49255e-39	0.615697	0.11	0.024	2.67073e-34	myCAF	C4B-2
3.55737e-83	0.615385	0.158	0.02	1.00086e-78	myCAF	PARM1
1.34733e-35	0.614371	0.236	0.103	3.79071e-31	myCAF	NOTCH3
1.69409e-28	0.611962	0.442	0.276	4.76633e-24	myCAF	SERPINF1
9.39305e-46	0.608538	0.225	0.081	2.64274e-41	myCAF	C1QTNF1
1.10164e-26	0.60795	0.395	0.249	3.09947e-22	myCAF	PRCP
2.46301e-49	0.606193	0.422	0.209	6.92968e-45	myCAF	PXDN
9.28619e-17	0.603327	0.362	0.255	2.61267e-12	myCAF	CSRP1
1.29899e-34	0.602128	0.487	0.311	3.6547e-30	myCAF	MARCKSL1
3.37223e-78	0.601193	0.675	0.316	9.48776e-74	myCAF	COL6A2
1.32795e-29	0.600558	0.383	0.214	3.73617e-25	myCAF	CPE
1.62382e-54	0.598806	0.817	0.618	4.56863e-50	myCAF	DSTN
4.51768e-53	0.598598	0.172	0.042	1.27105e-48	myCAF	CAVIN2
4.11802e-49	0.598392	0.689	0.483	1.15861e-44	myCAF	CYB5R3
2.34893e-52	0.596238	0.553	0.303	6.60871e-48	myCAF	TCEAL9
5.11063e-60	0.595947	0.699	0.48	1.43788e-55	myCAF	CD151
1.46191e-51	0.594651	0.18	0.047	4.11308e-47	myCAF	CLEC14A
5.60992e-48	0.592482	0.383	0.184	1.57835e-43	myCAF	MAP1LC3A
3.40878e-25	0.590677	0.388	0.245	9.59059e-21	myCAF	CRISPLD2
3.12237e-18	0.586433	0.465	0.325	8.78478e-14	myCAF	ID1
1.48691e-80	0.586373	0.107	0.006	4.18342e-76	myCAF	PLN
4.35126e-73	0.583585	0.369	0.136	1.22423e-68	myCAF	RBPMS
2.03969e-39	0.583367	0.343	0.18	5.73867e-35	myCAF	CRIM1
1.78007e-17	0.581867	0.501	0.379	5.00824e-13	myCAF	PDPN
1.73068e-15	0.577595	0.214	0.123	4.86926e-11	myCAF	MFAP4
1.38498e-23	0.576235	0.318	0.183	3.89664e-19	myCAF	RASD1
1.1601e-15	0.574805	0.108	0.047	3.26393e-11	myCAF	DBNDD2
1.05886e-54	0.573397	0.225	0.069	2.9791e-50	myCAF	CALCRL
1.18289e-45	0.572756	0.65	0.434	3.32807e-41	myCAF	ARID5B
1.70936e-43	0.568088	0.541	0.294	4.80928e-39	myCAF	COL6A1
3.66181e-51	0.567426	0.558	0.29	1.03025e-46	myCAF	AEBP1
1.17003e-46	0.565992	0.524	0.31	3.29189e-42	myCAF	PPFIBP1
2.69455e-26	0.565624	0.36	0.216	7.58112e-22	myCAF	CSRP2
4.50114e-49	0.563981	0.229	0.076	1.26639e-44	myCAF	ACKR3
2.61247e-20	0.561459	0.295	0.186	7.35019e-16	myCAF	KCNE4
8.85502e-32	0.56047	0.656	0.494	2.49136e-27	myCAF	GADD45B
1.69023e-29	0.556506	0.767	0.661	4.75547e-25	myCAF	CD99
2.20548e-46	0.552355	0.338	0.157	6.20511e-42	myCAF	UTRN
4.60721e-74	0.551327	0.102	0.006	1.29624e-69	myCAF	GJA4
6.99081e-29	0.550524	0.343	0.201	1.96686e-24	myCAF	PTK2
5.17453e-46	0.549848	0.148	0.035	1.45585e-41	myCAF	SOX18
3.366e-33	0.548956	0.609	0.441	9.47025e-29	myCAF	PTMS
1.04276e-20	0.54786	0.49	0.363	2.9338e-16	myCAF	OAZ2
2.84144e-48	0.546989	0.804	0.636	7.9944e-44	myCAF	ITGB1
2.16656e-39	0.543571	0.122	0.029	6.0956e-35	myCAF	C4A
3.55997e-36	0.54166	0.48	0.304	1.0016e-31	myCAF	SPTBN1
1.53593e-30	0.540573	0.306	0.164	4.32134e-26	myCAF	UACA
6.61163e-38	0.539952	0.293	0.135	1.86018e-33	myCAF	OAF
7.99045e-26	0.539632	0.163	0.064	2.24811e-21	myCAF	AQP1
2.84118e-27	0.538633	0.586	0.42	7.99365e-23	myCAF	YBX3
2.20155e-29	0.537545	0.506	0.338	6.19406e-25	myCAF	CD81
2.10238e-38	0.537142	0.329	0.161	5.91504e-34	myCAF	ITGA1
9.48173e-40	0.532364	0.144	0.038	2.66768e-35	myCAF	PROX1
1.81035e-24	0.531883	0.124	0.043	5.09341e-20	myCAF	PDK4
1.35126e-37	0.530168	0.427	0.228	3.80176e-33	myCAF	PRRX1
1.32443e-79	0.529421	0.115	0.008	3.72629e-75	myCAF	AOC3
3.18059e-16	0.528448	0.247	0.155	8.94858e-12	myCAF	PRELP
1.90294e-68	0.527001	0.113	0.011	5.35392e-64	myCAF	LMOD1
3.09844e-29	0.524252	0.453	0.284	8.71747e-25	myCAF	PLS3
2.5133e-29	0.522539	0.185	0.072	7.07118e-25	myCAF	TCIM
7.36384e-24	0.519954	0.359	0.22	2.07182e-19	myCAF	RGS3
3.82071e-58	0.519614	0.243	0.075	1.07496e-53	myCAF	LRRC32
2.27504e-43	0.519342	0.77	0.61	6.40083e-39	myCAF	EID1
1.09053e-58	0.519033	0.176	0.04	3.0682e-54	myCAF	CDH5
1.18529e-83	0.517807	0.136	0.013	3.3348e-79	myCAF	ITGA7
2.93986e-42	0.513771	0.195	0.064	8.27131e-38	myCAF	MRGPRF
8.56827e-10	0.512251	0.533	0.448	2.41068e-05	myCAF	CYTOR
2.90592e-30	0.511731	0.931	0.808	8.17581e-26	myCAF	VIM
7.48229e-25	0.51147	0.252	0.129	2.10514e-20	myCAF	CD248
3.73823e-21	0.509898	0.409	0.268	1.05175e-16	myCAF	MYC
2.69152e-34	0.508737	0.432	0.255	7.57258e-30	myCAF	CCND1
2.38504e-27	0.508342	0.267	0.138	6.71032e-23	myCAF	IGF1
4.69117e-32	0.507915	0.377	0.216	1.31986e-27	myCAF	RAI14
9.77534e-28	0.507565	0.424	0.261	2.75029e-23	myCAF	DKK3
9.84669e-36	0.506512	0.215	0.086	2.77036e-31	myCAF	VWA1
5.63894e-26	0.506171	0.27	0.145	1.58652e-21	myCAF	MTUS1
7.03536e-35	0.504195	0.51	0.292	1.9794e-30	myCAF	COL3A1
7.15484e-35	0.503757	0.39	0.219	2.01301e-30	myCAF	WWTR1
9.87418e-24	0.503014	0.481	0.325	2.7781e-19	myCAF	MDK
8.26506e-54	0.501628	0.202	0.056	2.32537e-49	myCAF	TMEM255B
1.16256e-37	0.498912	0.431	0.236	3.27085e-33	myCAF	ZBTB20
6.42712e-27	0.497519	0.632	0.461	1.80827e-22	myCAF	SOX4
2.96518e-16	0.496937	0.301	0.194	8.34255e-12	myCAF	PECAM1
2.97797e-42	0.495564	0.185	0.058	8.37852e-38	myCAF	ELN
1.21673e-32	0.494251	0.513	0.358	3.42326e-28	myCAF	LPP
9.85303e-17	0.492135	0.14	0.065	2.77215e-12	myCAF	LHFP
1.43672e-07	0.4916	0.768	0.743	0.00404222	myCAF	FKBP1A
3.4665e-16	0.490574	0.984	0.947	9.75299e-12	myCAF	MALAT1
1.06316e-41	0.490145	0.353	0.183	2.9912e-37	myCAF	OLFML2A
5.29263e-29	0.488318	0.545	0.373	1.48908e-24	myCAF	RAB13
1.37658e-49	0.486906	0.151	0.034	3.87302e-45	myCAF	TM4SF18
1.41389e-20	0.486406	0.165	0.075	3.97797e-16	myCAF	HSPB8
8.70976e-34	0.48531	0.243	0.107	2.45049e-29	myCAF	TNS1
3.8683e-07	0.485031	0.526	0.447	0.0108835	myCAF	NDRG1
1.92884e-24	0.484415	0.249	0.136	5.42679e-20	myCAF	PPP1R12B
2.45296e-31	0.483991	0.508	0.341	6.90141e-27	myCAF	RSU1
3.28146e-21	0.480338	0.357	0.234	9.2324e-17	myCAF	TSHZ2
3.45348e-64	0.480139	0.119	0.014	9.71637e-60	myCAF	EFHD1
1.80004e-24	0.479797	0.485	0.331	5.06441e-20	myCAF	ATF3
2.06355e-16	0.478663	0.109	0.045	5.80581e-12	myCAF	ZBTB16
6.10705e-18	0.477141	0.124	0.052	1.71822e-13	myCAF	RNASE4
1.22101e-31	0.476619	0.338	0.19	3.43532e-27	myCAF	MSRB3
1.1655e-21	0.474378	0.649	0.512	3.27915e-17	myCAF	PHLDA1
5.68126e-17	0.474056	0.323	0.207	1.59842e-12	myCAF	MEG3
6.88444e-34	0.474024	0.835	0.689	1.93694e-29	myCAF	JUN
1.64732e-36	0.472537	0.683	0.485	4.63473e-32	myCAF	ACTN1
2.02282e-13	0.472315	0.601	0.509	5.69119e-09	myCAF	RAB11A
8.6072e-42	0.471859	0.285	0.129	2.42164e-37	myCAF	ITIH5
2.36567e-19	0.47149	0.119	0.048	6.6558e-15	myCAF	NRIP2
4.06921e-45	0.471115	0.124	0.026	1.14487e-40	myCAF	CCDC102B
1.31699e-32	0.468758	0.55	0.369	3.70534e-28	myCAF	MYADM
2.23389e-49	0.4682	0.925	0.808	6.28506e-45	myCAF	CD63
1.19065e-24	0.467175	0.19	0.086	3.34989e-20	myCAF	SORBS2
6.40022e-19	0.467041	0.294	0.174	1.8007e-14	myCAF	ISLR
5.00875e-30	0.465308	0.407	0.251	1.40921e-25	myCAF	SVIL
2.42948e-35	0.464537	0.506	0.309	6.83534e-31	myCAF	TSPAN4
5.14904e-28	0.464266	0.536	0.371	1.44868e-23	myCAF	ARL2
7.00322e-34	0.463892	0.473	0.307	1.97036e-29	myCAF	FBLIM1
2.4644e-40	0.462099	0.132	0.032	6.9336e-36	myCAF	HSPB6
3.69936e-28	0.462015	0.31	0.173	1.04082e-23	myCAF	NFIA
5.41877e-27	0.46156	0.457	0.299	1.52457e-22	myCAF	MAFF
4.24357e-26	0.460327	0.58	0.42	1.19393e-21	myCAF	SBDS
1.4998e-41	0.459447	0.322	0.149	4.2197e-37	myCAF	FERMT2
2.2221e-27	0.459349	0.501	0.319	6.25188e-23	myCAF	COL5A2
1.73031e-16	0.457742	0.331	0.218	4.86823e-12	myCAF	GEM
1.0411e-33	0.457695	0.243	0.112	2.92913e-29	myCAF	F2RL3
1.00844e-39	0.455239	0.136	0.034	2.83725e-35	myCAF	LYVE1
5.73508e-51	0.453797	0.157	0.036	1.61357e-46	myCAF	ADGRL4
4.75145e-25	0.453518	0.203	0.096	1.33682e-20	myCAF	BCAM
2.81942e-31	0.452318	0.367	0.207	7.93245e-27	myCAF	JAG1
8.19999e-30	0.45186	0.547	0.36	2.30707e-25	myCAF	S100A13
1.23806e-55	0.451332	0.174	0.041	3.48328e-51	myCAF	FILIP1
2.15663e-11	0.4512	0.411	0.323	6.06767e-07	myCAF	PIM3
3.37509e-36	0.448936	0.109	0.025	9.49581e-32	myCAF	KCNMB1
2.43384e-36	0.44888	0.14	0.04	6.8476e-32	myCAF	MOCS1
1.51159e-42	0.448692	0.304	0.131	4.25286e-38	myCAF	SGIP1
1.76006e-26	0.447319	0.242	0.119	4.95193e-22	myCAF	RBMS3
1.61111e-22	0.443459	0.207	0.103	4.53287e-18	myCAF	EDNRA
1.04795e-20	0.442377	0.463	0.315	2.9484e-16	myCAF	DST
8.73556e-33	0.441999	0.739	0.615	2.45775e-28	myCAF	RABAC1
1.61493e-34	0.44179	0.243	0.106	4.54359e-30	myCAF	KANK2
7.51554e-33	0.44108	0.333	0.173	2.1145e-28	myCAF	NID1
4.27897e-26	0.440725	0.368	0.221	1.20389e-21	myCAF	DDAH2
3.26892e-33	0.439757	0.285	0.135	9.19711e-29	myCAF	TMEM204
5.4748e-15	0.439266	0.451	0.351	1.54034e-10	myCAF	PPP1R12A
1.69325e-31	0.438789	0.71	0.545	4.76396e-27	myCAF	MGST3
1.94127e-25	0.437049	0.519	0.356	5.46176e-21	myCAF	MAGED2
2.31514e-25	0.436788	0.279	0.149	6.51364e-21	myCAF	INSR
1.04121e-12	0.436701	0.31	0.203	2.92944e-08	myCAF	FBN1
1.08005e-46	0.435463	0.121	0.023	3.03873e-42	myCAF	FAM13C
4.73599e-31	0.434859	0.618	0.428	1.33247e-26	myCAF	TSC22D1
9.37154e-17	0.433491	0.456	0.324	2.63668e-12	myCAF	NBL1
1.79703e-12	0.433226	0.251	0.164	5.05595e-08	myCAF	GPM6B
2.40031e-29	0.433133	0.486	0.313	6.75328e-25	myCAF	TCEAL4
2.40414e-13	0.432173	0.649	0.536	6.76405e-09	myCAF	EGR1
1.33652e-40	0.43204	0.167	0.05	3.76031e-36	myCAF	EDNRB
5.31933e-13	0.430354	0.232	0.149	1.49659e-08	myCAF	MAPRE2
5.00346e-18	0.429445	0.315	0.196	1.40772e-13	myCAF	CHN1
1.20804e-46	0.428994	0.157	0.04	3.39881e-42	myCAF	ROBO4
6.43233e-32	0.427264	0.606	0.418	1.80974e-27	myCAF	EMP1
4.43804e-24	0.427166	0.554	0.403	1.24864e-19	myCAF	VAMP5
6.85097e-14	0.426798	0.27	0.174	1.92752e-09	myCAF	BAG3
7.49947e-29	0.426179	0.223	0.1	2.10998e-24	myCAF	NPDC1
2.38646e-28	0.424157	0.586	0.386	6.71432e-24	myCAF	C1S
5.66489e-15	0.423192	0.377	0.261	1.59382e-10	myCAF	COL5A1
1.53669e-19	0.422333	0.162	0.074	4.32347e-15	myCAF	NDRG2
1.5861e-19	0.421919	0.328	0.199	4.46249e-15	myCAF	MXRA8
1.93601e-21	0.420673	0.576	0.432	5.44695e-17	myCAF	N4BP2L2
1.25621e-20	0.41953	0.368	0.241	3.53434e-16	myCAF	MYO1B
5.07553e-43	0.41912	0.162	0.045	1.428e-38	myCAF	KANK3
6.13743e-30	0.41717	0.778	0.602	1.72677e-25	myCAF	EIF4A1
1.01494e-26	0.417075	0.334	0.185	2.85554e-22	myCAF	EFEMP2
9.04237e-20	0.416911	0.444	0.304	2.54407e-15	myCAF	H1F0
8.96125e-36	0.416303	0.653	0.457	2.52125e-31	myCAF	LEPROT
6.01022e-19	0.415768	0.24	0.133	1.69098e-14	myCAF	OLFML2B
3.9349e-23	0.414527	0.715	0.586	1.10708e-18	myCAF	EIF4A2
6.23654e-09	0.413656	0.238	0.171	0.000175465	myCAF	LTBP4
3.4783e-25	0.412793	0.153	0.059	9.78619e-21	myCAF	HHEX
1.43792e-20	0.412416	0.234	0.125	4.04558e-16	myCAF	CALCOCO1
6.06515e-28	0.41134	0.487	0.324	1.70643e-23	myCAF	PDLIM5
7.89141e-25	0.411227	0.401	0.256	2.22025e-20	myCAF	IL6ST
2.82301e-35	0.410878	0.235	0.098	7.94253e-31	myCAF	TSPAN15
6.22413e-37	0.409827	0.298	0.139	1.75116e-32	myCAF	BACE2
3.22706e-24	0.408341	0.383	0.243	9.07934e-20	myCAF	ECE1
1.85352e-32	0.407908	0.122	0.034	5.21487e-28	myCAF	SORBS1
3.2962e-35	0.407234	0.113	0.027	9.27387e-31	myCAF	HEYL
1.03473e-30	0.406405	0.145	0.048	2.91122e-26	myCAF	SEMA3A
3.97759e-13	0.405803	0.483	0.386	1.11909e-08	myCAF	ILK
1.65282e-09	0.405439	0.247	0.176	4.6502e-05	myCAF	NET1
1.97865e-32	0.405414	0.116	0.031	5.56694e-28	myCAF	ENPEP
2.31881e-20	0.403881	0.475	0.338	6.52397e-16	myCAF	CLIC4
1.08493e-33	0.401903	0.145	0.045	3.05246e-29	myCAF	SLIT3
1.42603e-41	0.401334	0.165	0.048	4.01215e-37	myCAF	ARHGEF17
2.12734e-43	0.401297	0.259	0.102	5.98528e-39	myCAF	CDC42EP5
1.44145e-37	0.40123	0.252	0.104	4.05552e-33	myCAF	PLXND1
5.82672e-18	0.400674	0.377	0.23	1.63935e-13	myCAF	RARRES2
2.52782e-23	0.399813	0.536	0.397	7.11203e-19	myCAF	FOXP1
2.26005e-27	0.399546	0.33	0.182	6.35864e-23	myCAF	KLF9
1.10465e-35	0.399115	0.16	0.05	3.10792e-31	myCAF	CD34
9.69041e-32	0.397898	0.822	0.704	2.7264e-27	myCAF	TPM4
4.1583e-26	0.397787	0.493	0.329	1.16994e-21	myCAF	LGMN
4.20102e-30	0.396722	0.64	0.447	1.18196e-25	myCAF	CALU
1.47922e-19	0.396599	0.343	0.216	4.16179e-15	myCAF	HAPLN3
1.05897e-35	0.396555	0.107	0.024	2.97943e-31	myCAF	FAM162B
2.24426e-29	0.39503	0.294	0.145	6.31422e-25	myCAF	SELENOP
1.139e-30	0.394133	0.356	0.192	3.20456e-26	myCAF	DAB2
3.57051e-14	0.393073	0.318	0.211	1.00456e-09	myCAF	PLK2
3.66678e-29	0.392841	0.33	0.181	1.03165e-24	myCAF	A4GALT
1.28117e-12	0.392752	0.371	0.274	3.60458e-08	myCAF	RBM6
3.51739e-23	0.391079	0.266	0.141	9.89617e-19	myCAF	APCDD1
1.59546e-26	0.390859	0.413	0.251	4.48884e-22	myCAF	NUPR1
3.93607e-16	0.390428	0.39	0.276	1.10741e-11	myCAF	PALLD
7.18093e-12	0.390276	0.352	0.249	2.02035e-07	myCAF	SPON2
5.84665e-21	0.389729	0.256	0.143	1.64495e-16	myCAF	CFL2
1.00814e-32	0.389174	0.336	0.178	2.83642e-28	myCAF	BCAR1
4.48216e-28	0.385279	0.233	0.112	1.26106e-23	myCAF	APOLD1
1.02813e-10	0.384864	0.128	0.07	2.89264e-06	myCAF	NTRK2
2.06851e-43	0.383789	0.171	0.049	5.81976e-39	myCAF	DYSF
1.95234e-39	0.383368	0.167	0.051	5.49291e-35	myCAF	NTN4
1.23863e-15	0.382664	0.28	0.182	3.48488e-11	myCAF	PLXDC1
1.40797e-18	0.382492	0.934	0.839	3.96133e-14	myCAF	LGALS1
2.64558e-14	0.382207	0.103	0.044	7.44334e-10	myCAF	RAMP3
2.39743e-27	0.37937	0.266	0.135	6.74516e-23	myCAF	MGLL
1.15306e-17	0.378289	0.445	0.32	3.24413e-13	myCAF	SERPINB6
1.81415e-12	0.378288	0.369	0.272	5.1041e-08	myCAF	ARHGAP1
6.98546e-08	0.378217	0.112	0.066	0.00196536	myCAF	RAMP1
1.88264e-16	0.377652	0.345	0.24	5.29682e-12	myCAF	NUDT4
1.15403e-63	0.377207	0.101	0.009	3.24685e-59	myCAF	LGI4
1.06846e-10	0.376871	0.112	0.056	3.00612e-06	myCAF	STC1
1.27867e-29	0.376642	0.9	0.78	3.59753e-25	myCAF	JUNB
2.63235e-53	0.376324	0.792	0.629	7.40612e-49	myCAF	IFITM2
6.43565e-24	0.375961	0.515	0.343	1.81067e-19	myCAF	PPIC
1.0291e-19	0.375575	0.148	0.065	2.89537e-15	myCAF	ISYNA1
5.54777e-20	0.375135	0.689	0.548	1.56087e-15	myCAF	DNAJA1
8.70501e-13	0.374982	0.426	0.321	2.44915e-08	myCAF	IFRD1
1.62717e-17	0.373633	0.336	0.218	4.57804e-13	myCAF	NREP
4.99852e-34	0.373488	0.138	0.04	1.40633e-29	myCAF	PODXL
1.83129e-38	0.373475	0.449	0.249	5.15234e-34	myCAF	HES4
2.94395e-22	0.373425	0.561	0.421	8.28281e-18	myCAF	WASF2
3.08486e-21	0.373327	0.522	0.377	8.67926e-17	myCAF	RRBP1
2.02344e-16	0.3733	0.524	0.413	5.69295e-12	myCAF	ACTN4
1.21242e-13	0.37293	0.178	0.1	3.41114e-09	myCAF	GUCY1A1
1.59911e-19	0.372854	0.259	0.147	4.49909e-15	myCAF	FBXO32
6.82032e-46	0.372305	0.117	0.022	1.9189e-41	myCAF	GPR4
6.73474e-16	0.370878	0.617	0.527	1.89482e-11	myCAF	GABARAPL2
1.18753e-17	0.370622	0.242	0.138	3.34111e-13	myCAF	RCAN1
1.09856e-07	0.369418	0.236	0.167	0.00309079	myCAF	HTRA3
9.9079e-22	0.369181	0.119	0.267	2.78759e-17	myCAF	CFD
3.41345e-12	0.369001	0.107	0.05	9.60374e-08	myCAF	FABP4
1.98729e-30	0.368851	0.144	0.048	5.59123e-26	myCAF	CNKSR3
3.40311e-21	0.36856	0.265	0.147	9.57466e-17	myCAF	SGCE
1.54585e-20	0.367986	0.661	0.528	4.34924e-16	myCAF	SLC38A2
2.16642e-43	0.367238	0.103	0.018	6.09524e-39	myCAF	RASL12
1.19249e-21	0.367183	0.474	0.329	3.35507e-17	myCAF	C9orf3
1.06306e-10	0.366432	0.863	0.76	2.99091e-06	myCAF	HSP90AA1
7.28349e-24	0.36591	0.146	0.057	2.04921e-19	myCAF	RCAN2
5.15351e-18	0.365863	0.188	0.098	1.44994e-13	myCAF	NEXN
4.11341e-29	0.365614	0.387	0.216	1.15731e-24	myCAF	FKBP10
1.0497e-17	0.365398	0.249	0.146	2.95332e-13	myCAF	ARHGEF7
1.55381e-06	0.364184	0.212	0.155	0.0437166	myCAF	LOXL1
4.47345e-19	0.363991	0.316	0.199	1.2586e-14	myCAF	PTPRK
1.58829e-12	0.363353	0.188	0.112	4.46864e-08	myCAF	TSPYL2
2.61995e-17	0.362832	0.453	0.321	7.37123e-13	myCAF	SPHK1
2.82875e-26	0.362723	0.372	0.218	7.9587e-22	myCAF	NECTIN2
5.65325e-31	0.362614	0.117	0.032	1.59054e-26	myCAF	PCDH17
7.00955e-20	0.362582	0.571	0.432	1.97214e-15	myCAF	REXO2
3.42061e-21	0.362571	0.354	0.21	9.62389e-17	myCAF	GGT5
4.34971e-15	0.361874	0.257	0.16	1.22379e-10	myCAF	LAYN
7.61974e-17	0.361729	0.343	0.23	2.14381e-12	myCAF	ELK3
1.53073e-25	0.360639	0.392	0.242	4.30672e-21	myCAF	MYO1C
7.84158e-15	0.360274	0.309	0.199	2.20623e-10	myCAF	AC020916.1
8.10493e-25	0.359931	0.118	0.039	2.28032e-20	myCAF	GPRC5C
9.22335e-25	0.359352	0.426	0.27	2.59499e-20	myCAF	F2R
2.77278e-14	0.358217	0.26	0.162	7.80121e-10	myCAF	SULF1
5.93144e-11	0.358147	0.6	0.49	1.66881e-06	myCAF	CEBPD
5.75871e-30	0.357824	0.926	0.822	1.62021e-25	myCAF	UBB
2.51331e-31	0.357807	0.194	0.078	7.07121e-27	myCAF	SYNPO
1.65473e-23	0.356279	0.112	0.038	4.65558e-19	myCAF	DMPK
4.10055e-19	0.355417	0.217	0.118	1.15369e-14	myCAF	ARHGAP17
9.0462e-26	0.355251	0.142	0.052	2.54515e-21	myCAF	FXYD1
5.79447e-41	0.354714	0.18	0.057	1.63027e-36	myCAF	RHOJ
6.4632e-17	0.353311	0.33	0.213	1.81842e-12	myCAF	CCPG1
2.23492e-20	0.353123	0.259	0.15	6.28796e-16	myCAF	ARHGEF12
2.11618e-09	0.352697	0.406	0.321	5.95388e-05	myCAF	PHLDA2
2.21315e-29	0.352561	0.535	0.378	6.2267e-25	myCAF	ODF2L
1.29773e-21	0.352058	0.413	0.274	3.65118e-17	myCAF	PHACTR2
1.57163e-15	0.352053	0.458	0.341	4.42179e-11	myCAF	ANKRD10
9.80782e-12	0.352015	0.268	0.193	2.75943e-07	myCAF	ABCC9
1.11661e-18	0.351727	0.169	0.081	3.14158e-14	myCAF	S100A3
8.48871e-21	0.350854	0.269	0.155	2.3883e-16	myCAF	SORBS3
5.83411e-24	0.350449	0.233	0.118	1.64143e-19	myCAF	PHLDB1
1.64123e-23	0.350349	0.399	0.255	4.61759e-19	myCAF	TACC1
1.97192e-19	0.349385	0.335	0.201	5.54798e-15	myCAF	ANGPTL2
1.17358e-19	0.348714	0.665	0.532	3.30187e-15	myCAF	SQSTM1
2.53986e-12	0.348487	0.236	0.149	7.14589e-08	myCAF	FMOD
1.24552e-10	0.34811	0.364	0.273	3.50427e-06	myCAF	CCDC107
2.37602e-27	0.346985	0.446	0.286	6.68494e-23	myCAF	NFIC
3.151e-21	0.346292	0.388	0.251	8.86533e-17	myCAF	DAPK3
1.81254e-18	0.34579	0.273	0.166	5.09958e-14	myCAF	ZFHX3
1.13201e-17	0.345301	0.629	0.505	3.18492e-13	myCAF	2002-09-01
5.8671e-19	0.345136	0.338	0.208	1.65071e-14	myCAF	GAS6
4.88592e-14	0.344749	0.183	0.103	1.37465e-09	myCAF	C1orf54
5.25402e-21	0.344696	0.439	0.292	1.47822e-16	myCAF	ITGA5
2.53081e-44	0.344646	0.115	0.022	7.12045e-40	myCAF	MRVI1
9.69303e-14	0.343189	0.266	0.173	2.72713e-09	myCAF	PHLDB2
1.04358e-11	0.342623	0.273	0.185	2.9361e-07	myCAF	B3GNT2
8.4122e-22	0.34175	0.324	0.198	2.36677e-17	myCAF	FEZ2
1.75216e-10	0.34064	0.361	0.267	4.9297e-06	myCAF	SERTAD1
6.0842e-15	0.339888	0.265	0.167	1.71179e-10	myCAF	TMEM120A
4.12634e-13	0.33974	0.269	0.172	1.16095e-08	myCAF	EFNA1
1.94777e-15	0.338911	0.227	0.132	5.48004e-11	myCAF	DDR2
5.61512e-20	0.338882	0.532	0.392	1.57981e-15	myCAF	PTTG1IP
7.77673e-17	0.338589	0.532	0.401	2.18798e-12	myCAF	MYDGF
1.69674e-13	0.338491	0.389	0.28	4.77379e-09	myCAF	TMEM173
2.34915e-19	0.338333	0.245	0.136	6.60932e-15	myCAF	CTSF
6.31448e-09	0.338198	0.159	0.1	0.000177658	myCAF	KIAA0040
1.0817e-26	0.337844	0.163	0.064	3.04336e-22	myCAF	CASC15
1.05308e-28	0.337625	0.594	0.395	2.96285e-24	myCAF	CTTN
2.65349e-12	0.337329	0.343	0.252	7.4656e-08	myCAF	TWSG1
3.12846e-15	0.337193	0.257	0.162	8.80193e-11	myCAF	EPB41L2
1.22403e-14	0.33682	0.626	0.494	3.4438e-10	myCAF	WSB1
4.29945e-20	0.336672	0.533	0.393	1.20965e-15	myCAF	SELENOW
3.5972e-15	0.33662	0.263	0.163	1.01207e-10	myCAF	PROCR
1.20591e-15	0.336289	0.297	0.191	3.39282e-11	myCAF	MAN1A1
1.97416e-35	0.336237	0.13	0.036	5.55431e-31	myCAF	HOXD8
3.38509e-31	0.335744	0.231	0.102	9.52395e-27	myCAF	CFI
2.13728e-12	0.335653	0.389	0.28	6.01323e-08	myCAF	LTBP1
1.88123e-13	0.334378	0.427	0.32	5.29284e-09	myCAF	DPYSL2
1.00406e-16	0.334358	0.514	0.381	2.82492e-12	myCAF	CTNNA1
4.06357e-12	0.334259	0.154	0.086	1.14329e-07	myCAF	PALMD
1.53694e-25	0.333633	0.196	0.087	4.32418e-21	myCAF	FADS3
2.66208e-14	0.333561	0.2	0.117	7.48977e-10	myCAF	EPHX1
5.56038e-17	0.33319	0.406	0.28	1.56441e-12	myCAF	NCOA7
1.257e-28	0.332873	0.489	0.311	3.53656e-24	myCAF	FAM114A1
2.73399e-11	0.332659	0.26	0.179	7.69209e-07	myCAF	MBNL2
8.97795e-23	0.332616	0.152	0.063	2.52595e-18	myCAF	GUCY1B1
1.17615e-13	0.332224	0.71	0.611	3.30911e-09	myCAF	2007-09-01
1.14625e-24	0.332159	0.869	0.816	3.22498e-20	myCAF	MYL12B
5.33214e-22	0.331308	0.288	0.162	1.5002e-17	myCAF	DPYSL3
7.06926e-15	0.331167	0.187	0.104	1.98894e-10	myCAF	PLPP1
6.97919e-21	0.33086	0.303	0.177	1.9636e-16	myCAF	EMILIN1
9.38504e-08	0.329792	0.368	0.301	0.00264048	myCAF	PTPRE
4.04733e-10	0.329067	0.371	0.27	1.13872e-05	myCAF	COL6A3
1.32167e-20	0.328943	0.302	0.198	3.71851e-16	myCAF	GJC1
4.00318e-19	0.328544	0.313	0.194	1.1263e-14	myCAF	UGCG
7.7386e-29	0.328054	0.167	0.064	2.17726e-24	myCAF	LDB2
5.92249e-32	0.328006	0.106	0.026	1.66629e-27	myCAF	SYNM
5.85233e-17	0.327942	0.288	0.179	1.64655e-12	myCAF	SMTN
8.56243e-31	0.327189	0.9	0.829	2.40904e-26	myCAF	ANXA2
7.02113e-08	0.327123	0.284	0.218	0.0019754	myCAF	NRP2
6.15659e-08	0.327039	0.27	0.199	0.00173216	myCAF	CYBRD1
2.75932e-20	0.326719	0.192	0.094	7.76336e-16	myCAF	NFATC1
6.62962e-64	0.326695	0.126	0.017	1.86524e-59	myCAF	ADAMTS9
4.79131e-15	0.325876	0.491	0.377	1.34804e-10	myCAF	MPG
3.26982e-20	0.325803	0.646	0.503	9.19964e-16	myCAF	MRFAP1
9.37418e-10	0.324197	0.371	0.297	2.63743e-05	myCAF	CISD1
1.15219e-09	0.323537	0.275	0.195	3.24168e-05	myCAF	POLR2J3.1
7.33698e-12	0.323396	0.513	0.397	2.06426e-07	myCAF	TNFRSF12A
6.55463e-16	0.323015	0.284	0.174	1.84415e-11	myCAF	OLFML3
4.45591e-14	0.322381	0.173	0.095	1.25367e-09	myCAF	SLC25A25
9.79473e-16	0.322186	0.1	0.04	2.75575e-11	myCAF	DEPP1
2.83228e-28	0.321993	0.152	0.056	7.96862e-24	myCAF	FLT4
1.44755e-22	0.321831	0.455	0.313	4.07267e-18	myCAF	MACF1
1.64945e-32	0.321763	0.147	0.047	4.64073e-28	myCAF	GPRC5B
6.32759e-22	0.321259	0.807	0.684	1.78027e-17	myCAF	TMEM59
6.71812e-24	0.320548	0.12	0.041	1.89014e-19	myCAF	SORT1
1.96378e-26	0.320209	0.125	0.041	5.5251e-22	myCAF	LURAP1L
3.25685e-34	0.319451	0.321	0.158	9.16315e-30	myCAF	RTL8C
4.31923e-14	0.318976	0.388	0.273	1.21521e-09	myCAF	CYSTM1
1.27763e-21	0.316034	0.174	0.079	3.59461e-17	myCAF	GRK5
2.06104e-26	0.31565	0.248	0.125	5.79874e-22	myCAF	PEAK1
2.83752e-13	0.315608	0.493	0.376	7.98336e-09	myCAF	SARS
7.62767e-15	0.314525	0.328	0.216	2.14605e-10	myCAF	NME4
8.4915e-18	0.314339	0.353	0.235	2.38908e-13	myCAF	PARVA
8.15726e-16	0.313979	0.362	0.244	2.29505e-11	myCAF	PON2
3.64828e-08	0.313685	0.275	0.203	0.00102644	myCAF	ERRFI1
2.95884e-13	0.313201	0.335	0.221	8.3247e-09	myCAF	KRT18
8.33519e-21	0.312304	0.127	0.049	2.34511e-16	myCAF	SELENBP1
1.6979e-31	0.311858	0.513	0.295	4.77705e-27	myCAF	DCN
6.52275e-19	0.311277	0.159	0.073	1.83517e-14	myCAF	ICAM2
1.47635e-23	0.311272	0.909	0.833	4.1537e-19	myCAF	DDX5
2.35245e-20	0.310176	0.177	0.082	6.61863e-16	myCAF	PROS1
1.52792e-26	0.309983	0.102	0.029	4.2988e-22	myCAF	TBX2
7.29436e-23	0.309812	0.27	0.147	2.05227e-18	myCAF	SYNE1
3.02839e-11	0.309692	0.287	0.201	8.52039e-07	myCAF	NRP1
1.72602e-08	0.309401	0.338	0.258	0.000485615	myCAF	CCNL2
1.86627e-07	0.309222	0.303	0.245	0.00525076	myCAF	ORC4
6.14506e-14	0.308419	0.277	0.18	1.72891e-09	myCAF	RRAS
8.80166e-10	0.308413	0.108	0.059	2.47635e-05	myCAF	SLC2A4
5.11972e-19	0.308345	0.13	0.054	1.44043e-14	myCAF	TMEM47
1.25838e-19	0.307739	0.966	0.947	3.54046e-15	myCAF	MYL6
2.73099e-16	0.307358	0.559	0.445	7.68365e-12	myCAF	DYNC1I2
3.79637e-09	0.307262	0.456	0.383	0.000106811	myCAF	BRD2
2.46657e-16	0.306141	0.383	0.267	6.93969e-12	myCAF	VGLL4
8.0728e-24	0.305986	0.103	0.032	2.27128e-19	myCAF	HSPB2
4.93288e-22	0.305753	0.818	0.691	1.38786e-17	myCAF	PPIB
3.54409e-17	0.3053	0.51	0.364	9.97131e-13	myCAF	TUBB6
7.87624e-17	0.304464	0.699	0.575	2.21598e-12	myCAF	ARF4
6.70602e-08	0.304441	0.243	0.179	0.00188674	myCAF	PACSIN2
3.11713e-21	0.303174	0.199	0.096	8.77006e-17	myCAF	PRKG1
4.19235e-10	0.302917	0.254	0.181	1.17952e-05	myCAF	TOB2
1.77784e-09	0.302775	0.403	0.313	5.00194e-05	myCAF	GYPC
3.10785e-17	0.302638	0.306	0.198	8.74393e-13	myCAF	TJP1
6.76882e-13	0.30215	0.416	0.326	1.90441e-08	myCAF	AKAP9
1.02903e-15	0.301606	0.495	0.364	2.89518e-11	myCAF	SELENOS
1.35595e-19	0.301527	0.369	0.241	3.81495e-15	myCAF	ZNF428
5.25614e-15	0.301519	0.577	0.452	1.47881e-10	myCAF	VKORC1
9.56609e-13	0.301431	0.31	0.206	2.69142e-08	myCAF	RCN3
9.97692e-14	0.30139	0.524	0.401	2.80701e-09	myCAF	MVP
3.14851e-18	0.299915	0.307	0.193	8.85832e-14	myCAF	BMPR2
1.16843e-20	0.298461	0.822	0.732	3.28737e-16	myCAF	MORF4L1
4.93759e-15	0.298305	0.691	0.565	1.38919e-10	myCAF	TMED9
7.48643e-11	0.2983	0.886	0.844	2.10631e-06	myCAF	MYL12A
1.21934e-13	0.29813	0.475	0.351	3.43062e-09	myCAF	SLC39A1
3.25787e-16	0.298121	0.414	0.29	9.16602e-12	myCAF	PAM
6.24419e-12	0.297925	0.566	0.455	1.7568e-07	myCAF	LGALS3BP
3.44986e-12	0.297629	0.214	0.133	9.70618e-08	myCAF	UNC5B
2.35939e-32	0.297616	0.105	0.025	6.63814e-28	myCAF	PLCE1
6.86075e-15	0.296544	0.355	0.252	1.93027e-10	myCAF	LUZP1
5.40859e-18	0.296202	0.506	0.356	1.52171e-13	myCAF	RCN1
3.67684e-20	0.295396	0.263	0.146	1.03448e-15	myCAF	EVA1B
4.95562e-28	0.295383	0.201	0.086	1.39426e-23	myCAF	ACVRL1
1.01133e-40	0.295203	0.117	0.025	2.84537e-36	myCAF	ADGRF5
4.7675e-11	0.294991	0.537	0.448	1.34134e-06	myCAF	DDX17
4.0509e-16	0.29492	0.661	0.551	1.13972e-11	myCAF	REEP5
3.24671e-17	0.294881	0.339	0.235	9.13461e-13	myCAF	TNFAIP8L1
2.22401e-07	0.294762	0.336	0.263	0.00625726	myCAF	CSRNP1
1.73753e-19	0.294573	0.474	0.316	4.88853e-15	myCAF	TIMP2
5.57495e-13	0.293545	0.623	0.522	1.56851e-08	myCAF	GADD45GIP1
6.30929e-16	0.293432	0.455	0.336	1.77512e-11	myCAF	MAP4
1.33763e-07	0.293305	0.529	0.456	0.00376343	myCAF	SPATS2L
2.22797e-13	0.293051	0.241	0.152	6.2684e-09	myCAF	SLC44A2
1.05664e-13	0.292977	0.4	0.297	2.97285e-09	myCAF	BCAP29
6.47889e-13	0.292498	0.546	0.432	1.82283e-08	myCAF	TMEM14C
9.57926e-13	0.290486	0.316	0.224	2.69512e-08	myCAF	MAP7D3
2.63626e-22	0.290462	0.152	0.063	7.41711e-18	myCAF	ADAMTS6
5.51336e-17	0.290414	0.333	0.214	1.55118e-12	myCAF	ETS1
7.61716e-18	0.290097	0.212	0.116	2.14309e-13	myCAF	PTPRG
2.17258e-08	0.28899	0.325	0.247	0.000611256	myCAF	COL12A1
4.95803e-44	0.288894	0.12	0.024	1.39494e-39	myCAF	TSPAN12
7.2791e-14	0.288757	0.249	0.158	2.04798e-09	myCAF	TRIM47
5.26709e-12	0.287295	0.251	0.161	1.4819e-07	myCAF	GLT8D2
9.65518e-14	0.286415	0.498	0.383	2.71649e-09	myCAF	OPTN
3.31573e-11	0.286077	0.464	0.357	9.32881e-07	myCAF	SEC31A
2.75182e-11	0.285031	0.142	0.078	7.74224e-07	myCAF	CITED4
9.53716e-20	0.284909	0.753	0.631	2.68328e-15	myCAF	BSG
2.25901e-14	0.284643	0.154	0.08	6.35571e-10	myCAF	TGFBR3
2.50475e-30	0.284377	0.137	0.044	7.04712e-26	myCAF	ADCY4
9.33298e-11	0.284103	0.455	0.348	2.62583e-06	myCAF	PIGT
5.90924e-16	0.28362	0.269	0.162	1.66257e-11	myCAF	NDN
6.59104e-15	0.283284	0.295	0.189	1.85439e-10	myCAF	MAGED1
3.10816e-12	0.283139	0.44	0.324	8.74481e-08	myCAF	RND3
5.21172e-20	0.282693	0.791	0.641	1.46632e-15	myCAF	SEC62
1.49162e-09	0.28257	0.325	0.245	4.19667e-05	myCAF	ADD1
1.93158e-13	0.282191	0.424	0.304	5.43449e-09	myCAF	HTRA1
6.65281e-14	0.282156	0.316	0.21	1.87177e-09	myCAF	IFT43
2.32023e-17	0.282123	0.19	0.099	6.52798e-13	myCAF	TP53I11
6.62265e-16	0.281879	0.455	0.328	1.86328e-11	myCAF	TCEAL8
1.03268e-31	0.281582	0.125	0.036	2.90545e-27	myCAF	PALM
8.34343e-26	0.28154	0.107	0.032	2.34742e-21	myCAF	PDGFB
1.7683e-20	0.280973	0.67	0.54	4.97511e-16	myCAF	RAB2A
8.84597e-10	0.280731	0.162	0.099	2.48881e-05	myCAF	ARHGAP10
9.36311e-32	0.280717	0.114	0.03	2.63431e-27	myCAF	MATN3
4.47623e-15	0.280694	0.555	0.428	1.25939e-10	myCAF	SYPL1
1.50745e-29	0.280422	0.103	0.027	4.24121e-25	myCAF	DMD
7.77688e-20	0.28038	0.884	0.83	2.18803e-15	myCAF	SRP14
8.14489e-17	0.280328	0.674	0.542	2.29156e-12	myCAF	PRKAR1A
6.53517e-13	0.279846	0.665	0.553	1.83867e-08	myCAF	FOSB
3.81964e-07	0.279614	0.245	0.176	0.0107465	myCAF	POSTN
5.78648e-18	0.279041	0.188	0.096	1.62803e-13	myCAF	NID2
3.48091e-14	0.278546	0.745	0.64	9.79354e-10	myCAF	RPS27L
2.86754e-09	0.278537	0.385	0.295	8.06781e-05	myCAF	NME3
1.18951e-14	0.278087	0.295	0.186	3.34667e-10	myCAF	CPQ
2.02482e-11	0.277626	0.341	0.247	5.69684e-07	myCAF	VCL
3.21895e-26	0.277609	0.14	0.051	9.0565e-22	myCAF	MAGI1
6.54128e-23	0.277543	0.861	0.696	1.84039e-18	myCAF	CALR
1.73242e-08	0.277247	0.288	0.21	0.000487416	myCAF	CREB3
1.3307e-13	0.277229	0.481	0.36	3.74392e-09	myCAF	YIPF3
5.9068e-19	0.277045	0.732	0.587	1.66188e-14	myCAF	NDUFC2
2.35568e-11	0.276788	0.269	0.182	6.6277e-07	myCAF	ST5
3.55954e-10	0.276323	0.446	0.345	1.00148e-05	myCAF	SERINC3
2.0674e-10	0.276207	0.541	0.444	5.81663e-06	myCAF	TBCB
7.24006e-17	0.27613	0.299	0.197	2.03699e-12	myCAF	HIP1
2.99397e-09	0.275668	0.566	0.489	8.42354e-05	myCAF	SH3BGRL
8.56577e-09	0.275375	0.307	0.225	0.000240998	myCAF	SPOP
4.53724e-14	0.274731	0.297	0.194	1.27655e-09	myCAF	PRAF2
2.06621e-15	0.273707	0.179	0.094	5.81328e-11	myCAF	LXN
6.3522e-15	0.273107	0.308	0.199	1.78719e-10	myCAF	ARMCX3
6.71893e-14	0.272937	0.34	0.243	1.89037e-09	myCAF	DAAM1
7.12905e-14	0.272836	0.138	0.068	2.00576e-09	myCAF	SYTL2
1.60206e-14	0.272763	0.308	0.201	4.5074e-10	myCAF	LAMB1
6.68176e-14	0.272629	0.163	0.088	1.87991e-09	myCAF	SMAD1
1.2299e-21	0.272294	0.153	0.065	3.46033e-17	myCAF	VPS35L
3.82749e-12	0.272157	0.412	0.312	1.07687e-07	myCAF	RAB11B
2.84739e-20	0.271315	0.499	0.321	8.01113e-16	myCAF	MMP2
2.4752e-21	0.270437	0.408	0.26	6.96396e-17	myCAF	THBS1
9.14621e-12	0.270416	0.505	0.392	2.57329e-07	myCAF	PDLIM7
4.68262e-19	0.270349	0.148	0.066	1.31746e-14	myCAF	TBX1
6.26149e-12	0.270019	0.171	0.099	1.76167e-07	myCAF	SOCS2
3.36844e-14	0.269325	0.538	0.411	9.4771e-10	myCAF	SDF4
2.0257e-21	0.268897	0.14	0.056	5.6993e-17	myCAF	FAM174B
1.15627e-11	0.268163	0.176	0.103	3.25317e-07	myCAF	TCEAL1
1.16955e-24	0.268086	0.334	0.202	3.29054e-20	myCAF	KIAA0355
3.57386e-11	0.267928	0.297	0.209	1.00551e-06	myCAF	TGFBR2
4.29232e-12	0.267751	0.829	0.733	1.20764e-07	myCAF	KLF6
1.60936e-06	0.266127	0.205	0.152	0.0452793	myCAF	RUFY3
3.03998e-14	0.265977	0.417	0.303	8.55299e-10	myCAF	ABL2
1.72702e-07	0.265673	0.244	0.176	0.00485896	myCAF	KCTD10
4.8227e-12	0.265222	0.446	0.35	1.35687e-07	myCAF	ATRX
2.77897e-27	0.264248	0.147	0.053	7.81863e-23	myCAF	RPS6KA2
3.86107e-16	0.263991	0.22	0.127	1.08631e-11	myCAF	CDC42BPA
4.07035e-07	0.263914	0.206	0.149	0.0114519	myCAF	CDK17
1.09532e-15	0.263879	0.755	0.601	3.08169e-11	myCAF	HSPA5
1.4339e-14	0.263448	0.384	0.27	4.03429e-10	myCAF	NBDY
2.92977e-12	0.262819	0.662	0.544	8.2429e-08	myCAF	MORF4L2
4.24831e-16	0.262206	0.265	0.163	1.19526e-11	myCAF	DBN1
3.33631e-07	0.262069	0.191	0.132	0.0093867	myCAF	VCAM1
1.96663e-12	0.262041	0.419	0.301	5.53311e-08	myCAF	MFAP2
2.21036e-09	0.261652	0.577	0.475	6.21886e-05	myCAF	ATRAID
8.98829e-09	0.26129	0.438	0.355	0.000252886	myCAF	LMAN1
4.08098e-07	0.261277	0.274	0.211	0.0114818	myCAF	ZNF638
5.64638e-10	0.261231	0.272	0.193	1.58861e-05	myCAF	FAM118A
6.1032e-17	0.261087	0.251	0.147	1.71713e-12	myCAF	FARP1
1.83986e-12	0.26098	0.378	0.291	5.17646e-08	myCAF	KCNQ1OT1
5.34115e-30	0.260809	0.852	0.705	1.50273e-25	myCAF	HSP90AB1
1.954e-08	0.260544	0.316	0.241	0.000549759	myCAF	GDI1
8.49532e-12	0.259949	0.497	0.395	2.39016e-07	myCAF	TAX1BP3
1.19404e-11	0.259821	0.635	0.554	3.35942e-07	myCAF	MYH9
8.429e-07	0.259812	0.148	0.1	0.023715	myCAF	VPS13D
3.83237e-17	0.259623	0.188	0.1	1.07824e-12	myCAF	CDC42BPB
7.54081e-09	0.259613	0.249	0.18	0.000212161	myCAF	PARVB
3.72356e-09	0.259447	0.512	0.418	0.000104762	myCAF	NDUFAF3
1.00966e-15	0.259424	0.318	0.207	2.84067e-11	myCAF	2010-09-01
9.00106e-18	0.258976	0.241	0.134	2.53245e-13	myCAF	FHL3
1.68012e-15	0.258901	0.37	0.255	4.72703e-11	myCAF	CYTH2
2.29311e-07	0.258866	0.208	0.146	0.00645166	myCAF	MYLIP
1.50072e-12	0.258848	0.197	0.118	4.22228e-08	myCAF	HDAC5
1.14586e-11	0.258628	0.321	0.233	3.22387e-07	myCAF	NFAT5
1.93044e-08	0.258576	0.365	0.281	0.000543129	myCAF	PDHB
2.09149e-08	0.257994	0.296	0.212	0.00058844	myCAF	FBLN2
2.72076e-09	0.257898	0.769	0.728	7.65485e-05	myCAF	POLR2L
5.1652e-20	0.257893	0.202	0.102	1.45323e-15	myCAF	TLE1
3.34644e-22	0.257223	0.202	0.097	9.4152e-18	myCAF	RASAL2
2.15467e-15	0.257089	0.628	0.497	6.06218e-11	myCAF	LIMS1
6.75056e-12	0.256941	0.165	0.094	1.89927e-07	myCAF	PLSCR4
6.39441e-12	0.256704	0.312	0.216	1.79907e-07	myCAF	BMP1
7.64179e-11	0.256546	0.371	0.278	2.15002e-06	myCAF	PEA15
4.97182e-08	0.256318	0.391	0.311	0.00139882	myCAF	COQ10B
1.51439e-11	0.256083	0.136	0.073	4.26073e-07	myCAF	ECM2
1.72209e-18	0.256066	0.363	0.241	4.8451e-14	myCAF	ATXN3
9.66062e-19	0.255723	0.247	0.139	2.71802e-14	myCAF	AC245595.1
1.9442e-10	0.255668	0.149	0.085	5.47002e-06	myCAF	MAML2
1.6639e-10	0.255583	0.549	0.457	4.68137e-06	myCAF	JAK1
5.89159e-09	0.255557	0.263	0.191	0.00016576	myCAF	FLYWCH2
1.69361e-10	0.255361	0.219	0.145	4.76498e-06	myCAF	LTBP3
2.5382e-25	0.25512	0.104	0.031	7.14123e-21	myCAF	PEAR1
2.71489e-19	0.254985	0.177	0.084	7.63833e-15	myCAF	CNRIP1
1.56646e-11	0.25474	0.29	0.2	4.40722e-07	myCAF	UBE2E2
3.06458e-11	0.254677	0.229	0.149	8.62221e-07	myCAF	ZEB1
2.04174e-08	0.254178	0.342	0.268	0.000574443	myCAF	BBX
6.95849e-19	0.254105	0.177	0.087	1.95777e-14	myCAF	RASIP1
3.61947e-17	0.253886	0.197	0.104	1.01834e-12	myCAF	GLIS3
2.2203e-09	0.253415	0.563	0.469	6.2468e-05	myCAF	STAT3
4.77657e-11	0.253073	0.107	0.053	1.34389e-06	myCAF	EDIL3
1.67847e-09	0.252725	0.169	0.103	4.72238e-05	myCAF	CALHM2
2.93268e-08	0.252612	0.296	0.218	0.000825108	myCAF	POR
6.87231e-15	0.252206	0.955	0.917	1.93353e-10	myCAF	RPL3
2.92789e-17	0.252159	0.273	0.169	8.23762e-13	myCAF	SASH1
5.39162e-20	0.251782	0.155	0.068	1.51693e-15	myCAF	C16orf45
4.60218e-09	0.251568	0.193	0.128	0.000129482	myCAF	SSBP2
4.1701e-20	0.251018	0.123	0.049	1.17326e-15	myCAF	ERG
3.20517e-13	0.250926	0.379	0.25	9.01773e-09	myCAF	CTSK
7.28573e-09	0.250551	0.282	0.202	0.000204984	myCAF	AAMDC
2.8654e-09	0.250408	0.666	0.584	8.0618e-05	myCAF	NDUFB7
4.49385e-14	0.250213	0.306	0.199	1.26434e-09	myCAF	FGFR1
6.63706e-296	4.09023	0.81	0.307	1.86734e-291	iCAF	CXCL8
8.52568e-96	3.78675	0.457	0.187	2.3987e-91	iCAF	CCL3
2.28062e-103	3.7596	0.355	0.106	6.41653e-99	iCAF	CCL3L1
2.22807e-182	3.65066	0.499	0.133	6.26867e-178	iCAF	IL1B
2.34357e-45	3.33569	0.216	0.076	6.59363e-41	iCAF	CCL20
7.23831e-240	3.33123	0.607	0.149	2.0365e-235	iCAF	G0S2
1.42663e-208	3.28806	0.469	0.093	4.01383e-204	iCAF	PTGS2
1.16895e-291	3.19889	0.673	0.161	3.28884e-287	iCAF	C15orf48
1.74598e-12	3.18256	0.179	0.107	4.9123e-08	iCAF	MMP3
4.48237e-124	3.16436	0.46	0.155	1.26112e-119	iCAF	CXCL3
3.32314e-154	3.06461	0.473	0.139	9.34965e-150	iCAF	IL1RN
6.57792e-55	3.00437	0.279	0.105	1.8507e-50	iCAF	CCL4L2
3.95031e-228	2.88849	0.585	0.15	1.11142e-223	iCAF	BCL2A1
1.76034e-110	2.8168	0.371	0.106	4.95273e-106	iCAF	IL6
1.07612e-193	2.72903	0.783	0.395	3.02767e-189	iCAF	PLAUR
3.65356e-43	2.65873	0.332	0.163	1.02793e-38	iCAF	CCL4
1.90919e-111	2.63191	0.585	0.266	5.3715e-107	iCAF	CXCL2
2.23437e-129	2.5294	0.389	0.097	6.28639e-125	iCAF	PLEK
6.02107e-75	2.38853	0.207	0.043	1.69403e-70	iCAF	OSM
1.50148e-59	2.38705	0.176	0.039	4.22442e-55	iCAF	CXCL5
2.98227e-256	2.32048	0.93	0.594	8.39061e-252	iCAF	NAMPT
2.24873e-123	2.30177	0.647	0.361	6.3268e-119	iCAF	SRGN
1.74018e-263	2.26263	0.999	0.981	4.89601e-259	iCAF	FTH1
1.99091e-37	2.2406	0.197	0.072	5.60141e-33	iCAF	HCAR3
2.31815e-255	2.23442	0.898	0.567	6.52213e-251	iCAF	SOD2
4.04107e-239	2.22549	0.981	0.852	1.13696e-234	iCAF	SAT1
5.44992e-65	2.21245	0.436	0.213	1.53333e-60	iCAF	CXCL1
4.61611e-187	1.95917	0.846	0.516	1.29874e-182	iCAF	IER3
3.94007e-53	1.86889	0.332	0.15	1.10854e-48	iCAF	EREG
6.84532e-76	1.85201	0.821	0.688	1.92593e-71	iCAF	TIMP1
8.81102e-185	1.7733	0.498	0.116	2.47898e-180	iCAF	TREM1
5.93611e-105	1.74866	0.666	0.369	1.67012e-100	iCAF	SLC2A3
4.01868e-106	1.73043	0.53	0.212	1.13066e-101	iCAF	FCER1G
7.43267e-96	1.72085	0.512	0.217	2.09118e-91	iCAF	TNFAIP6
2.88058e-109	1.70239	0.348	0.091	8.10452e-105	iCAF	FCGR2A
1.77605e-12	1.66506	0.154	0.087	4.99691e-08	iCAF	IFIT2
3.35244e-40	1.66079	0.199	0.068	9.43208e-36	iCAF	CXCL6
5.54745e-121	1.65465	0.9	0.754	1.56078e-116	iCAF	NFKBIA
1.56906e-139	1.64828	0.276	0.038	4.41454e-135	iCAF	AQP9
2.94169e-14	1.64731	0.171	0.095	8.27645e-10	iCAF	HCAR2
1.78792e-135	1.63147	0.292	0.046	5.0303e-131	iCAF	OLR1
1.05097e-47	1.58506	0.53	0.35	2.95691e-43	iCAF	ADM
1.74378e-44	1.57481	0.207	0.068	4.90613e-40	iCAF	IL24
2.34281e-149	1.56655	0.448	0.119	6.59149e-145	iCAF	GK
3.44129e-30	1.56177	0.6	0.481	9.68208e-26	iCAF	SOCS3
1.94282e-40	1.50886	0.444	0.282	5.46612e-36	iCAF	PPIF
3.60482e-72	1.47722	0.402	0.175	1.01422e-67	iCAF	MXD1
4.39315e-157	1.46663	0.985	0.968	1.23601e-152	iCAF	FTL
1.10819e-40	1.44045	0.351	0.178	3.11788e-36	iCAF	PDE4B
5.4991e-90	1.43202	0.814	0.672	1.54717e-85	iCAF	CD44
6.23492e-60	1.40562	0.724	0.546	1.75419e-55	iCAF	GLUL
3.57113e-30	1.3511	0.43	0.314	1.00474e-25	iCAF	SERPINB9
1.49932e-51	1.34744	0.534	0.339	4.21833e-47	iCAF	CTSL
1.71987e-95	1.32329	0.634	0.356	4.83884e-91	iCAF	NINJ1
1.0805e-19	1.31769	0.257	0.156	3.03999e-15	iCAF	APOBEC3A
8.69768e-48	1.31369	0.41	0.226	2.44709e-43	iCAF	EHD1
8.23054e-80	1.30941	0.752	0.587	2.31566e-75	iCAF	PNRC1
1.18126e-42	1.30399	0.446	0.27	3.32346e-38	iCAF	PLIN2
4.37942e-45	1.29936	0.381	0.186	1.23215e-40	iCAF	CD14
3.38418e-67	1.29915	0.539	0.313	9.52139e-63	iCAF	SLC25A37
6.12727e-21	1.27804	0.593	0.511	1.72391e-16	iCAF	HLA-DRA
1.00222e-36	1.27784	0.366	0.189	2.81976e-32	iCAF	ALOX5AP
1.67257e-90	1.26476	0.942	0.795	4.70577e-86	iCAF	NEAT1
2.69862e-56	1.25541	0.59	0.385	7.59258e-52	iCAF	TNFAIP3
8.79648e-52	1.24917	0.302	0.125	2.47489e-47	iCAF	LCP2
2.82343e-68	1.24664	0.816	0.694	7.94371e-64	iCAF	BTG1
1.60511e-34	1.24079	0.444	0.278	4.51598e-30	iCAF	RGS2
2.39273e-73	1.22209	0.516	0.264	6.73194e-69	iCAF	ICAM1
2.09278e-57	1.22048	0.359	0.161	5.88804e-53	iCAF	VEGFA
5.24345e-19	1.2124	0.129	0.054	1.47524e-14	iCAF	SERPINB2
1.62862e-30	1.2107	0.445	0.303	4.58212e-26	iCAF	INHBA
6.29262e-63	1.19902	0.315	0.119	1.77043e-58	iCAF	CD83
2.42694e-41	1.19886	0.392	0.222	6.8282e-37	iCAF	INSIG1
3.58075e-81	1.19657	0.787	0.585	1.00744e-76	iCAF	CEBPB
4.74546e-50	1.19379	0.383	0.186	1.33514e-45	iCAF	ACSL1
5.77094e-11	1.19217	0.211	0.144	1.62365e-06	iCAF	IL11
7.36548e-19	1.17596	0.593	0.51	2.07228e-14	iCAF	GADD45B
8.75433e-30	1.16994	0.475	0.351	2.46303e-25	iCAF	IVNS1ABP
5.49049e-29	1.16971	0.208	0.093	1.54475e-24	iCAF	NLRP3
6.61589e-95	1.16615	0.552	0.213	1.86138e-90	iCAF	TYROBP
1.18826e-20	1.15825	0.189	0.091	3.34317e-16	iCAF	SPP1
1.09889e-18	1.15601	0.745	0.705	3.09171e-14	iCAF	ZFP36
2.68717e-47	1.14977	0.259	0.097	7.56036e-43	iCAF	AC015912.3
5.16245e-42	1.12271	0.627	0.482	1.45246e-37	iCAF	NFKBIZ
2.15426e-37	1.11537	0.593	0.458	6.061e-33	iCAF	LITAF
6.07817e-47	1.10593	0.362	0.176	1.71009e-42	iCAF	SAMSN1
2.36244e-74	1.10178	0.401	0.151	6.64674e-70	iCAF	SERPINA1
3.28625e-36	1.09477	0.395	0.239	9.24586e-32	iCAF	TNFRSF1B
1.59939e-36	1.08343	0.4	0.232	4.49988e-32	iCAF	MAP3K8
3.19357e-26	1.06671	0.204	0.091	8.98512e-22	iCAF	CSF3R
1.98969e-59	1.06459	0.258	0.083	5.59799e-55	iCAF	CD300E
8.55518e-71	1.04553	0.972	0.946	2.407e-66	iCAF	H3F3B
1.23536e-44	1.0353	0.761	0.661	3.47569e-40	iCAF	PPP1R15A
2.18521e-46	1.01984	0.417	0.233	6.14808e-42	iCAF	PFKFB3
4.36439e-43	1.0196	0.209	0.07	1.22792e-38	iCAF	SMIM25
2.67515e-60	1.01814	0.279	0.092	7.52655e-56	iCAF	SLC11A1
2.78547e-33	1.00437	0.421	0.276	7.83691e-29	iCAF	ATP2B1
2.79345e-08	0.986473	0.235	0.175	0.000785936	iCAF	HLA-DQA1
2.34574e-63	0.979358	0.739	0.604	6.59973e-59	iCAF	HIF1A
3.17175e-37	0.963099	0.129	0.033	8.92371e-33	iCAF	IL1A
3.3659e-44	0.955915	0.234	0.086	9.46997e-40	iCAF	ITGAX
2.51233e-56	0.948259	0.159	0.033	7.06845e-52	iCAF	FPR2
1.90465e-57	0.944619	0.118	0.016	5.35873e-53	iCAF	MIR3945HG
9.27578e-36	0.944001	0.483	0.318	2.60974e-31	iCAF	UPP1
5.57531e-49	0.942617	0.249	0.086	1.56861e-44	iCAF	FPR1
1.26222e-45	0.937112	0.381	0.205	3.55125e-41	iCAF	ATP13A3
2.25252e-17	0.937065	0.37	0.271	6.33747e-13	iCAF	CLEC7A
5.53799e-48	0.918549	0.583	0.413	1.55811e-43	iCAF	BNIP3L
5.77959e-44	0.912904	0.322	0.142	1.62609e-39	iCAF	ATP2B1-AS1
1.40544e-23	0.912511	0.152	0.062	3.95422e-19	iCAF	TNIP3
1.78171e-39	0.907529	0.217	0.082	5.01285e-35	iCAF	CLEC4E
3.41891e-22	0.893811	0.249	0.135	9.61911e-18	iCAF	GPR183
1.4529e-40	0.887312	0.282	0.126	4.08772e-36	iCAF	SLC43A2
6.10436e-08	0.884256	0.337	0.276	0.00171746	iCAF	HES4
3.64459e-28	0.878184	0.202	0.087	1.02541e-23	iCAF	PHACTR1
4.86126e-07	0.865275	0.691	0.653	0.0136772	iCAF	IFITM2
1.18515e-36	0.865133	0.512	0.359	3.33441e-32	iCAF	SLC16A3
6.85129e-13	0.861923	0.216	0.136	1.92761e-08	iCAF	DUSP2
4.76827e-34	0.85586	0.353	0.188	1.34155e-29	iCAF	CD53
1.19112e-70	0.852336	0.139	0.018	3.35122e-66	iCAF	GPR84
3.52882e-39	0.85144	0.221	0.082	9.92834e-35	iCAF	C5AR1
5.88061e-17	0.846098	0.439	0.343	1.65451e-12	iCAF	CD55
1.56805e-33	0.842208	0.366	0.21	4.41172e-29	iCAF	CXCL16
3.87248e-33	0.840244	0.493	0.335	1.08952e-28	iCAF	ETS2
1.83263e-09	0.822767	0.262	0.193	5.1561e-05	iCAF	TNFAIP2
3.01424e-43	0.818533	0.338	0.16	8.48057e-39	iCAF	ANPEP
1.43654e-07	0.816438	0.241	0.185	0.00404171	iCAF	HILPDA
4.05575e-27	0.81472	0.481	0.341	1.14108e-22	iCAF	LAPTM5
2.34511e-50	0.811608	0.779	0.692	6.59798e-46	iCAF	MCL1
1.61564e-41	0.809696	0.574	0.395	4.54561e-37	iCAF	LYZ
4.71506e-64	0.797052	0.994	0.946	1.32658e-59	iCAF	MALAT1
3.78572e-12	0.792871	0.283	0.192	1.06511e-07	iCAF	CXCR4
4.06115e-20	0.783177	0.571	0.509	1.1426e-15	iCAF	CFLAR
1.00791e-35	0.781134	0.736	0.66	2.83575e-31	iCAF	SDCBP
1.0018e-60	0.779501	0.378	0.145	2.81856e-56	iCAF	AC020656.1
1.14488e-23	0.777579	0.431	0.299	3.22112e-19	iCAF	BASP1
7.77978e-07	0.771529	0.204	0.145	0.0218884	iCAF	CD69
8.92954e-61	0.766904	0.185	0.041	2.51233e-56	iCAF	AC245128.3
3.56663e-50	0.76584	0.353	0.146	1.00347e-45	iCAF	S100A12
3.58343e-45	0.764303	0.213	0.071	1.0082e-40	iCAF	CD86
4.72492e-21	0.764285	0.357	0.228	1.32935e-16	iCAF	LCP1
1.20729e-18	0.764226	0.458	0.345	3.3967e-14	iCAF	MIR4435-2HG
3.00352e-21	0.759455	0.315	0.202	8.4504e-17	iCAF	GPCPD1
2.01218e-30	0.758311	0.329	0.188	5.66127e-26	iCAF	DSE
1.26133e-23	0.754315	0.451	0.332	3.54876e-19	iCAF	FNDC3B
1.2667e-28	0.744805	0.231	0.108	3.56386e-24	iCAF	MS4A7
1.22428e-21	0.744692	0.329	0.208	3.44451e-17	iCAF	ERO1A
1.2941e-27	0.732658	0.249	0.124	3.64095e-23	iCAF	RNF19B
1.43563e-12	0.724957	0.129	0.066	4.03915e-08	iCAF	TNF
1.0536e-18	0.720587	0.196	0.101	2.96431e-14	iCAF	HMOX1
2.62435e-39	0.716963	0.156	0.044	7.3836e-35	iCAF	MCEMP1
3.39615e-31	0.716049	0.165	0.057	9.55507e-27	iCAF	IGSF6
5.41258e-22	0.713427	0.249	0.135	1.52283e-17	iCAF	HBEGF
8.5766e-14	0.710567	0.275	0.188	2.41303e-09	iCAF	WNT5A
1.27701e-41	0.70696	0.13	0.029	3.59286e-37	iCAF	LUCAT1
8.60158e-38	0.702379	0.294	0.127	2.42005e-33	iCAF	SPI1
1.06067e-34	0.700135	0.356	0.172	2.9842e-30	iCAF	LST1
7.98615e-08	0.694352	0.227	0.17	0.0022469	iCAF	SNX10
9.46404e-16	0.691675	0.298	0.203	2.66271e-11	iCAF	NFKB1
3.16119e-15	0.691152	0.316	0.218	8.89401e-11	iCAF	RILPL2
8.33315e-20	0.685577	0.28	0.168	2.34453e-15	iCAF	LYN
1.56191e-13	0.684251	0.375	0.283	4.39444e-09	iCAF	CREM
8.36498e-40	0.683043	0.173	0.052	2.35349e-35	iCAF	PIK3AP1
1.54747e-06	0.681756	0.202	0.151	0.0435381	iCAF	GCA
5.01714e-07	0.663495	0.274	0.217	0.0141157	iCAF	TRIB1
4.399e-24	0.658644	0.458	0.331	1.23766e-19	iCAF	CD68
1.62901e-32	0.658414	0.187	0.07	4.58322e-28	iCAF	ADAM8
3.43257e-19	0.652186	0.216	0.115	9.65753e-15	iCAF	IL7R
3.49001e-11	0.650295	0.193	0.124	9.81914e-07	iCAF	DDX60L
1.01079e-49	0.650139	0.42	0.186	2.84386e-45	iCAF	AIF1
5.01051e-12	0.645717	0.363	0.285	1.40971e-07	iCAF	RNASET2
2.71987e-11	0.643914	0.431	0.365	7.65236e-07	iCAF	FOSL2
9.49654e-09	0.643394	0.487	0.447	0.000267185	iCAF	EMP1
1.40726e-08	0.641007	0.257	0.199	0.000395933	iCAF	JARID2
1.04704e-06	0.638457	0.256	0.204	0.0294584	iCAF	ARRB2
4.87893e-09	0.635888	0.198	0.133	0.000137269	iCAF	ANGPTL4
8.52459e-32	0.632391	0.104	0.024	2.39839e-27	iCAF	CSF3
2.18476e-12	0.631564	0.299	0.218	6.14682e-08	iCAF	TNFAIP8
7.08524e-09	0.629589	0.422	0.366	0.000199343	iCAF	SGK1
2.0031e-41	0.6292	0.887	0.826	5.63573e-37	iCAF	DUSP1
3.61839e-16	0.625132	0.246	0.151	1.01803e-11	iCAF	HK2
5.79102e-11	0.623799	0.151	0.085	1.6293e-06	iCAF	MMP9
2.30397e-30	0.614839	0.271	0.134	6.48221e-26	iCAF	METRNL
8.27735e-13	0.610188	0.202	0.12	2.32883e-08	iCAF	AC103591.3
2.27571e-09	0.607881	0.265	0.2	6.4027e-05	iCAF	KDM6B
4.64713e-37	0.605079	0.182	0.061	1.30747e-32	iCAF	IL4I1
2.02358e-16	0.60397	0.395	0.291	5.69336e-12	iCAF	ATP6V1B2
7.60474e-09	0.599043	0.351	0.29	0.000213959	iCAF	MAP2K3
5.41787e-25	0.596749	0.602	0.48	1.52432e-20	iCAF	CTSS
1.01167e-12	0.596368	0.311	0.23	2.84633e-08	iCAF	ELL2
9.09099e-34	0.594331	0.302	0.149	2.55775e-29	iCAF	KYNU
2.28912e-09	0.58999	0.291	0.223	6.44043e-05	iCAF	IER5
3.15092e-11	0.588895	0.203	0.131	8.86511e-07	iCAF	RNF144B
2.44484e-39	0.58317	0.124	0.028	6.87855e-35	iCAF	CLEC5A
6.89876e-51	0.583153	0.148	0.031	1.94097e-46	iCAF	C3AR1
6.58485e-16	0.57487	0.378	0.281	1.85265e-11	iCAF	CARD19
2.48126e-37	0.574271	0.206	0.075	6.98102e-33	iCAF	NR4A3
1.00396e-07	0.572636	0.558	0.557	0.00282463	iCAF	SQSTM1
1.0747e-14	0.562144	0.45	0.373	3.02366e-10	iCAF	TNIP1
5.91336e-17	0.560435	0.666	0.645	1.66372e-12	iCAF	GSTO1
2.46681e-10	0.559996	0.27	0.188	6.94038e-06	iCAF	IFI30
1.39718e-19	0.559884	0.153	0.067	3.93097e-15	iCAF	CLEC4A
1.97826e-13	0.558946	0.556	0.51	5.56585e-09	iCAF	MAP1LC3B
9.07339e-10	0.558019	0.575	0.581	2.5528e-05	iCAF	WTAP
1.51609e-09	0.556339	0.214	0.147	4.26551e-05	iCAF	DUSP5
2.07804e-11	0.552339	0.252	0.177	5.84655e-07	iCAF	GNA15
1.0492e-12	0.550986	0.359	0.268	2.95192e-08	iCAF	GABARAPL1
1.07231e-12	0.543451	0.13	0.066	3.01694e-08	iCAF	DENND3
2.86862e-35	0.542874	0.116	0.027	8.07085e-31	iCAF	FPR3
7.71348e-10	0.541366	0.253	0.183	2.17019e-05	iCAF	STX11
3.64723e-20	0.54102	0.319	0.202	1.02615e-15	iCAF	RIPK2
5.04198e-07	0.538137	0.262	0.201	0.0141856	iCAF	C11orf96
2.20017e-07	0.537893	0.238	0.174	0.00619019	iCAF	EVI2B
9.50692e-15	0.53407	0.194	0.108	2.67477e-10	iCAF	CD93
3.9541e-32	0.533339	0.183	0.067	1.11249e-27	iCAF	PILRA
2.905e-08	0.532818	0.153	0.094	0.000817322	iCAF	RHOH
1.93785e-15	0.530795	0.162	0.084	5.45215e-11	iCAF	TLR2
1.97904e-10	0.530282	0.872	0.845	5.56804e-06	iCAF	FOS
4.92868e-09	0.526879	0.46	0.406	0.000138668	iCAF	ASAH1
8.45844e-29	0.524875	0.162	0.059	2.37978e-24	iCAF	LILRB4
8.48417e-18	0.524855	0.189	0.097	2.38702e-13	iCAF	NCF2
1.14439e-09	0.52468	0.347	0.267	3.21973e-05	iCAF	LY96
1.94117e-20	0.520789	0.766	0.699	5.46149e-16	iCAF	CYBA
3.68451e-31	0.519905	0.154	0.051	1.03664e-26	iCAF	LILRB2
1.93434e-15	0.519454	0.377	0.277	5.44226e-11	iCAF	RUNX1
1.00783e-06	0.515947	0.344	0.288	0.0283554	iCAF	RGCC
6.60266e-25	0.515338	0.148	0.055	1.85766e-20	iCAF	LILRA5
1.06359e-10	0.511995	0.387	0.316	2.99241e-06	iCAF	MAFF
5.55707e-08	0.509644	0.246	0.178	0.00156348	iCAF	TWIST2
1.21292e-28	0.504679	0.215	0.091	3.41256e-24	iCAF	HCK
3.67276e-11	0.500165	0.311	0.23	1.03333e-06	iCAF	ZC3H12A
5.97945e-14	0.497586	0.4	0.297	1.68232e-09	iCAF	ZEB2
2.70305e-07	0.49647	0.349	0.297	0.00760503	iCAF	UBE2D1
4.28983e-10	0.494704	0.332	0.256	1.20694e-05	iCAF	CREG1
4.6067e-07	0.492185	0.221	0.162	0.0129609	iCAF	TNFSF13B
5.71861e-13	0.491435	0.753	0.751	1.60893e-08	iCAF	KLF6
1.13001e-28	0.491164	0.116	0.033	3.17929e-24	iCAF	LILRA1
3.50087e-09	0.490957	0.199	0.137	9.84971e-05	iCAF	CSF2RA
6.20859e-11	0.486574	0.463	0.387	1.74679e-06	iCAF	CDKN1A
6.1314e-25	0.486276	0.108	0.032	1.72507e-20	iCAF	FCGR2B
1.07521e-07	0.485298	0.174	0.112	0.00302511	iCAF	MNDA
1.82321e-18	0.483665	0.203	0.106	5.12959e-14	iCAF	MMP19
2.9167e-30	0.481379	0.937	0.95	8.20614e-26	iCAF	EIF1
5.05147e-10	0.478048	0.196	0.128	1.42123e-05	iCAF	OTUD1
2.71099e-14	0.477468	0.204	0.118	7.62738e-10	iCAF	SLC39A8
9.55347e-07	0.476176	0.562	0.562	0.0268787	iCAF	UBE2B
1.96796e-23	0.469501	0.175	0.074	5.53686e-19	iCAF	CCR1
1.5465e-21	0.464715	0.143	0.057	4.35108e-17	iCAF	RAB20
1.19182e-25	0.463637	0.281	0.135	3.35319e-21	iCAF	FCN1
9.05569e-09	0.463564	0.519	0.453	0.000254782	iCAF	CYTOR
2.79931e-08	0.462241	0.178	0.117	0.000787585	iCAF	NFIL3
2.02297e-14	0.456656	0.203	0.119	5.69162e-10	iCAF	SUSD6
4.18991e-08	0.453367	0.354	0.282	0.00117883	iCAF	CYSTM1
2.43692e-07	0.448032	0.191	0.137	0.00685626	iCAF	RYBP
2.75064e-24	0.442842	0.116	0.037	7.73893e-20	iCAF	FCGR3A
2.1015e-23	0.44143	0.954	0.964	5.91257e-19	iCAF	TPT1
9.27607e-09	0.438722	0.25	0.183	0.000260982	iCAF	BACH1
7.93566e-10	0.437972	0.168	0.104	2.2327e-05	iCAF	RBM47
1.07577e-14	0.437486	0.111	0.049	3.02668e-10	iCAF	IL3RA
5.93436e-13	0.435675	0.145	0.075	1.66963e-08	iCAF	RASGEF1B
1.87631e-08	0.433	0.155	0.099	0.0005279	iCAF	FNIP2
6.02198e-08	0.432966	0.184	0.128	0.00169428	iCAF	ARL5B
1.38825e-08	0.43213	0.294	0.234	0.000390583	iCAF	ABCA1
4.5875e-19	0.431332	0.188	0.093	1.29069e-14	iCAF	MME
1.00467e-09	0.431218	0.348	0.273	2.82663e-05	iCAF	QSOX1
1.95498e-11	0.425958	0.507	0.433	5.50032e-07	iCAF	RAB31
2.05626e-12	0.425281	0.234	0.152	5.7853e-08	iCAF	IRAK3
9.72036e-08	0.425096	0.314	0.255	0.00273482	iCAF	PLK3
1.53701e-10	0.423886	0.264	0.19	4.32438e-06	iCAF	ACSL4
3.89215e-07	0.417764	0.496	0.43	0.0109506	iCAF	ID2
6.73192e-11	0.410804	0.245	0.162	1.89402e-06	iCAF	CD48
2.21496e-08	0.405661	0.132	0.079	0.000623178	iCAF	STC2
4.48913e-15	0.405648	0.234	0.142	1.26302e-10	iCAF	CPEB4
2.64747e-30	0.403692	0.21	0.086	7.44865e-26	iCAF	PID1
8.7122e-17	0.403268	0.154	0.073	2.45118e-12	iCAF	CACNA2D3
6.25775e-15	0.401591	0.157	0.08	1.76062e-10	iCAF	FAM49A
6.05493e-10	0.400531	0.155	0.095	1.70355e-05	iCAF	IRAK2
1.42838e-09	0.396589	0.255	0.186	4.01874e-05	iCAF	DRAM1
8.1388e-08	0.391026	0.231	0.169	0.00228985	iCAF	CSGALNACT2
5.27169e-08	0.387599	0.305	0.246	0.00148319	iCAF	GRAMD1A
9.1217e-19	0.383254	0.111	0.041	2.56639e-14	iCAF	VMO1
2.10738e-08	0.382906	0.207	0.144	0.000592911	iCAF	ZNF267
1.19396e-17	0.382775	0.112	0.044	3.35921e-13	iCAF	HAS1
6.42949e-16	0.380224	0.792	0.786	1.80894e-11	iCAF	PSAP
1.78338e-07	0.378241	0.387	0.329	0.00501754	iCAF	PIM3
4.84632e-09	0.377447	0.278	0.205	0.000136351	iCAF	TOM1
4.58234e-09	0.375661	0.109	0.058	0.000128924	iCAF	STC1
3.81982e-20	0.374864	0.14	0.059	1.07471e-15	iCAF	TMEM158
1.3561e-09	0.373926	0.173	0.106	3.81539e-05	iCAF	QPCT
3.88351e-11	0.37272	0.182	0.108	1.09263e-06	iCAF	SLC7A7
2.08185e-13	0.371164	0.116	0.053	5.85727e-09	iCAF	ADGRE2
3.7765e-08	0.369601	0.213	0.15	0.00106252	iCAF	SH3BP5
3.98618e-14	0.36858	0.107	0.047	1.12151e-09	iCAF	CD274
2.15463e-09	0.364393	0.651	0.602	6.06205e-05	iCAF	EMP3
3.18229e-11	0.358319	0.349	0.246	8.95338e-07	iCAF	HCST
1.25629e-08	0.357592	0.117	0.066	0.000353456	iCAF	SCG5
3.01168e-11	0.356391	0.103	0.049	8.47335e-07	iCAF	CSF2RB
4.48076e-11	0.348831	0.26	0.181	1.26066e-06	iCAF	PDE4DIP
9.93088e-08	0.347236	0.212	0.146	0.00279405	iCAF	EVI2A
1.75338e-07	0.341681	0.24	0.18	0.00493313	iCAF	RAB8B
1.48384e-06	0.338001	0.329	0.273	0.0417477	iCAF	PRDM1
2.40521e-14	0.334122	0.135	0.262	6.76706e-10	iCAF	KATNBL1
1.62069e-06	0.332879	0.191	0.133	0.0455982	iCAF	GREM1
1.43234e-07	0.321136	0.857	0.861	0.00402989	iCAF	H3F3A
2.71144e-11	0.319523	0.231	0.378	7.62864e-07	iCAF	ANP32A
1.01601e-08	0.318862	0.107	0.058	0.000285855	iCAF	SESN2
1.53609e-08	0.309601	0.171	0.111	0.000432178	iCAF	NUP58
1.45774e-10	0.305133	0.903	0.966	4.10134e-06	iCAF	GAPDH
1.46732e-07	0.303601	0.201	0.141	0.00412829	iCAF	RHOQ
3.50044e-10	0.30064	0.206	0.131	9.84848e-06	iCAF	THEMIS2
5.82984e-12	0.29806	0.118	0.057	1.64023e-07	iCAF	CALHM6
1.00961e-06	0.296085	0.134	0.087	0.0284054	iCAF	MPP1
1.4907e-16	0.295071	0.118	0.049	4.19409e-12	iCAF	HS3ST3B1
1.03805e-06	0.290614	0.352	0.284	0.0292055	iCAF	GLRX
8.08464e-16	0.289233	0.162	0.08	2.27461e-11	iCAF	SMOX
4.71902e-09	0.288071	0.779	0.702	0.00013277	iCAF	MT-ND3
2.78421e-15	0.287979	0.112	0.048	7.83337e-11	iCAF	AMPD3
1.69608e-17	0.282786	0.135	0.058	4.77191e-13	iCAF	EPB41L3
6.70039e-07	0.280202	0.114	0.069	0.0188515	iCAF	KDM7A
1.09708e-10	0.279384	0.112	0.057	3.08662e-06	iCAF	TRAF1
1.74631e-09	0.2637	0.818	0.833	4.91323e-05	iCAF	CD63
1.23111e-07	0.25783	0.132	0.082	0.00346372	iCAF	EMILIN2
6.12713e-07	0.254584	0.109	0.179	0.0172387	iCAF	RDH10
3.16277e-277	3.34632	0.908	0.367	8.89847e-273	apCAF	LYZ
0	3.07067	0.817	0.08	0	apCAF	FCN1
0	3.0402	0.767	0.111	0	apCAF	S100A12
3.82583e-301	2.91553	0.72	0.12	1.0764e-296	apCAF	AC020656.1
1.47213e-285	2.63283	0.98	0.404	4.14185e-281	apCAF	S100A9
0	2.60994	0.855	0.15	0	apCAF	AIF1
0	2.59197	0.897	0.195	0	apCAF	TYROBP
0	2.56106	0.86	0.124	0	apCAF	LST1
6.53794e-221	2.52194	0.882	0.455	1.83945e-216	apCAF	CTSS
1.45055e-280	2.39851	0.972	0.38	4.08113e-276	apCAF	S100A8
0	2.29615	0.651	0.058	0	apCAF	MNDA
0	2.1921	0.636	0.063	0	apCAF	MS4A6A
1.08911e-204	2.18321	0.749	0.265	3.0642e-200	apCAF	AP1S2
4.83333e-219	1.86757	0.403	0.04	1.35986e-214	apCAF	LGALS2
5.63728e-169	1.84873	0.782	0.303	1.58605e-164	apCAF	VCAN
5.53235e-221	1.81232	0.556	0.091	1.55653e-216	apCAF	NCF1
0	1.79307	0.544	0.039	0	apCAF	CFP
5.85943e-246	1.78527	0.74	0.156	1.64855e-241	apCAF	CD14
0	1.76802	0.577	0.063	0	apCAF	C1orf162
1.04264e-180	1.7647	0.93	0.666	2.93346e-176	apCAF	S100A4
1.16138e-182	1.73741	0.449	0.072	3.26753e-178	apCAF	AC007952.4
1.67599e-204	1.73626	0.659	0.157	4.71541e-200	apCAF	ITGB2
1.90484e-239	1.7082	0.694	0.134	5.35926e-235	apCAF	SERPINA1
4.58102e-174	1.69902	0.534	0.115	1.28887e-169	apCAF	FGL2
2.56414e-262	1.69576	0.637	0.097	7.2142e-258	apCAF	SPI1
3.56807e-254	1.68151	0.852	0.196	1.00388e-249	apCAF	FCER1G
3.00278e-198	1.67903	0.474	0.071	8.44833e-194	apCAF	AC245014.3
2.46476e-219	1.67526	0.636	0.13	6.93461e-215	apCAF	EVI2B
1.9794e-201	1.66534	0.489	0.08	5.56905e-197	apCAF	CD36
9.05112e-143	1.64874	0.647	0.224	2.54653e-138	apCAF	STXBP2
1.3708e-171	1.6317	0.938	0.683	3.85674e-167	apCAF	CYBA
1.92262e-265	1.6002	0.531	0.06	5.4093e-261	apCAF	CYBB
6.52834e-185	1.5753	0.631	0.154	1.83675e-180	apCAF	CD37
1.48576e-49	1.53095	0.799	0.689	4.18017e-45	apCAF	IER2
6.77451e-112	1.53071	0.739	0.431	1.90601e-107	apCAF	TKT
2.99803e-137	1.52217	0.684	0.215	8.43497e-133	apCAF	CD52
8.62078e-156	1.52049	0.687	0.239	2.42546e-151	apCAF	CLEC7A
7.93624e-152	1.50644	0.537	0.129	2.23286e-147	apCAF	ATP2B1-AS1
5.96037e-278	1.49332	0.454	0.036	1.67695e-273	apCAF	MPEG1
5.05809e-182	1.48985	0.311	0.025	1.42309e-177	apCAF	RETN
8.746e-268	1.44173	0.539	0.058	2.46069e-263	apCAF	CSF3R
2.28139e-139	1.43841	0.519	0.138	6.41869e-135	apCAF	VSIR
1.27121e-121	1.43102	0.749	0.33	3.57655e-117	apCAF	GMFG
1.59237e-122	1.41393	0.822	0.466	4.48014e-118	apCAF	COTL1
9.48573e-141	1.38277	0.942	0.759	2.66881e-136	apCAF	CST3
2.46511e-77	1.36344	0.622	0.307	6.93558e-73	apCAF	TXNIP
5.95965e-185	1.36031	0.473	0.071	1.67675e-180	apCAF	FPR1
4.6327e-245	1.34719	0.461	0.047	1.30341e-240	apCAF	FGR
1.21663e-138	1.32979	0.938	0.688	3.423e-134	apCAF	MT-ND3
3.28042e-180	1.32307	0.682	0.185	9.22947e-176	apCAF	CFD
2.48415e-78	1.31339	0.368	0.106	6.98916e-74	apCAF	AC103591.3
2.24416e-148	1.30608	0.416	0.072	6.31395e-144	apCAF	SELL
6.42238e-140	1.28839	0.694	0.211	1.80694e-135	apCAF	HCST
4.01799e-200	1.282	0.318	0.022	1.13046e-195	apCAF	RBP7
1.53392e-124	1.28085	0.895	0.705	4.31569e-120	apCAF	TSPO
3.86915e-209	1.27492	0.354	0.029	1.08859e-204	apCAF	CLEC12A
1.22539e-191	1.26922	0.386	0.043	3.44765e-187	apCAF	CPVL
6.48999e-111	1.26337	0.474	0.144	1.82596e-106	apCAF	NUP214
3.35175e-106	1.25859	0.476	0.135	9.43016e-102	apCAF	FYB1
7.8542e-150	1.25061	0.948	0.844	2.20978e-145	apCAF	PFDN5
1.04217e-130	1.24437	0.79	0.313	2.93215e-126	apCAF	LAPTM5
4.20706e-116	1.23017	0.489	0.133	1.18366e-111	apCAF	TNFSF13B
6.74925e-99	1.22656	0.597	0.241	1.8989e-94	apCAF	GPSM3
1.44122e-98	1.21901	0.439	0.126	4.05487e-94	apCAF	GCA
1.14564e-187	1.20505	0.386	0.043	3.22327e-183	apCAF	RNASE6
2.87578e-126	1.20372	0.514	0.135	8.09101e-122	apCAF	CD48
2.91512e-153	1.20178	0.978	0.942	8.2017e-149	apCAF	RPL34
1.54537e-154	1.20093	0.993	0.968	4.3479e-150	apCAF	FTL
2.07602e-84	1.19852	0.671	0.38	5.84089e-80	apCAF	PYCARD
3.66707e-62	1.17436	0.569	0.275	1.03173e-57	apCAF	RGS2
1.13242e-132	1.16893	0.373	0.065	3.18605e-128	apCAF	JAML
3.31206e-145	1.15424	0.965	0.848	9.31848e-141	apCAF	H3F3A
1.38007e-76	1.14909	0.938	0.839	3.88281e-72	apCAF	FOS
2.88953e-13	1.12977	0.163	0.076	8.12969e-09	apCAF	IGLC2
6.90575e-19	1.1226	0.306	0.163	1.94293e-14	apCAF	IGKC
1.25596e-86	1.1153	0.493	0.167	3.53364e-82	apCAF	IFI30
3.1515e-134	1.10888	0.975	0.923	8.86676e-130	apCAF	RPL39
1.75033e-203	1.09666	0.348	0.029	4.92454e-199	apCAF	LY86
1.31325e-99	1.09581	0.591	0.203	3.69484e-95	apCAF	PTPRC
1.48503e-148	1.08144	0.897	0.352	4.17813e-144	apCAF	SRGN
1.96306e-70	1.07622	0.584	0.283	5.52308e-66	apCAF	CARD16
1.37704e-93	1.07367	0.847	0.486	3.8743e-89	apCAF	HLA-DRA
1.43434e-101	1.06808	0.915	0.771	4.0355e-97	apCAF	PSAP
1.5402e-46	1.05915	0.626	0.39	4.33336e-42	apCAF	HLA-DPB1
1.8268e-94	1.05635	0.431	0.124	5.13971e-90	apCAF	EVI2A
3.46491e-124	1.05601	0.329	0.054	9.74853e-120	apCAF	ASGR1
1.31487e-112	1.05561	0.383	0.08	3.6994e-108	apCAF	NCF2
2.60083e-59	1.05137	0.463	0.21	7.31742e-55	apCAF	LTA4H
7.00976e-139	1.04736	0.972	0.93	1.9722e-134	apCAF	RPS9
9.39769e-132	1.0464	0.339	0.05	2.64404e-127	apCAF	CLEC4A
1.65951e-123	1.04468	0.957	0.91	4.66903e-119	apCAF	RPL26
2.19468e-67	1.04178	0.364	0.118	6.17473e-63	apCAF	PLBD1
1.26144e-87	1.03466	0.869	0.619	3.54906e-83	apCAF	ATP5MPL
2.41083e-119	1.03338	0.973	0.936	6.78286e-115	apCAF	RPS24
3.31626e-142	1.0302	0.712	0.206	9.3303e-138	apCAF	CORO1A
3.73027e-80	1.02833	0.837	0.604	1.04951e-75	apCAF	ATP5MC2
7.97653e-65	1.0206	0.398	0.149	2.2442e-60	apCAF	KCTD12
7.391e-91	1.01613	0.371	0.09	2.07946e-86	apCAF	MGST1
4.34883e-123	1.01069	0.968	0.89	1.22354e-118	apCAF	RPL21
4.77538e-123	1.00985	0.96	0.925	1.34355e-118	apCAF	UBA52
2.0983e-42	1.00359	0.434	0.209	5.90358e-38	apCAF	HLA-DRB5
3.15844e-93	1.00155	0.399	0.107	8.88627e-89	apCAF	MYO1F
5.62838e-50	0.992856	0.849	0.771	1.58354e-45	apCAF	NFKBIA
3.64986e-66	0.983698	0.842	0.691	1.02689e-61	apCAF	MCL1
5.39624e-103	0.977254	0.947	0.725	1.51823e-98	apCAF	MT-CO3
8.20292e-72	0.975778	0.804	0.599	2.30789e-67	apCAF	LAMTOR4
4.67625e-161	0.97545	0.719	0.244	1.31566e-156	apCAF	CSTA
1.5288e-66	0.97455	0.509	0.231	4.30127e-62	apCAF	RNF130
1.19838e-72	0.972381	0.882	0.643	3.37164e-68	apCAF	CD74
1.6533e-100	0.968121	0.96	0.847	4.65156e-96	apCAF	SH3BGRL3
1.47897e-118	0.966771	0.98	0.933	4.16107e-114	apCAF	RPL32
3.84092e-39	0.963624	0.468	0.269	1.08064e-34	apCAF	HSD17B11
8.72799e-59	0.960118	0.627	0.37	2.45562e-54	apCAF	FCGRT
4.1561e-55	0.955648	0.547	0.286	1.16932e-50	apCAF	ZEB2
1.41802e-55	0.951518	0.396	0.158	3.98961e-51	apCAF	ICAM3
4.20268e-112	0.946836	0.958	0.905	1.18242e-107	apCAF	RPS15A
1.1579e-110	0.945603	0.95	0.727	3.25774e-106	apCAF	MT-CO1
1.45643e-27	0.94088	0.304	0.16	4.09767e-23	apCAF	PLAC8
1.27208e-146	0.94013	0.291	0.031	3.57899e-142	apCAF	2001-03-01
5.27986e-74	0.93842	0.473	0.182	1.48549e-69	apCAF	ARRB2
1.62406e-91	0.936283	0.596	0.208	4.56929e-87	apCAF	LCP1
4.87816e-31	0.935926	0.323	0.155	1.37247e-26	apCAF	APOBEC3A
7.3197e-104	0.935354	0.957	0.899	2.0594e-99	apCAF	OAZ1
5.52465e-45	0.93294	0.514	0.303	1.55436e-40	apCAF	CNPY3
9.00157e-64	0.932442	0.554	0.268	2.53259e-59	apCAF	RNASET2
2.13733e-40	0.930098	0.517	0.307	6.01339e-36	apCAF	KLF4
3.87492e-169	0.929267	0.28	0.021	1.09021e-164	apCAF	C19orf38
2.03863e-52	0.928969	0.622	0.39	5.73568e-48	apCAF	ASAH1
3.2236e-57	0.928222	0.802	0.587	9.0696e-53	apCAF	EMP3
4.28415e-74	0.92761	0.443	0.157	1.20535e-69	apCAF	LYN
5.35857e-127	0.920328	0.977	0.924	1.50763e-122	apCAF	RPL11
1.3467e-85	0.91691	0.353	0.085	3.78894e-81	apCAF	CD300E
2.3134e-98	0.913101	0.296	0.054	6.50875e-94	apCAF	ADA2
1.28915e-58	0.908801	0.659	0.366	3.62703e-54	apCAF	VAMP8
1.33519e-64	0.907811	0.301	0.082	3.75655e-60	apCAF	C5AR1
1.59063e-99	0.899716	0.98	0.954	4.47523e-95	apCAF	RPL10
1.49e-44	0.899429	0.804	0.701	4.19212e-40	apCAF	ZFP36
3.43963e-10	0.899201	0.141	0.07	9.6774e-06	apCAF	IGHA1
1.1936e-78	0.894313	0.383	0.107	3.35819e-74	apCAF	CDA
5.31759e-79	0.891551	0.907	0.668	1.4961e-74	apCAF	MT-ND1
[truncated: 4,398 more rows]
