# Supplementary material for: Comprehensive Integrated Single-Cell Whole Transcriptome Analysis Revealed the p-EMT Tumor Cells—CAFs Communication in Oral Squamous Cell Carcinoma
Source: Int J Mol Sci. 2022 Jun 9;23(12):6470. doi: 10.3390/ijms23126470 (PMC9223794; doi:10.3390/ijms23126470)
Supplement: Supplementary file 1 [file ijms-23-06470-s001.zip › Sup Data S2.xlsx]

## Sheet: marker_CD4_T_metastasis
p_val	avg_log2FC	pct.1	pct.2	p_val_adj	gene
6.8368e-11	2.62677	0.299	0.207	1.92353e-06	IGKC
4.60206e-133	1.21901	0.579	0.213	1.29479e-128	RPS4Y1
1.1441e-20	1.04614	0.558	0.504	3.21893e-16	JUND
2.42818e-133	0.949994	0.814	0.478	6.83167e-129	IL32
4.40314e-102	0.83541	0.775	0.496	1.23882e-97	CD52
1.40676e-52	0.827592	0.597	0.396	3.95792e-48	TRBC2
4.99649e-49	0.721691	0.7	0.526	1.40576e-44	LTB
9.90769e-18	0.705996	0.168	0.081	2.78753e-13	GZMK
8.42585e-48	0.697453	0.48	0.282	2.37061e-43	CD3G
7.60202e-124	0.688563	0.988	0.95	2.13883e-119	ACTB
1.23311e-111	0.657356	0.93	0.773	3.46935e-107	PFN1
3.02509e-42	0.650203	0.401	0.211	8.51108e-38	ITM2A
3.2222e-51	0.642102	0.747	0.561	9.06567e-47	S100A4
1.68234e-57	0.640109	0.58	0.342	4.73328e-53	HCST
2.55881e-55	0.6244	0.63	0.416	7.1992e-51	CD3E
3.97079e-55	0.621293	0.679	0.474	1.11718e-50	CORO1A
3.07404e-122	0.607818	0.999	0.988	8.6488e-118	TMSB4X
7.04623e-54	0.606706	0.939	0.942	1.98246e-49	JUNB
3.82377e-55	0.593258	0.727	0.534	1.07582e-50	CD3D
6.17949e-14	0.58575	0.168	0.092	1.7386e-09	GZMA
2.54302e-49	0.576222	0.7	0.514	7.15477e-45	TRAC
4.08135e-40	0.551704	0.644	0.469	1.14829e-35	PTPRC
1.10764e-36	0.548513	0.252	0.102	3.11634e-32	NCF1
3.94839e-42	0.544198	0.676	0.491	1.11088e-37	CD69
4.13439e-44	0.543301	0.417	0.213	1.16321e-39	CKLF
8.82828e-106	0.542753	0.954	0.869	2.48384e-101	MT-CO1
2.06099e-33	0.531099	0.562	0.402	5.79859e-29	POLR2L
5.11563e-07	0.519266	0.118	0.073	0.0143928	CLU
2.78935e-65	0.510038	0.815	0.581	7.84785e-61	CYBA
3.6356e-29	0.508898	0.74	0.636	1.02287e-24	NFKBIA
9.92992e-41	0.504274	0.887	0.817	2.79378e-36	FOS
1.33154e-39	0.503997	0.502	0.305	3.74629e-35	RAC2
7.33287e-33	0.499009	0.134	0.03	2.0631e-28	HLA-DRB5
8.57666e-36	0.483755	0.346	0.171	2.41304e-31	ITGB2
2.92028e-24	0.482638	0.22	0.104	8.21622e-20	TNFRSF4
2.62423e-36	0.477407	0.466	0.27	7.38328e-32	GIMAP7
1.03055e-27	0.471918	0.388	0.237	2.89946e-23	ETS1
9.99021e-18	0.470192	0.411	0.297	2.81075e-13	TRBC1
1.61778e-45	0.457179	0.863	0.755	4.55163e-41	SH3BGRL3
1.37988e-25	0.447811	0.781	0.714	3.88229e-21	KLF6
2.24956e-48	0.430483	0.864	0.711	6.32915e-44	MYL12A
6.61105e-24	0.425279	0.365	0.227	1.86002e-19	LAT
3.23439e-10	0.423771	0.816	0.813	9.09996e-06	ZFP36
1.44699e-25	0.420092	0.711	0.628	4.07111e-21	PPDPF
2.06722e-17	0.417669	0.515	0.389	5.81613e-13	CRIP1
1.91285e-18	0.413011	0.176	0.083	5.3818e-14	TIGIT
1.67925e-14	0.412717	0.123	0.055	4.72457e-10	CTSW
2.0765e-36	0.412352	0.682	0.498	5.84222e-32	GMFG
2.00612e-32	0.412168	0.591	0.408	5.64422e-28	CD2
5.99893e-18	0.409107	0.544	0.447	1.6878e-13	EMP3
7.56073e-43	0.405859	0.908	0.795	2.12721e-38	ATP5F1E
2.35177e-22	0.405501	0.466	0.328	6.6167e-18	FYB1
1.57542e-35	0.400233	0.941	0.846	4.43246e-31	MT-ND3
2.53219e-24	0.399334	0.574	0.455	7.12432e-20	ATP5ME
1.49875e-73	0.398471	0.98	0.937	4.21673e-69	HLA-B
7.22441e-48	0.395744	0.906	0.774	2.03259e-43	CFL1
1.31275e-21	0.395536	0.585	0.456	3.69343e-17	KLF2
3.15483e-39	0.393465	0.937	0.831	8.8761e-35	MT-CYB
8.75497e-20	0.388287	0.922	0.828	2.46321e-15	MT-ATP6
1.14965e-20	0.384293	0.37	0.239	3.23454e-16	LCP1
3.26737e-29	0.38017	0.421	0.245	9.19275e-25	GIMAP4
2.64934e-18	0.379763	0.611	0.501	7.45391e-14	TXNIP
1.59417e-25	0.378684	0.342	0.192	4.48519e-21	TBC1D10C
6.41274e-37	0.375246	0.45	0.243	1.80422e-32	IL2RG
1.12847e-07	0.375138	0.508	0.433	0.00317495	RGS1
3.39943e-21	0.374039	0.331	0.2	9.56429e-17	TSTD1
2.39733e-25	0.372735	0.588	0.426	6.74489e-21	EVL
3.18926e-31	0.371663	0.792	0.701	8.97297e-27	OST4
1.35394e-23	0.366251	0.3	0.165	3.80932e-19	TRAF3IP3
2.08306e-22	0.361355	0.361	0.216	5.86068e-18	SELL
5.78399e-20	0.356048	0.467	0.327	1.62733e-15	ACAP1
3.03164e-17	0.355314	0.26	0.157	8.52951e-13	KIAA1551
5.22521e-11	0.352678	0.517	0.433	1.47011e-06	BTG2
7.29999e-26	0.352247	0.33	0.18	2.05385e-21	CD27
8.39145e-14	0.351204	0.629	0.528	2.36093e-09	ANXA1
4.90493e-59	0.349637	0.996	0.999	1.38e-54	B2M
7.15212e-26	0.338548	0.751	0.608	2.01225e-21	ARHGDIB
4.79289e-23	0.336468	0.437	0.293	1.34848e-18	KRTCAP2
1.57292e-35	0.335245	0.952	0.849	4.42542e-31	MT-CO3
3.84389e-17	0.330835	0.607	0.521	1.08148e-12	ANAPC16
8.23559e-25	0.328788	0.427	0.269	2.31708e-20	CD53
2.99905e-20	0.328781	0.462	0.332	8.43782e-16	NDUFA3
9.43321e-27	0.32794	0.569	0.395	2.65403e-22	ARPC1B
3.37101e-14	0.323626	0.207	0.119	9.48434e-10	ARHGAP30
3.84211e-22	0.316831	0.628	0.495	1.08098e-17	CD99
5.01755e-17	0.315817	0.603	0.493	1.41169e-12	CLIC1
4.04792e-15	0.314678	0.349	0.247	1.13888e-10	REX1BD
1.95339e-19	0.310635	0.276	0.156	5.49587e-15	PIP4K2A
1.67932e-08	0.310608	0.848	0.828	0.000472478	JUN
4.96753e-12	0.310027	0.299	0.213	1.39761e-07	OSTF1
6.77391e-17	0.30848	0.311	0.198	1.90584e-12	2001-09-01
4.66687e-17	0.305895	0.451	0.324	1.31302e-12	LCK
9.77751e-18	0.304979	0.144	0.063	2.7509e-13	FAM215B
1.64352e-15	0.303916	0.458	0.345	4.62403e-11	ATP5IF1
9.79502e-09	0.303667	0.783	0.758	0.000275583	TSC22D3
6.02902e-19	0.303576	0.54	0.401	1.69627e-14	COTL1
9.3737e-11	0.302671	0.38	0.293	2.63729e-06	DUSP2
1.32175e-16	0.300982	0.608	0.504	3.71875e-12	HMGN1
1.02523e-17	0.300429	0.208	0.11	2.88449e-13	CSK
8.25486e-15	0.298796	0.437	0.333	2.32251e-10	ATP5PF
2.92715e-09	0.296163	0.353	0.275	8.23555e-05	SELENOW
4.7115e-15	0.295783	0.446	0.339	1.32558e-10	ACTR3
1.09475e-33	0.294833	0.972	0.943	3.08009e-29	RPL36
3.5597e-09	0.290403	0.309	0.24	0.000100152	CDC42SE1
2.72148e-10	0.290127	0.132	0.077	7.65687e-06	EIF1AY
3.06221e-19	0.287929	0.42	0.277	8.61554e-15	LSP1
3.22336e-33	0.287749	0.972	0.951	9.06893e-29	RPS28
2.94407e-31	0.284341	0.898	0.812	8.28315e-27	SERF2
2.95548e-12	0.283156	0.566	0.469	8.31524e-08	IL7R
4.22754e-16	0.2825	0.731	0.625	1.18942e-11	CXCR4
2.15856e-16	0.28249	0.238	0.137	6.07311e-12	ANKRD44
1.48082e-17	0.282281	0.708	0.61	4.16629e-13	HNRNPA2B1
4.47136e-16	0.281816	0.499	0.375	1.25802e-11	GPSM3
7.97006e-16	0.28123	0.473	0.358	2.24238e-11	ARPC5
2.89771e-13	0.278789	0.279	0.185	8.1527e-09	SIGIRR
8.3634e-12	0.277832	0.207	0.129	2.35304e-07	ILF3-DT
6.15112e-08	0.277321	0.751	0.746	0.00173062	CALM1
1.38844e-11	0.276737	0.397	0.307	3.90639e-07	TMBIM4
1.94461e-13	0.276724	0.169	0.094	5.47116e-09	RGS19
2.05037e-10	0.27529	0.273	0.193	5.76871e-06	PAXX
3.04917e-17	0.272289	0.209	0.11	8.57884e-13	RASAL3
1.63826e-13	0.270666	0.394	0.285	4.60925e-09	ICAM3
2.45922e-08	0.268725	0.215	0.148	0.000691903	AQP3
8.16962e-23	0.267651	0.991	0.987	2.29852e-18	RPLP1
1.23201e-11	0.266627	0.225	0.144	3.46625e-07	RIPOR2
2.71872e-10	0.26566	0.351	0.275	7.64912e-06	VAMP8
5.39141e-07	0.265617	0.2	0.145	0.0151687	AC044849.1
2.67244e-07	0.265543	0.275	0.215	0.0075189	ARL4A
3.63697e-33	0.265334	0.994	0.992	1.02326e-28	RPL41
3.50106e-16	0.264119	0.658	0.548	9.85024e-12	UBL5
2.32165e-11	0.263457	0.334	0.247	6.53196e-07	SUN2
7.15394e-12	0.262439	0.214	0.133	2.01276e-07	GZMM
1.15144e-13	0.262322	0.565	0.465	3.23959e-09	GSTK1
6.2451e-12	0.261853	0.552	0.47	1.75706e-07	ARL6IP5
2.72576e-22	0.261026	0.88	0.828	7.66893e-18	TMA7
5.17433e-13	0.25988	0.572	0.477	1.4558e-08	TMEM258
6.4737e-09	0.259078	0.59	0.523	0.000182138	YWHAB
8.94921e-08	0.257162	0.381	0.318	0.00251786	SELENOH
1.8395e-14	0.256901	0.459	0.346	5.17543e-10	ATP5MF
5.93514e-13	0.255237	0.486	0.387	1.66985e-08	LAMTOR4
1.06561e-12	0.254422	0.16	0.087	2.99809e-08	CD40LG
1.50108e-07	0.253955	0.262	0.197	0.00422329	AC114760.2
2.71293e-07	0.253629	0.349	0.288	0.00763282	ABRACL
3.88127e-16	0.253625	0.857	0.825	1.09199e-11	ITM2B
3.42797e-13	0.253484	0.159	0.084	9.64458e-09	APBB1IP
1.28176e-20	0.252877	0.954	0.857	3.60622e-16	MT-CO2
4.61219e-13	0.252659	0.268	0.171	1.29764e-08	UCP2
7.85043e-15	0.252478	0.191	0.103	2.20872e-10	SIT1
3.6228e-15	0.251681	0.229	0.132	1.01927e-10	PSMB10
1.62001e-11	0.251475	0.243	0.164	4.5579e-07	PARP1
3.55494e-09	0.250177	0.189	0.121	0.000100018	CST7
7.12516e-07	0.250043	0.449	0.401	0.0200466	MINOS1
6.62017e-17	0.248585	0.809	0.72	1.86258e-12	ATP5MG
1.61626e-10	0.248501	0.103	0.051	4.54734e-06	SH3BP1
2.09565e-17	0.24717	0.324	0.203	5.89611e-13	HCLS1
1.60491e-12	0.245616	0.248	0.157	4.51542e-08	BIN2
2.2656e-08	0.244998	0.173	0.115	0.000637426	FCMR
1.14909e-08	0.244155	0.683	0.627	0.000323296	PPP1R15A
2.58829e-12	0.244026	0.513	0.429	7.28215e-08	NDUFB1
1.28425e-10	0.24328	0.39	0.3	3.61323e-06	GABARAPL2
3.03647e-10	0.242997	0.733	0.695	8.54312e-06	SRSF5
2.91061e-09	0.240877	0.66	0.626	8.18899e-05	CDC42
5.46473e-13	0.240638	0.133	0.065	1.5375e-08	ATP6V0E2
6.14662e-12	0.240625	0.203	0.125	1.72935e-07	GRK6
3.73056e-19	0.239686	0.981	0.943	1.04959e-14	RPS29
3.92956e-07	0.239419	0.319	0.256	0.0110558	POLR2J3.1
3.91028e-10	0.239274	0.723	0.665	1.10016e-05	PNRC1
3.00371e-10	0.239216	0.441	0.349	8.45094e-06	GPR183
1.00629e-09	0.238394	0.187	0.121	2.83119e-05	ABHD17A
1.50879e-10	0.238125	0.342	0.246	4.24497e-06	SVIP
8.39625e-09	0.237271	0.209	0.143	0.000236228	MAL
1.04347e-07	0.235588	0.544	0.489	0.00293581	2007-09-01
2.11634e-16	0.234964	0.997	0.991	5.95432e-12	RPS27
9.55954e-07	0.234331	0.215	0.159	0.0268958	IL16
1.00791e-13	0.233486	0.567	0.469	2.83575e-09	APRT
1.48148e-09	0.233145	0.296	0.219	4.16814e-05	BAX
1.0832e-13	0.232558	0.139	0.067	3.04759e-09	CD4
2.98394e-14	0.231664	0.198	0.11	8.3953e-10	SKAP1
3.46132e-10	0.230926	0.533	0.442	9.73843e-06	LIMD2
6.75197e-12	0.230677	0.778	0.731	1.89967e-07	COMMD6
5.81659e-08	0.229904	0.317	0.253	0.0016365	GNAI2
1.52333e-10	0.228643	0.121	0.063	4.2859e-06	PYHIN1
1.38076e-09	0.227365	0.206	0.138	3.88477e-05	CYBC1
1.70016e-13	0.226141	0.657	0.525	4.7834e-09	IFITM2
3.60656e-12	0.226123	0.531	0.444	1.0147e-07	ATP5F1D
1.45022e-12	0.226036	0.614	0.509	4.08021e-08	ELOB
2.45862e-15	0.225872	0.211	0.117	6.91732e-11	ICAM2
1.31648e-09	0.224293	0.18	0.112	3.70391e-05	MYO1F
7.15101e-08	0.224171	0.218	0.155	0.00201194	TC2N
1.33396e-09	0.222775	0.366	0.287	3.75309e-05	CCDC85B
9.80173e-09	0.221612	0.727	0.661	0.000275772	SNRPD2
3.52019e-10	0.221542	0.187	0.117	9.90404e-06	LBR
5.6637e-18	0.220725	0.828	0.684	1.59348e-13	OAZ1
9.62546e-08	0.220355	0.235	0.17	0.00270812	TRAPPC6A
3.50254e-10	0.218251	0.286	0.207	9.85439e-06	STUB1
2.69692e-14	0.218214	0.285	0.177	7.58779e-10	ANXA6
7.78333e-10	0.218092	0.474	0.382	2.18984e-05	NDUFB2
2.29144e-11	0.217892	0.195	0.12	6.44697e-07	PDLIM2
9.46356e-08	0.217375	0.413	0.346	0.00266257	COPS9
1.3235e-09	0.21728	0.463	0.384	3.72367e-05	RARRES3
7.52078e-10	0.217221	0.269	0.189	2.11597e-05	EMB
1.18497e-08	0.217198	0.157	0.098	0.00033339	SMIM19
1.33708e-08	0.216926	0.635	0.546	0.000376188	CD74
2.61552e-07	0.216872	0.24	0.177	0.00735876	SH3KBP1
8.8346e-08	0.215992	0.445	0.378	0.00248561	PET100
5.02481e-07	0.213374	0.121	0.077	0.0141373	FAM173A
1.84225e-10	0.213301	0.698	0.632	5.18318e-06	UQCR11
4.56353e-07	0.212392	0.178	0.126	0.0128395	ELK3
4.00982e-09	0.211658	0.175	0.111	0.000112816	PSMB8-AS1
8.33636e-27	0.211355	0.986	0.97	2.34543e-22	TMSB10
2.44218e-07	0.211034	0.12	0.074	0.00687107	CEBPZOS
3.40551e-09	0.209678	0.129	0.073	9.5814e-05	RGL4
6.26441e-09	0.209331	0.131	0.077	0.000176249	TBC1D4
2.72761e-07	0.208861	0.114	0.07	0.00767412	RASSF7
7.39004e-08	0.208765	0.551	0.487	0.00207919	TRIR
2.37821e-15	0.208423	0.37	0.246	6.69109e-11	ALOX5AP
2.25226e-07	0.206989	0.297	0.232	0.00633675	CORO1B
4.86519e-09	0.206451	0.142	0.084	0.000136882	FERMT3
6.10741e-08	0.20618	0.177	0.12	0.00171832	MAF
2.29354e-07	0.205476	0.39	0.321	0.00645287	TRAPPC1
1.70428e-11	0.204218	0.147	0.08	4.79498e-07	IL2RB
2.3866e-08	0.20418	0.216	0.15	0.00067147	SLFN5
4.12649e-13	0.204142	0.129	0.061	1.16099e-08	ITGB7
6.30119e-10	0.202664	0.212	0.14	1.77284e-05	SEC11C
7.60736e-09	0.199405	0.563	0.492	0.000214033	NDUFA1
7.60451e-10	0.198816	0.147	0.087	2.13953e-05	RECQL
5.79705e-07	0.198306	0.177	0.122	0.01631	APOBEC3G
9.30785e-14	0.198105	0.914	0.867	2.61876e-09	PFDN5
1.01954e-06	0.197737	0.412	0.356	0.0286849	2009-09-01
1.38572e-09	0.194902	0.108	0.057	3.89873e-05	SASH3
1.52955e-10	0.192933	0.658	0.562	4.30338e-06	ARPC3
1.15047e-06	0.191469	0.276	0.216	0.0323685	DHRS7
2.53993e-13	0.191433	0.125	0.059	7.14611e-09	TNFRSF18
1.71961e-14	0.189932	0.126	0.058	4.83813e-10	PLCG2
1.66954e-07	0.189133	0.255	0.19	0.00469724	MBP
1.91351e-09	0.188578	0.281	0.204	5.38366e-05	PSIP1
9.18901e-19	0.188294	0.974	0.955	2.58533e-14	RPS8
5.63611e-10	0.188004	0.27	0.188	1.58572e-05	GIMAP1
8.92326e-08	0.187795	0.158	0.102	0.00251056	SUSD3
6.87115e-07	0.18667	0.502	0.436	0.019332	CUTA
9.30781e-11	0.186633	0.143	0.079	2.61875e-06	SMIM4
1.33014e-10	0.186334	0.879	0.821	3.74234e-06	MYL6
1.74608e-09	0.183098	0.171	0.107	4.91259e-05	IL27RA
8.06098e-10	0.182793	0.279	0.195	2.26796e-05	ARHGAP15
8.94171e-08	0.180155	0.555	0.461	0.00251575	CD37
3.87453e-07	0.179367	0.41	0.344	0.010901	CSTB
4.02536e-08	0.178156	0.155	0.097	0.00113253	DENND2D
5.78198e-10	0.177951	0.489	0.393	1.62676e-05	DAD1
5.44231e-11	0.174727	0.2	0.122	1.5312e-06	LY96
1.12277e-08	0.174323	0.716	0.651	0.000315891	ATP5MC2
1.06853e-07	0.174281	0.413	0.336	0.00300632	DRAP1
1.92198e-08	0.174234	0.221	0.151	0.000540748	RCSD1
4.62411e-10	0.173949	0.136	0.076	1.30099e-05	KMT2E-AS1
3.65226e-07	0.173522	0.128	0.082	0.0102756	POP5
1.26439e-06	0.173282	0.121	0.076	0.0355735	LINC00861
5.71172e-16	0.171863	0.978	0.965	1.60699e-11	RPS27A
1.0173e-06	0.171692	0.429	0.357	0.0286217	RSRP1
4.39539e-10	0.171262	0.231	0.151	1.23664e-05	VSIR
4.64388e-08	0.171157	0.15	0.092	0.00130655	BATF
3.75128e-10	0.170175	0.203	0.127	1.05542e-05	DOCK8
4.00438e-09	0.170061	0.71	0.638	0.000112663	MT-ND5
6.26244e-20	0.169193	0.87	0.79	1.76194e-15	DUSP1
4.24881e-07	0.168669	0.184	0.129	0.011954	DPM3
2.6394e-08	0.167395	0.16	0.102	0.000742596	MGMT
1.46811e-06	0.16469	0.386	0.314	0.0413052	SH3BGRL
5.40353e-09	0.16452	0.103	0.054	0.000152028	ARHGAP25
2.44982e-08	0.163787	0.711	0.648	0.000689257	PSME1
2.53133e-08	0.163352	0.149	0.092	0.000712191	SIPA1
2.36285e-08	0.160441	0.162	0.102	0.000664787	WAS
1.66994e-06	0.160368	0.261	0.198	0.0469837	EVI2A
1.78248e-07	0.160298	0.114	0.069	0.005015	KRCC1
9.59167e-09	0.158872	0.141	0.084	0.000269862	IQGAP2
3.19759e-11	0.15721	0.954	0.903	8.99641e-07	RPS21
9.089e-08	0.156313	0.532	0.452	0.00255719	ATP5MD
1.62876e-14	0.155501	0.992	0.98	4.58252e-10	RPS19
6.07492e-10	0.154758	0.993	0.979	1.70918e-05	RPL13
1.90236e-08	0.154675	0.116	0.066	0.000535228	KCNAB2
1.35109e-07	0.150734	0.214	0.154	0.00380129	TEX264
9.94544e-11	0.150191	0.982	0.965	2.79815e-06	RPL32
5.79215e-07	0.150107	0.146	0.095	0.0162962	LPXN
2.59002e-07	0.148926	0.785	0.723	0.00728701	FXYD5
4.91596e-09	0.148677	0.227	0.154	0.000138311	ADGRE5
9.7848e-09	0.148586	0.423	0.331	0.000275295	PPP1CA
1.35706e-07	0.146906	0.14	0.087	0.00381809	SH2D2A
2.99719e-12	0.146589	0.969	0.948	8.43259e-08	RPL6
1.88644e-09	0.145293	0.122	0.066	5.30751e-05	GIMAP6
8.20087e-09	0.143697	0.259	0.182	0.000230731	TRADD
1.22704e-07	0.141287	0.227	0.162	0.00345227	M6PR
2.30687e-10	0.138633	0.151	0.237	6.49037e-06	CD9
8.04174e-10	0.13783	0.989	0.975	2.26254e-05	RPS18
1.94381e-07	0.136082	0.225	0.159	0.00546891	CMTM7
1.29396e-06	0.134487	0.214	0.156	0.0364056	POLR3GL
5.66071e-09	0.13399	0.932	0.844	0.000159264	MT-ND4
3.84493e-11	0.132709	0.983	0.952	1.08177e-06	RPL21
9.57909e-08	0.132682	0.975	0.947	0.00269508	RPL39
4.29237e-12	0.131551	0.916	0.892	1.20766e-07	DDX5
1.43068e-11	0.131303	0.966	0.945	4.02521e-07	RPS13
2.08541e-09	0.130092	0.994	0.987	5.8673e-05	RPL10
4.75194e-09	0.125912	0.981	0.966	0.000133696	RPS3
7.3471e-13	0.120845	0.988	0.977	2.06711e-08	RPL3
3.70762e-08	0.119843	0.111	0.174	0.00104314	TM4SF1
4.842e-07	0.118245	0.432	0.347	0.013623	PRDX2
1.0607e-08	0.116404	0.876	0.817	0.000298427	TOMM7
1.23542e-08	0.113691	0.991	0.98	0.000347586	RPS14
5.57163e-10	0.112575	0.167	0.255	1.56758e-05	IGFBP7
2.06059e-07	0.111164	0.938	0.924	0.00579748	UBC
1.14621e-06	0.109499	0.966	0.935	0.0322487	RPL37
2.01205e-07	0.101231	0.134	0.083	0.00566089	CTSH
3.8144e-07	0.100907	0.371	0.293	0.0107318	BIRC3
1.26011e-06	-0.100147	0.12	0.173	0.0354531	RNF168
1.43808e-06	-0.100727	0.12	0.173	0.0404604	NTMT1
7.25609e-09	-0.105411	0.106	0.169	0.00020415	GGPS1
1.64723e-06	-0.107047	0.125	0.18	0.0463449	TBRG1
6.09481e-14	-0.109221	0.123	0.212	1.71477e-09	COMMD2
3.63231e-10	-0.112886	0.155	0.236	1.02195e-05	AK3
1.27608e-13	-0.113863	0.108	0.189	3.59026e-09	ATXN3
6.70423e-08	-0.114012	0.107	0.165	0.00188623	MPPE1
2.71594e-07	-0.115467	0.152	0.215	0.0076413	PAFAH1B2
8.64356e-10	-0.115591	0.138	0.211	2.43187e-05	SLU7
1.12474e-07	-0.115861	0.251	0.332	0.00316446	RTF1
4.86623e-12	-0.115921	0.101	0.173	1.36911e-07	SPAG9
3.03069e-07	-0.11603	0.111	0.167	0.00852684	SESN3
1.55648e-06	-0.121111	0.119	0.171	0.0437914	ZNF791
5.13164e-14	-0.122858	0.141	0.235	1.44379e-09	LPP
2.71188e-08	-0.123304	0.142	0.208	0.000762986	MRPS16
1.08488e-06	-0.123592	0.107	0.157	0.030523	APOPT1
5.54291e-13	-0.124211	0.104	0.182	1.5595e-08	MCFD2
1.53904e-06	-0.124299	0.779	0.809	0.043301	SLC25A6
9.00033e-07	-0.125631	0.131	0.187	0.0253224	LLPH
5.62022e-08	-0.125951	0.122	0.182	0.00158125	PLEKHB2
3.00628e-12	-0.127121	0.121	0.201	8.45817e-08	KPNA6
2.23317e-13	-0.128733	0.106	0.188	6.28301e-09	TRAPPC2
4.49429e-08	-0.129759	0.107	0.164	0.00126447	TOR1AIP1
1.53018e-08	-0.130336	0.131	0.196	0.000430517	AFF4
1.10665e-07	-0.132403	0.136	0.198	0.00311357	LPIN1
3.87984e-11	-0.134338	0.114	0.187	1.09159e-06	NAA50
5.12258e-07	-0.134504	0.124	0.179	0.0144124	MED6
6.59605e-10	-0.135491	0.117	0.185	1.8558e-05	SPTLC1
2.27257e-12	-0.140146	0.112	0.191	6.39387e-08	LYZ
1.58806e-08	-0.142162	0.102	0.159	0.000446799	ARHGAP1
9.42966e-08	-0.143058	0.162	0.227	0.00265303	HDAC2
6.20205e-10	-0.144518	0.136	0.208	1.74495e-05	SREK1
2.24757e-15	-0.145068	0.103	0.189	6.32353e-11	CACUL1
4.50051e-10	-0.147389	0.134	0.207	1.26622e-05	JOSD1
1.19122e-08	-0.147726	0.288	0.382	0.00033515	SNHG7
1.07793e-10	-0.148518	0.109	0.179	3.03276e-06	RTCA
4.60685e-12	-0.152705	0.105	0.178	1.29614e-07	C12orf65
7.20583e-13	-0.153172	0.11	0.188	2.02736e-08	CAV2
5.56757e-07	-0.156005	0.336	0.412	0.0156644	LAPTM4A
1.07432e-06	-0.156151	0.119	0.17	0.0302261	GOLGA4
8.4922e-11	-0.156657	0.109	0.177	2.38928e-06	SCARB2
3.20896e-10	-0.160067	0.137	0.212	9.02841e-06	TBC1D15
1.07598e-13	-0.162029	0.102	0.181	3.02726e-09	DCP1A
1.77655e-15	-0.162072	0.105	0.191	4.99833e-11	MAP3K13
1.76602e-06	-0.162521	0.441	0.514	0.049687	SERBP1
7.07557e-10	-0.162617	0.174	0.256	1.99071e-05	LEPROT
3.82487e-11	-0.163578	0.133	0.21	1.07613e-06	DCAF7
4.02595e-09	-0.166815	0.109	0.171	0.00011327	NBL1
1.06387e-07	-0.168745	0.108	0.164	0.00299321	RIF1
3.13368e-07	-0.169029	0.138	0.195	0.00881661	HSF1
6.10895e-08	-0.169426	0.859	0.887	0.00171875	EEF2
8.02484e-07	-0.170483	0.241	0.313	0.0225779	ZNF207
7.7524e-12	-0.170557	0.196	0.289	2.18114e-07	CST3
1.34408e-12	-0.171919	0.111	0.189	3.78157e-08	IRS2
2.92341e-12	-0.175734	0.201	0.299	8.22501e-08	SYAP1
1.41287e-13	-0.176009	0.109	0.189	3.9751e-09	HELZ
7.6335e-08	-0.176567	0.25	0.326	0.00214768	NR4A2
1.39404e-07	-0.176569	0.165	0.231	0.00392214	STMN1
3.93407e-12	-0.177009	0.169	0.26	1.10685e-07	TOX4
8.51784e-08	-0.178881	0.119	0.176	0.00239649	BSDC1
9.61452e-07	-0.179564	0.106	0.155	0.0270505	CCDC47
6.86836e-07	-0.180599	0.317	0.39	0.0193241	WTAP
6.45549e-09	-0.180872	0.149	0.221	0.000181625	MIDN
3.31669e-10	-0.181337	0.112	0.179	9.3315e-06	MAP3K2
5.15262e-09	-0.182309	0.184	0.259	0.000144969	RBBP6
5.00667e-08	-0.183041	0.131	0.192	0.00140863	RALA
3.23591e-10	-0.183133	0.114	0.182	9.10424e-06	BAZ2A
4.08346e-09	-0.183747	0.426	0.513	0.000114888	DNAJB1
1.27698e-06	-0.186338	0.424	0.489	0.0359278	CSDE1
1.79832e-07	-0.186624	0.257	0.327	0.00505958	SSR3
3.67504e-09	-0.186963	0.201	0.278	0.000103397	DHX36
2.20278e-10	-0.187127	0.152	0.231	6.19751e-06	KDM6B
1.96148e-10	-0.187223	0.175	0.263	5.51862e-06	PPM1K
4.72466e-09	-0.187569	0.139	0.205	0.000132928	MRPL47
7.21629e-08	-0.189065	0.173	0.24	0.0020303	RNMT
5.25383e-07	-0.190142	0.132	0.187	0.0147817	BTG3
1.69565e-06	-0.190538	0.157	0.21	0.0477071	NDUFA9
4.11205e-10	-0.190589	0.827	0.852	1.15692e-05	NPM1
7.26618e-10	-0.190651	0.118	0.187	2.04434e-05	SERPING1
1.18303e-12	-0.190898	0.292	0.407	3.32845e-08	FAM177A1
4.35924e-09	-0.190961	0.123	0.186	0.000122647	GNL3
2.7059e-09	-0.190976	0.106	0.167	7.61306e-05	GNB5
2.14523e-08	-0.191036	0.53	0.605	0.00060356	HNRNPC
1.07221e-07	-0.19132	0.376	0.465	0.00301667	STAT3
1.02456e-06	-0.192819	0.208	0.274	0.028826	GGNBP2
3.36091e-07	-0.193362	0.141	0.197	0.00945592	RBM7
1.98671e-08	-0.193899	0.593	0.641	0.000558961	ATP6V1G1
2.00835e-13	-0.194548	0.122	0.203	5.65048e-09	USP22
9.02938e-21	-0.195739	0.164	0.288	2.54042e-16	ARPP19
1.04853e-07	-0.196625	0.197	0.264	0.00295004	ILF3
1.94315e-11	-0.198954	0.167	0.251	5.46707e-07	CCSER2
2.44678e-10	-0.20078	0.155	0.229	6.884e-06	LAMP2
2.59668e-07	-0.201126	0.204	0.27	0.00730577	CYTH1
6.28894e-09	-0.201215	0.132	0.196	0.000176939	MRPS18B
8.64202e-09	-0.203365	0.103	0.16	0.000243143	GRPEL1
7.36794e-08	-0.203431	0.106	0.159	0.00207297	SEC61A1
1.2645e-08	-0.204295	0.276	0.361	0.000355768	DDX21
8.699e-11	-0.205038	0.109	0.176	2.44746e-06	GRHPR
6.28332e-09	-0.205224	0.129	0.192	0.000176781	FYTTD1
1.23883e-11	-0.205298	0.231	0.327	3.48546e-07	JMJD1C
2.54328e-11	-0.206617	0.243	0.343	7.15552e-07	ODF2L
6.62212e-08	-0.207149	0.204	0.273	0.00186313	PPP2CA
9.03566e-17	-0.208591	0.127	0.22	2.54218e-12	GSN
2.07586e-07	-0.208962	0.138	0.195	0.00584043	SAP30BP
9.38297e-09	-0.210651	0.341	0.428	0.00026399	UBE2B
2.06621e-07	-0.212056	0.498	0.571	0.00581328	C6orf48
2.7432e-14	-0.21251	0.85	0.855	7.718e-10	BTF3
7.6532e-09	-0.212571	0.183	0.256	0.000215323	MMADHC
6.77464e-09	-0.212928	0.147	0.213	0.000190605	FAM32A
3.96637e-10	-0.213488	0.171	0.25	1.11594e-05	RICTOR
7.67538e-09	-0.213923	0.203	0.282	0.000215947	HM13
1.7447e-09	-0.214202	0.103	0.163	4.90872e-05	TMBIM1
6.55846e-07	-0.214844	0.152	0.208	0.0184522	SNHG15
1.15342e-09	-0.215659	0.179	0.254	3.24514e-05	CIR1
2.03593e-08	-0.216161	0.268	0.35	0.00057281	RSRC2
2.70351e-07	-0.217147	0.147	0.206	0.00760633	TAF9
2.15198e-08	-0.21796	0.192	0.261	0.000605461	RAB1A
9.91034e-08	-0.218304	0.245	0.315	0.00278827	NONO
7.37899e-11	-0.218589	0.138	0.212	2.07608e-06	ISCA1
9.00817e-07	-0.218757	0.125	0.177	0.0253445	PTEN
3.26743e-08	-0.219532	0.144	0.206	0.000919292	SDHB
8.83799e-10	-0.219703	0.122	0.188	2.48657e-05	CHTOP
1.6656e-07	-0.219784	0.142	0.201	0.00468617	CHP1
1.71239e-11	-0.220211	0.961	0.947	4.81781e-07	RPS20
1.72337e-11	-0.22078	0.137	0.215	4.8487e-07	FNIP1
2.0945e-07	-0.221679	0.221	0.288	0.00589287	APEX1
8.53078e-09	-0.221926	0.141	0.204	0.000240013	PSMD12
6.37221e-09	-0.222484	0.146	0.213	0.000179282	PSMD6
5.0966e-09	-0.223433	0.126	0.189	0.000143393	CRTAP
2.93446e-07	-0.22355	0.292	0.358	0.00825609	CSNK1A1
9.0038e-08	-0.224437	0.174	0.238	0.00253322	COQ10B
6.53089e-18	-0.224747	0.106	0.198	1.83747e-13	PDLIM5
9.52253e-10	-0.225066	0.557	0.62	2.67916e-05	EIF3H
7.40984e-07	-0.225225	0.131	0.183	0.0208476	STAT4
1.35361e-09	-0.226317	0.146	0.216	3.80837e-05	CSNK1D
7.67941e-09	-0.227314	0.122	0.182	0.00021606	TFG
2.61592e-09	-0.227471	0.139	0.207	7.35989e-05	SPTBN1
1.91163e-11	-0.22758	0.974	0.968	5.37837e-07	RPL7
2.18321e-08	-0.227949	0.646	0.697	0.000614245	LDHA
6.70935e-08	-0.228596	0.103	0.156	0.00188768	GINM1
5.05976e-16	-0.229102	0.119	0.21	1.42356e-11	RB1CC1
1.49561e-12	-0.229685	0.188	0.278	4.20791e-08	NBEAL1
8.00069e-09	-0.22971	0.127	0.189	0.000225099	STARD7
8.12306e-09	-0.229715	0.215	0.29	0.000228542	PSMD7
1.80569e-08	-0.229956	0.136	0.197	0.000508031	LUC7L2
2.22246e-12	-0.230124	0.108	0.181	6.25289e-08	EIF4G1
7.33042e-07	-0.231101	0.411	0.476	0.0206241	MTDH
4.56664e-12	-0.232671	0.261	0.361	1.28482e-07	FAM133B
8.98224e-11	-0.234861	0.156	0.232	2.52715e-06	BNIP3L
1.87703e-13	-0.235266	0.157	0.246	5.28104e-09	SNRPA1
1.95021e-08	-0.235375	0.108	0.165	0.000548691	SPTSSA
2.64428e-11	-0.23576	0.11	0.179	7.43968e-07	CDS2
4.52734e-10	-0.236171	0.473	0.561	1.27377e-05	RSL24D1
9.11871e-12	-0.2371	0.137	0.215	2.56555e-07	HBP1
2.53242e-08	-0.238689	0.187	0.255	0.000712495	PTBP1
2.01792e-12	-0.239972	0.18	0.268	5.67742e-08	SURF4
4.87069e-10	-0.241973	0.165	0.244	1.37037e-05	CHD2
1.98745e-12	-0.24361	0.136	0.218	5.59169e-08	XAF1
2.46674e-08	-0.244595	0.168	0.236	0.000694016	BHLHE40
1.47899e-08	-0.244697	0.162	0.228	0.000416112	PSMB5
2.7198e-11	-0.2451	0.317	0.425	7.65216e-07	SDCBP
4.15003e-10	-0.24547	0.293	0.384	1.16761e-05	EIF1AX
5.97895e-16	-0.246513	0.198	0.308	1.68218e-11	SKIL
2.69049e-08	-0.246909	0.211	0.281	0.000756969	HSPA9
1.07084e-15	-0.246915	0.208	0.319	3.01281e-11	REL
8.66699e-14	-0.248054	0.132	0.22	2.43846e-09	CNN3
2.70571e-18	-0.24986	0.112	0.207	7.61253e-14	JMJD6
3.46579e-09	-0.249877	0.333	0.41	9.751e-05	PSAP
5.35878e-09	-0.250096	0.159	0.226	0.000150769	GPI
5.28369e-08	-0.25121	0.348	0.419	0.00148656	SBDS
1.94293e-08	-0.256086	0.159	0.224	0.000546642	GRN
3.11654e-13	-0.256413	0.145	0.231	8.7684e-09	RNF114
6.46093e-13	-0.25708	0.118	0.195	1.81778e-08	CALU
6.46317e-12	-0.25719	0.948	0.961	1.81841e-07	H3F3B
9.73075e-14	-0.257481	0.167	0.259	2.73775e-09	YIPF5
1.34692e-11	-0.257618	0.25	0.345	3.78957e-07	HNRNPH3
2.87808e-07	-0.257996	0.183	0.243	0.00809748	MAGED2
2.75446e-07	-0.258264	0.237	0.302	0.00774968	DYNLT1
2.64174e-14	-0.259061	0.121	0.203	7.43254e-10	PSMD11
6.36184e-10	-0.259216	0.105	0.165	1.7899e-05	USP10
7.71514e-10	-0.261459	0.32	0.406	2.17066e-05	EIF2S3
3.26044e-07	-0.261468	0.252	0.309	0.00917324	CLTA
2.65857e-07	-0.264228	0.114	0.164	0.00747988	SPINT2
3.00947e-12	-0.264675	0.126	0.203	8.46713e-08	RBM38
2.59055e-08	-0.264743	0.434	0.497	0.000728853	ZFP36L1
3.90639e-11	-0.265195	0.141	0.215	1.09906e-06	IFNGR1
4.50196e-13	-0.265491	0.27	0.376	1.26663e-08	ADAR
3.80333e-11	-0.265845	0.331	0.429	1.07007e-06	DNAJB6
6.33526e-29	-0.26608	0.112	0.238	1.78243e-24	WHAMM
4.85444e-14	-0.268101	0.174	0.266	1.3658e-09	TSPAN14
5.59656e-14	-0.271056	0.135	0.22	1.57459e-09	CD151
1.40961e-12	-0.27162	0.204	0.297	3.96594e-08	MORF4L2
7.67042e-08	-0.271629	0.26	0.322	0.00215807	PSMB7
3.49588e-10	-0.273242	0.21	0.289	9.83566e-06	MTCH1
4.06062e-09	-0.276666	0.428	0.502	0.000114246	ARF1
4.93785e-12	-0.277326	0.155	0.235	1.38927e-07	KLHDC2
4.04131e-10	-0.277888	0.205	0.285	1.13702e-05	PIK3R1
4.79476e-18	-0.277977	0.253	0.38	1.349e-13	MAPK1IP1L
8.73647e-09	-0.278899	0.319	0.395	0.0002458	SQSTM1
5.71008e-11	-0.279361	0.181	0.261	1.60653e-06	RHBDD2
7.20162e-12	-0.280766	0.107	0.176	2.02618e-07	GADD45A
8.6041e-12	-0.280964	0.19	0.276	2.42076e-07	NFE2L2
2.02173e-22	-0.281268	0.102	0.206	5.68814e-18	KLHL24
1.30613e-14	-0.282575	0.152	0.243	3.67479e-10	EIF2AK2
1.52917e-14	-0.282817	0.11	0.19	4.30232e-10	ARRDC2
6.298e-13	-0.285814	0.134	0.214	1.77194e-08	DCTN6
1.62811e-06	-0.286843	0.124	0.173	0.045807	CCNL2
3.97075e-10	-0.287999	0.193	0.271	1.11717e-05	SERINC1
9.80282e-11	-0.28859	0.468	0.549	2.75802e-06	YPEL5
1.20245e-09	-0.290354	0.166	0.236	3.38309e-05	RHOB
6.50753e-17	-0.291219	0.256	0.375	1.83089e-12	CAMLG
4.22408e-15	-0.295399	0.123	0.209	1.18844e-10	SGK1
1.66725e-11	-0.2962	0.34	0.433	4.6908e-07	SLC38A2
1.06615e-13	-0.297037	0.208	0.307	2.99961e-09	PLK3
4.38335e-14	-0.297097	0.122	0.203	1.23326e-09	CNOT1
2.89999e-10	-0.29754	0.103	0.166	8.15912e-06	S100A16
1.47368e-09	-0.297856	0.387	0.462	4.14621e-05	SELENOK
7.79246e-09	-0.297922	0.317	0.383	0.000219241	PGAM1
9.10053e-20	-0.299188	0.166	0.283	2.56043e-15	CHD1
8.699e-10	-0.299599	0.105	0.166	2.44746e-05	PFKFB3
9.2326e-10	-0.299884	0.121	0.185	2.59759e-05	MAFF
4.16334e-17	-0.300349	0.107	0.195	1.17136e-12	FOSL2
1.32859e-11	-0.300426	0.262	0.354	3.73799e-07	TAF1D
2.65358e-11	-0.301928	0.244	0.33	7.46585e-07	STRAP
7.81196e-14	-0.302096	0.27	0.373	2.1979e-09	EIF5
2.00246e-10	-0.304751	0.207	0.286	5.63393e-06	BIRC2
3.81644e-13	-0.316073	0.675	0.707	1.07376e-08	CCNI
7.09308e-21	-0.32018	0.145	0.256	1.99564e-16	USP3
1.59112e-13	-0.321387	0.145	0.229	4.47663e-09	ACTN1
2.53131e-20	-0.322142	0.111	0.21	7.12184e-16	ETF1
2.13501e-12	-0.324845	0.124	0.2	6.00686e-08	KLF10
2.74686e-15	-0.326325	0.319	0.435	7.72829e-11	LITAF
1.25779e-09	-0.32963	0.148	0.217	3.5388e-05	IVNS1ABP
3.25273e-13	-0.329653	0.122	0.197	9.15156e-09	TUBA1C
8.66974e-11	-0.330635	0.199	0.282	2.43923e-06	PHLDA1
1.03469e-08	-0.333322	0.263	0.324	0.000291111	NPC2
8.33387e-08	-0.33627	0.927	0.946	0.00234474	FTL
1.17363e-17	-0.33734	0.384	0.506	3.30201e-13	PPP1CB
7.61503e-16	-0.339513	0.188	0.287	2.14249e-11	PRNP
4.76906e-16	-0.34032	0.125	0.213	1.34177e-11	PLSCR1
1.73007e-10	-0.343437	0.307	0.376	4.86756e-06	VDAC2
1.78002e-22	-0.344515	0.145	0.262	5.00809e-18	KLF3
1.074e-08	-0.345098	0.167	0.234	0.000302169	RGS2
4.64653e-08	-0.345819	0.114	0.167	0.0013073	MTHFD2
9.62134e-20	-0.346061	0.282	0.406	2.70696e-15	RNF7
3.53172e-20	-0.346546	0.298	0.422	9.9365e-16	SMDT1
5.12323e-20	-0.347435	0.256	0.383	1.44142e-15	EIF4H
9.19489e-09	-0.347438	0.19	0.265	0.000258698	NAMPT
1.18523e-11	-0.348221	0.207	0.294	3.33466e-07	CTNNB1
7.5961e-10	-0.351261	0.133	0.198	2.13716e-05	GBP1
7.85671e-13	-0.353866	0.248	0.341	2.21048e-08	BRD2
1.14794e-13	-0.358246	0.371	0.467	3.22973e-09	EIF4A1
2.60323e-07	-0.358355	0.129	0.182	0.00732419	DUSP4
3.80784e-22	-0.358781	0.167	0.285	1.07134e-17	PTP4A1
6.12097e-09	-0.360008	0.112	0.172	0.000172213	CYR61
1.97e-14	-0.370786	0.308	0.406	5.5426e-10	ARID5A
3.2755e-14	-0.375596	0.108	0.189	9.21562e-10	C1R
4.07354e-19	-0.375914	0.239	0.361	1.14609e-14	ZFAND5
1.05123e-12	-0.376377	0.12	0.193	2.95765e-08	EPSTI1
2.73097e-18	-0.378294	0.29	0.405	7.68358e-14	ATF4
5.6346e-18	-0.382952	0.11	0.203	1.58529e-13	CAV1
9.62175e-23	-0.387638	0.221	0.351	2.70708e-18	RNF145
2.67859e-11	-0.389331	0.231	0.309	7.5362e-07	STAT1
4.82555e-18	-0.39173	0.274	0.383	1.35767e-13	MRFAP1
1.47228e-10	-0.393653	0.286	0.362	4.14227e-06	CCR7
3.22113e-25	-0.395269	0.103	0.212	9.06265e-21	SNX9
6.14003e-09	-0.396515	0.124	0.189	0.00017275	AREG
2.963e-21	-0.398412	0.139	0.246	8.33641e-17	TGIF1
1.96388e-16	-0.40304	0.264	0.376	5.52537e-12	CTSB
2.64178e-20	-0.408422	0.28	0.402	7.43265e-16	CREM
1.766e-20	-0.410598	0.629	0.696	4.96864e-16	ZFAS1
1.60062e-07	-0.414365	0.25	0.307	0.00450335	HLA-DRA
9.10865e-10	-0.414908	0.222	0.305	2.56272e-05	CTSC
1.30422e-10	-0.428083	0.4	0.463	3.66942e-06	PIK3IP1
5.54561e-22	-0.441815	0.147	0.257	1.56026e-17	IDI1
1.74661e-18	-0.443535	0.851	0.885	4.91409e-14	RPS17
2.89322e-22	-0.446099	0.151	0.267	8.14006e-18	CDKN1A
2.5295e-26	-0.45048	0.204	0.353	7.11674e-22	IFITM3
5.50823e-25	-0.453747	0.175	0.301	1.54974e-20	EPB41L4A-AS1
5.01937e-29	-0.464693	0.114	0.233	1.4122e-24	GABARAPL1
1.78883e-12	-0.464854	0.195	0.278	5.03287e-08	EIF4A3
6.28122e-11	-0.465776	0.284	0.349	1.76722e-06	BST2
8.39031e-21	-0.482643	0.98	0.982	2.36061e-16	FTH1
1.76364e-17	-0.493967	0.157	0.256	4.962e-13	ID3
1.75227e-19	-0.496784	0.135	0.235	4.93002e-15	NR4A1
1.26139e-13	-0.499244	0.117	0.192	3.54892e-09	NDRG1
4.35662e-21	-0.530856	0.129	0.234	1.22574e-16	CEBPD
3.62246e-12	-0.537878	0.333	0.417	1.01918e-07	HSPB1
9.83362e-28	-0.565852	0.195	0.326	2.76669e-23	ZNF331
1.81971e-18	-0.586226	0.118	0.212	5.11976e-14	ID1
6.92717e-22	-0.612037	0.159	0.27	1.94896e-17	GLUL
3.44709e-16	-0.619523	0.48	0.532	9.69839e-12	LY6E
3.51169e-26	-0.632984	0.57	0.684	9.88014e-22	SAT1
5.6337e-37	-0.648531	0.13	0.272	1.58504e-32	XIST
4.65927e-19	-0.652104	0.175	0.274	1.31088e-14	MYC
9.82066e-73	-0.656049	0.333	0.594	2.76304e-68	EIF5A
1.74304e-10	-0.663605	0.387	0.469	4.90405e-06	LGALS1
1.16674e-21	-0.687805	0.107	0.203	3.28262e-17	HSPA1A
1.69006e-28	-0.688873	0.126	0.251	4.75499e-24	IFI44L
8.35989e-27	-0.693581	0.122	0.235	2.35205e-22	TSC22D1
9.32301e-12	-0.695603	0.262	0.326	2.62303e-07	TYMP
4.47613e-25	-0.6961	0.108	0.21	1.25936e-20	EEF1G
1.67102e-13	-0.725111	0.107	0.184	4.70141e-09	HES1
2.60929e-30	-0.767948	0.144	0.273	7.34123e-26	MX1
6.32951e-29	-0.785938	0.13	0.251	1.78081e-24	CALD1
2.66256e-26	-0.789594	0.116	0.228	7.49112e-22	SOX4
7.10566e-28	-0.867815	0.107	0.219	1.99918e-23	IER3
2.40758e-25	-0.870743	0.113	0.218	6.77372e-21	ATF3
3.26336e-10	-0.925296	0.626	0.68	9.18147e-06	NEAT1
4.65248e-07	-0.93009	0.177	0.221	0.0130897	TNFSF10
8.78366e-41	-0.997242	0.274	0.427	2.47128e-36	IFI6
1.83183e-07	-1.04662	0.243	0.287	0.00515385	ATP1B3
1.36776e-21	-1.10215	0.13	0.226	3.8482e-17	PERP
1.45068e-38	-1.24032	0.344	0.478	4.0815e-34	ISG15
6.81653e-11	-1.29496	0.161	0.232	1.91783e-06	FABP5

## Sheet: marker_Tregs_metastasis
p_val	avg_log2FC	pct.1	pct.2	p_val_adj	gene
3.03843e-27	1.11947	0.566	0.387	8.54862e-23	JUND
3.22845e-48	1.02555	0.337	0.084	9.08323e-44	HLA-DRB5
1.93275e-27	0.655431	0.497	0.27	5.43778e-23	RPS4Y1
5.21881e-15	0.584796	0.801	0.7	1.46831e-10	FOS
2.76086e-11	0.555379	0.547	0.418	7.76767e-07	CD69
1.11593e-17	0.549921	0.171	0.054	3.13966e-13	MTRNR2L12
8.70055e-15	0.544911	0.41	0.261	2.4479e-10	HLA-DQB1
2.21425e-15	0.520473	0.723	0.609	6.22979e-11	TRBC2
3.19958e-14	0.491424	0.538	0.399	9.00202e-10	HNRNPH1
2.35676e-18	0.463084	0.647	0.483	6.63075e-14	EMP3
2.93707e-10	0.453248	0.839	0.807	8.26344e-06	LTB
1.40638e-21	0.452664	0.864	0.729	3.95685e-17	CD52
1.84836e-18	0.42225	0.862	0.809	5.20037e-14	MT-CYB
6.54308e-07	0.419275	0.685	0.632	0.018409	NFKBIA
9.0854e-19	0.399847	0.997	0.989	2.55618e-14	ACTB
3.70947e-15	0.39149	0.661	0.502	1.04366e-10	CD3G
2.90073e-12	0.390292	0.667	0.539	8.1612e-08	HCST
4.1915e-12	0.376455	0.67	0.552	1.17928e-07	PPP1R15A
3.1911e-12	0.365093	0.877	0.879	8.97816e-08	MT-ND3
4.21322e-15	0.350314	0.784	0.644	1.18539e-10	CD3E
6.77527e-16	0.34989	0.818	0.692	1.90622e-11	PTPRC
6.75581e-11	0.349009	0.376	0.245	1.90075e-06	ALOX5AP
8.76467e-07	0.345323	0.451	0.354	0.0246594	ARL4C
9.57395e-09	0.336005	0.297	0.197	0.000269363	PIP4K2A
9.01979e-08	0.328219	0.438	0.335	0.00253772	PRDM1
2.69479e-10	0.325734	0.205	0.107	7.58179e-06	NCF1
1.12437e-09	0.325024	0.589	0.45	3.16342e-05	CRIP1
1.3141e-08	0.321222	0.483	0.363	0.000369722	ITM2A
3.26272e-10	0.320904	0.118	0.045	9.17967e-06	PLCG2
5.611e-12	0.316212	0.756	0.622	1.57866e-07	STK17B
5.6786e-16	0.31524	0.898	0.895	1.59767e-11	MT-CO3
3.60087e-08	0.314213	0.613	0.514	0.00101311	CKLF
2.42869e-07	0.309532	0.37	0.274	0.00683311	TRA2A
1.28968e-09	0.306885	0.232	0.133	3.62852e-05	MBP
4.72115e-09	0.304997	0.443	0.318	0.00013283	2001-09-01
9.40538e-08	0.302502	0.334	0.238	0.0026462	SRSF6
2.97322e-08	0.299282	0.547	0.458	0.000836515	SET
1.67462e-10	0.296971	0.75	0.678	4.71156e-06	CDC42
6.84653e-08	0.292072	0.429	0.322	0.00192627	FOSB
5.20228e-07	0.284985	0.323	0.229	0.0146366	C1orf56
3.30985e-09	0.281104	0.372	0.252	9.31227e-05	PSMB10
7.77066e-08	0.276695	0.509	0.401	0.00218628	LCP1
5.59332e-16	0.264165	0.99	0.987	1.57368e-11	RPS27
3.09837e-09	0.263617	0.914	0.823	8.71726e-05	CD3D
3.37257e-10	0.259605	0.904	0.915	9.48873e-06	MT-CO2
3.01561e-09	0.253887	0.94	0.906	8.48441e-05	SH3BGRL3
1.71406e-12	0.247333	0.931	0.948	4.8225e-08	RPS28
1.37143e-11	0.246461	0.99	0.934	3.85853e-07	IL32
4.80718e-07	0.245739	0.627	0.529	0.013525	2007-09-01
1.66774e-06	0.243658	0.324	0.233	0.046922	ANP32E
3.90851e-09	0.238291	0.969	0.928	0.000109966	PFN1
1.75648e-06	0.229593	0.402	0.297	0.0494187	SKAP1
4.57949e-07	0.229574	0.323	0.225	0.0128844	LCP2
9.94257e-07	0.228918	0.571	0.479	0.0279734	NDUFA3
1.63859e-06	0.226134	0.668	0.578	0.0461016	SRSF3
3.1808e-11	0.225896	0.905	0.927	8.94919e-07	MT-CO1
1.06429e-09	0.225114	0.94	0.934	2.99439e-05	RPS8
1.42119e-06	0.224213	0.305	0.213	0.0399852	FERMT3
6.74673e-09	0.223843	0.382	0.261	0.000189819	LAIR2
7.88525e-09	0.220245	0.876	0.86	0.000221851	RPS21
1.61813e-06	0.215374	0.96	0.892	0.0455262	S100A4
2.20951e-08	0.213994	0.806	0.72	0.000621644	CLIC1
5.25945e-14	0.213853	0.943	0.952	1.47975e-09	RPS29
7.41519e-09	0.21194	0.947	0.931	0.000208626	DDX5
3.25066e-07	0.209038	0.862	0.776	0.00914574	CORO1A
1.506e-07	0.208977	0.372	0.261	0.00423712	CDC42SE1
1.25258e-06	0.208908	0.125	0.065	0.0352414	DDX3Y
3.57764e-07	0.200687	0.148	0.08	0.0100657	TTN
2.53325e-11	0.19934	0.977	0.97	7.1273e-07	RPS18
2.29377e-11	0.190071	0.948	0.948	6.45351e-07	RPS27A
8.38834e-07	0.189418	0.234	0.154	0.0236006	GLS
1.08722e-11	0.183996	0.99	0.986	3.05889e-07	RPL41
6.45354e-13	0.153452	0.979	0.981	1.8157e-08	RPL10
3.21088e-07	0.146314	0.933	0.942	0.00903381	RPL36
1.51139e-06	-0.196516	0.821	0.84	0.042523	SUMO2
4.31904e-10	-0.198883	0.939	0.955	1.21516e-05	GAPDH
6.38288e-09	-0.210659	0.954	0.97	0.000179582	RPL13A
3.24217e-07	-0.215085	0.913	0.929	0.00912184	RPL31
7.91481e-11	-0.217389	0.99	0.997	2.22683e-06	HLA-A
4.6795e-10	-0.219115	0.988	0.988	1.31658e-05	HLA-C
1.40664e-06	-0.242562	0.559	0.612	0.0395759	POMP
2.83373e-07	-0.247151	0.404	0.505	0.00797269	SOCS3
1.04134e-06	-0.252341	0.123	0.193	0.0292981	CNP
4.00828e-07	-0.256701	0.915	0.929	0.0112773	RPS20
4.46616e-09	-0.267905	0.789	0.817	0.000125656	SUB1
7.0959e-09	-0.286345	0.156	0.247	0.000199643	LGALS9
1.33613e-06	-0.288896	0.728	0.78	0.037592	NEAT1
1.25937e-06	-0.328595	0.644	0.678	0.0354323	RPS27L
1.29859e-07	-0.343344	0.222	0.309	0.00365359	LAP3
3.6199e-07	-0.343657	0.107	0.175	0.0101846	OAS2
3.61419e-07	-0.354883	0.387	0.472	0.0101685	STAT1
1.85684e-08	-0.355214	0.257	0.35	0.000522422	DYNLT1
2.51787e-08	-0.363346	0.353	0.451	0.000708402	ADAR
2.15186e-08	-0.364964	0.212	0.302	0.000605424	IRF7
7.46243e-07	-0.366442	0.128	0.196	0.0209956	HERC5
3.09618e-18	-0.371378	0.977	0.989	8.71111e-14	FTH1
1.05446e-08	-0.383518	0.2	0.295	0.000296673	CHST12
2.74023e-08	-0.399376	0.37	0.457	0.000770963	UBE2L6
3.73068e-14	-0.426587	0.543	0.646	1.04963e-09	TYMP
3.19857e-12	-0.431806	0.122	0.222	8.99919e-08	MX2
3.94731e-09	-0.436992	0.155	0.238	0.000111058	HELZ2
2.94858e-10	-0.468902	0.138	0.226	8.29583e-06	GRN
2.68946e-09	-0.471489	0.211	0.3	7.56681e-05	EIF2AK2
6.53369e-12	-0.476523	0.726	0.777	1.83825e-07	ISG20
1.00197e-19	-0.492279	0.398	0.546	2.81905e-15	EIF5A
1.35635e-14	-0.505459	0.48	0.604	3.8161e-10	CREM
4.67523e-23	-0.515853	0.782	0.874	1.31537e-18	SAT1
3.34466e-08	-0.516358	0.298	0.39	0.00094102	HSPB1
5.02167e-10	-0.51688	0.269	0.365	1.41285e-05	SPATS2L
5.0725e-12	-0.520962	0.317	0.432	1.42715e-07	EPSTI1
6.13451e-09	-0.521573	0.108	0.185	0.000172594	MGST2
2.67092e-10	-0.527808	0.159	0.251	7.51462e-06	SAMD9L
7.10266e-11	-0.552876	0.249	0.355	1.99833e-06	OAS1
6.73375e-10	-0.557672	0.176	0.267	1.89454e-05	NT5C3A
3.57695e-21	-0.589465	0.133	0.275	1.00638e-16	IFI44
4.72306e-26	-0.622898	0.648	0.756	1.32883e-21	LY6E
1.319e-15	-0.634858	0.624	0.719	3.711e-11	MT2A
4.63662e-07	-0.688331	0.504	0.574	0.0130451	LGALS1
3.64982e-37	-0.82113	0.131	0.33	1.02688e-32	XIST
4.15924e-28	-0.883198	0.307	0.498	1.1702e-23	MX1
8.05511e-20	-0.968636	0.116	0.239	2.2663e-15	IFIT3
3.52788e-39	-0.992433	0.495	0.677	9.9257e-35	IFI6
9.30794e-08	-1.06726	0.134	0.208	0.00261879	IFITM3
4.49326e-46	-1.14229	0.108	0.324	1.26418e-41	IFI44L
4.25139e-55	-1.32561	0.593	0.759	1.19613e-50	ISG15

## Sheet: marker_TPHs_metastasis
p_val	avg_log2FC	pct.1	pct.2	p_val_adj	gene
2.71995e-12	1.18227	0.521	0.316	7.65258e-08	JUND
6.49413e-10	0.920051	0.174	0.035	1.82712e-05	MTRNR2L12
1.15768e-17	0.897254	0.351	0.086	3.25713e-13	HLA-DRB5
5.63271e-09	0.76293	0.473	0.281	0.000158476	LMNA
1.47445e-06	0.671518	0.646	0.527	0.0414838	FOS
8.14248e-10	0.654471	0.762	0.607	2.29089e-05	NFKBIA
1.30078e-07	0.649437	0.828	0.716	0.00365975	JUNB
6.32014e-07	0.635645	0.709	0.588	0.0177817	ZFP36
6.95154e-12	0.588679	0.86	0.77	1.95582e-07	MT-CYB
9.49846e-09	0.579832	0.727	0.572	0.000267239	CD69
3.80016e-10	0.573789	0.875	0.812	1.06918e-05	MT-ND3
2.00978e-14	0.563929	0.901	0.843	5.65452e-10	MT-CO3
1.422e-07	0.545732	0.706	0.553	0.00400079	ITM2A
5.3082e-09	0.535442	0.261	0.096	0.000149346	LAIR2
1.03635e-08	0.503856	0.655	0.457	0.000291577	PPP1R15A
1.07659e-06	0.475621	0.789	0.671	0.0302899	TRBC2
9.58836e-07	0.443415	0.85	0.754	0.0269769	KLF6
8.2619e-07	0.440022	0.524	0.342	0.0232449	ANXA5
1.87563e-11	0.428138	0.975	0.923	5.27708e-07	PFN1
1.63636e-07	0.421497	0.951	0.911	0.00460389	S100A4
1.29571e-10	0.405404	0.997	1	3.64547e-06	ACTB
8.39717e-08	0.401602	0.456	0.265	0.00236254	TMCO1
2.75524e-09	0.392054	0.919	0.879	7.75186e-05	MT-CO2
8.74494e-07	0.382982	0.658	0.476	0.0246039	NDUFA1
1.41582e-08	0.349953	0.927	0.914	0.000398342	MT-CO1
1.05477e-07	-0.344253	0.99	0.994	0.00296758	HLA-C
2.95306e-10	-0.378132	0.886	0.914	8.30844e-06	RPS26
5.97258e-07	-0.391343	0.815	0.853	0.0168039	LAPTM5
7.36149e-09	-0.392284	0.905	0.965	0.000207115	RPS20
1.52779e-06	-0.610915	0.226	0.351	0.0429844	IFI44
3.16772e-15	-0.635733	0.98	0.978	8.91237e-11	FTH1
3.95748e-08	-0.802625	0.466	0.578	0.00111344	IFI6
5.18563e-09	-0.814078	0.172	0.316	0.000145898	OAS1
1.52969e-08	-0.84508	0.3	0.454	0.000430377	MX1
1.05114e-15	-0.858979	0.22	0.45	2.95739e-11	IFI44L
3.67822e-12	-1.06671	0.502	0.633	1.03487e-07	ISG15

## Sheet: marker_NKTs_metastasis
p_val	avg_log2FC	pct.1	pct.2	p_val_adj	gene
1.09446e-16	1.0598	0.291	0.074	3.07926e-12	HLA-DRB5
5.40275e-13	0.972445	0.889	0.845	1.52006e-08	JUNB
2.15248e-11	0.972198	0.525	0.332	6.056e-07	CD52
7.34549e-18	0.960935	0.564	0.294	2.06665e-13	RPS4Y1
6.66442e-15	0.892341	0.453	0.208	1.87503e-10	CD3E
1.12486e-12	0.850561	0.336	0.129	3.1648e-08	ITM2A
2.56956e-08	0.805691	0.51	0.332	0.000722945	CD69
2.77556e-11	0.73715	0.568	0.343	7.80904e-07	CD3D
2.44318e-08	0.72546	0.497	0.312	0.00068739	CXCR4
3.52735e-12	0.676534	0.803	0.637	9.92421e-08	IL32
1.42476e-07	0.65126	0.293	0.14	0.00400855	LCP1
2.4303e-17	0.633446	0.993	0.99	6.83764e-13	RPS27
4.20227e-08	0.625604	0.349	0.18	0.00118231	ACAP1
6.48875e-09	0.617032	0.141	0.028	0.000182561	NCF1
7.3127e-08	0.593806	0.529	0.345	0.00205743	TRAC
3.07275e-07	0.584835	0.488	0.317	0.00864519	CORO1A
8.42784e-13	0.579521	0.922	0.83	2.37117e-08	MT-ND3
1.05699e-15	0.579222	0.978	0.962	2.97383e-11	RPS29
6.5281e-08	0.541808	0.456	0.261	0.00183668	TRBC2
1.04732e-07	0.540571	0.729	0.685	0.00294663	PPDPF
3.33892e-08	0.53652	0.629	0.462	0.000939406	ARHGDIB
3.04161e-14	0.535052	0.965	0.939	8.55758e-10	RPL21
1.07083e-07	0.530712	0.501	0.32	0.00301277	PTPRC
2.05525e-20	0.529194	0.97	0.967	5.78244e-16	RPS28
2.06826e-07	0.519604	0.508	0.317	0.00581904	CD2
1.46013e-07	0.486401	0.221	0.091	0.00410808	TC2N
8.36511e-07	0.48342	0.879	0.85	0.0235352	SH3BGRL3
1.86249e-13	0.477322	0.95	0.876	5.24011e-09	MT-CO1
6.47482e-08	0.46233	0.989	0.987	0.00182169	ACTB
4.7781e-13	0.458442	0.963	0.957	1.34432e-08	RPL36
1.11453e-12	0.450723	0.974	0.982	3.13574e-08	RPL34
6.21554e-11	0.448876	0.976	0.962	1.74874e-06	RPS27A
4.99522e-09	0.442707	0.727	0.629	0.00014054	RPL17
3.68491e-12	0.439257	0.935	0.817	1.03675e-07	MT-CO3
1.66538e-08	0.43882	0.876	0.863	0.000468554	RPL36A
2.96137e-08	0.438538	0.831	0.731	0.000833182	CYBA
4.34339e-16	0.419629	0.996	0.985	1.22201e-11	RPL41
9.10812e-09	0.418432	0.896	0.827	0.000256257	BTG1
8.16636e-10	0.417325	0.989	0.98	2.2976e-05	RPL13
2.29559e-09	0.392703	1	0.997	6.45864e-05	TMSB4X
3.91274e-08	0.359939	0.944	0.906	0.00110085	PFN1
1.22026e-08	0.352064	0.989	0.99	0.000343321	RPL10
7.23287e-08	0.338963	0.972	0.954	0.00203497	RPS3
9.54559e-09	0.338598	0.978	0.962	0.000268565	RPL3
8.01415e-07	0.320628	0.972	0.97	0.0225478	RPS15A
4.85185e-07	0.289503	0.983	0.975	0.0136507	RPS14
1.60043e-06	-0.10368	0.184	0.34	0.0450281	C1S
3.86374e-07	-0.128582	0.134	0.289	0.0108706	DHRS4L2
2.17749e-07	-0.154404	0.193	0.376	0.00612637	TIMP3
1.57073e-06	-0.173192	0.124	0.264	0.0441924	TMEM70
3.36582e-07	-0.173534	0.111	0.254	0.00946974	BCKDK
1.72669e-09	-0.193021	0.126	0.307	4.85804e-05	CRIPT
8.01158e-07	-0.204602	0.178	0.335	0.0225406	GRINA
1.05684e-07	-0.20509	0.119	0.266	0.00297343	ABL2
1.09589e-06	-0.20632	0.121	0.256	0.030833	PTPN12
3.67225e-08	-0.208183	0.167	0.348	0.00103319	PSMD12
6.24984e-07	-0.210265	0.139	0.287	0.0175839	PTS
1.01765e-06	-0.215582	0.145	0.294	0.0286317	RAB34
1.21239e-06	-0.216078	0.102	0.228	0.0341106	PLOD1
8.85231e-10	-0.217598	0.106	0.282	2.4906e-05	NFE2L1
3.63559e-07	-0.222767	0.137	0.289	0.0102287	RND3
3.97228e-07	-0.227829	0.115	0.259	0.011176	KPNA2
2.973e-07	-0.229208	0.121	0.269	0.00836454	FNDC3B
1.77655e-06	-0.236588	0.154	0.297	0.0499831	CDK4
1.19024e-08	-0.23786	0.121	0.289	0.000334874	JAG1
4.5384e-07	-0.240511	0.128	0.269	0.0127688	FAM114A1
1.06319e-06	-0.241357	0.113	0.249	0.0299127	PLK2
6.67543e-07	-0.241394	0.197	0.368	0.0187813	SRM
1.81161e-07	-0.245416	0.13	0.282	0.00509696	PTPRK
1.54595e-06	-0.251018	0.137	0.277	0.0434954	TOR1A
1.01281e-06	-0.251573	0.119	0.254	0.0284954	GNG12
7.14222e-10	-0.252177	0.137	0.327	2.00946e-05	FBLIM1
4.84454e-08	-0.254243	0.171	0.348	0.00136301	SVIL
1.02145e-06	-0.260648	0.15	0.294	0.0287385	RB1CC1
4.45148e-07	-0.268551	0.167	0.325	0.0125242	HTATIP2
9.33921e-07	-0.269448	0.197	0.36	0.0262759	SULF2
8.76766e-07	-0.270227	0.249	0.421	0.0246678	LUC7L3
1.25484e-07	-0.272361	0.141	0.297	0.00353049	IFNGR2
4.21582e-09	-0.276868	0.113	0.277	0.000118612	CORO1C
1.38245e-06	-0.279732	0.195	0.353	0.0388952	REL
6.34445e-07	-0.284025	0.152	0.307	0.0178501	BAG6
8.74297e-09	-0.285519	0.137	0.305	0.000245983	AKIP1
7.22142e-07	-0.3078	0.267	0.447	0.0203175	SCARB2
2.79912e-07	-0.309481	0.104	0.241	0.00787532	PNO1
1.6322e-06	-0.313424	0.176	0.33	0.0459221	RTP4
1.214e-09	-0.31561	0.167	0.368	3.41558e-05	MFAP2
1.0638e-06	-0.316343	0.269	0.444	0.0299301	LAMP2
1.62033e-06	-0.319122	0.26	0.424	0.0455881	RNF145
1.69533e-06	-0.319226	0.15	0.289	0.0476981	KLF10
2.26698e-07	-0.320186	0.241	0.429	0.00637816	PTTG1IP
1.51238e-07	-0.32202	0.204	0.381	0.00425509	RALA
7.90205e-10	-0.322631	0.141	0.33	2.22324e-05	NBEAL1
1.03294e-06	-0.3286	0.176	0.327	0.0290618	PEF1
7.19743e-08	-0.33056	0.271	0.457	0.002025	TSC22D1
9.53632e-07	-0.332702	0.202	0.36	0.0268304	RRAGA
2.72269e-08	-0.337281	0.362	0.599	0.00076603	ODF2L
5.07127e-07	-0.33769	0.165	0.322	0.014268	RPL26L1
1.27766e-06	-0.337868	0.223	0.378	0.0359469	COL4A2
9.5907e-09	-0.338842	0.102	0.256	0.000269834	TMEM189
4.01253e-08	-0.339366	0.911	0.944	0.00112892	LY6E
1.79326e-07	-0.341837	0.256	0.442	0.00504532	ILF2
3.25718e-08	-0.34454	0.108	0.256	0.000916407	PNP
3.71902e-09	-0.34648	0.195	0.393	0.000104635	RCN1
8.17e-07	-0.348231	0.176	0.33	0.0229863	ITGA5
1.49703e-06	-0.349383	0.319	0.5	0.042119	RAB1A
1.32112e-06	-0.352352	0.299	0.477	0.0371697	CNN3
1.80033e-07	-0.353126	0.425	0.594	0.00506521	DSTN
5.16327e-07	-0.354408	0.36	0.538	0.0145269	VDAC2
3.63249e-09	-0.357584	0.21	0.406	0.0001022	AGTRAP
8.96156e-07	-0.35789	0.273	0.452	0.0252133	CNP
5.83214e-09	-0.359878	0.197	0.383	0.000164087	C8orf59
3.98229e-07	-0.360003	0.456	0.637	0.0112042	PSAP
1.09084e-06	-0.365373	0.271	0.439	0.0306907	RHOB
3.55946e-08	-0.368627	0.2	0.378	0.00100145	NME1
1.98101e-07	-0.368971	0.121	0.264	0.00557356	PSMG3
2.78906e-09	-0.370742	0.108	0.266	7.84702e-05	EXOSC4
1.4151e-08	-0.37371	0.139	0.302	0.000398137	CASP7
1.56368e-07	-0.3753	0.291	0.485	0.00439943	ACTN1
2.16883e-09	-0.376933	0.108	0.264	6.10199e-05	CKAP4
3.58041e-08	-0.378089	0.453	0.665	0.00100735	IFI44
2.93634e-12	-0.38049	0.134	0.353	8.26141e-08	PDLIM7
1.66915e-08	-0.380912	0.161	0.325	0.000469615	LAPTM4B
1.61997e-09	-0.384702	0.184	0.383	4.55779e-05	TUBB6
1.43234e-08	-0.386448	0.139	0.307	0.000402989	MFGE8
2.0511e-10	-0.389254	0.124	0.302	5.77078e-06	HSF1
1.73695e-07	-0.391839	0.184	0.348	0.00488691	PLEC
7.14237e-07	-0.395039	0.449	0.607	0.020095	EIF4A1
3.19882e-08	-0.39561	0.217	0.398	0.000899989	RNF114
5.4385e-09	-0.397421	0.321	0.533	0.000153012	SSR3
3.18141e-11	-0.39745	0.126	0.317	8.9509e-07	ZNF593
2.1287e-07	-0.403317	0.534	0.675	0.00598909	RAN
1.47902e-11	-0.407733	0.141	0.348	4.16122e-07	DKK3
8.66608e-09	-0.410584	0.184	0.358	0.00024382	CAVIN3
2.17989e-07	-0.411182	0.163	0.31	0.00613312	PON2
2.42089e-08	-0.415861	0.18	0.355	0.000681116	SPHK1
6.36084e-07	-0.417951	0.132	0.264	0.0178962	SERINC2
8.22374e-08	-0.422424	0.171	0.327	0.00231375	CCND1
1.81505e-08	-0.423523	0.406	0.607	0.000510665	PARP14
2.67693e-07	-0.424106	0.171	0.325	0.00753155	PKIG
2.09373e-07	-0.427088	0.148	0.297	0.00589071	EFNA1
2.48033e-08	-0.427974	0.393	0.579	0.000697842	MRFAP1
1.64119e-09	-0.43036	0.169	0.358	4.61749e-05	EIF4EBP1
8.5818e-12	-0.450515	0.306	0.569	2.41449e-07	OAS3
1.31195e-08	-0.456526	0.269	0.452	0.000369118	CCT5
4.02614e-09	-0.461687	0.152	0.325	0.000113275	GJA1
4.46993e-09	-0.466053	0.111	0.269	0.000125762	CSRP2
1.78377e-10	-0.46753	0.297	0.52	5.01863e-06	ATF4
2.07419e-11	-0.471664	0.15	0.353	5.83573e-07	EBNA1BP2
7.27585e-11	-0.472794	0.161	0.36	2.04706e-06	FSCN1
2.31667e-14	-0.482468	0.898	0.959	6.51795e-10	IFI6
7.8443e-09	-0.486403	0.245	0.442	0.000220699	FN1
3.83358e-08	-0.491161	0.102	0.241	0.00107858	FKBP4
3.56633e-10	-0.496738	0.351	0.596	1.00339e-05	USP18
5.15405e-09	-0.498856	0.252	0.454	0.000145009	C1R
2.81227e-12	-0.499988	0.167	0.376	7.91233e-08	PDLIM4
2.18398e-07	-0.500474	0.174	0.33	0.00614463	TPM1
2.84338e-09	-0.500965	0.302	0.482	7.99985e-05	PSMB5
5.71806e-07	-0.501566	0.479	0.607	0.0160878	GSTP1
2.47432e-07	-0.505605	0.256	0.414	0.00696149	PDIA4
9.88196e-10	-0.515436	0.397	0.607	2.78029e-05	CTSB
2.19952e-09	-0.520842	0.167	0.353	6.18835e-05	FSTL1
4.01768e-08	-0.536332	0.128	0.274	0.00113037	PLAUR
9.81937e-11	-0.536982	0.566	0.777	2.76268e-06	EPSTI1
7.95144e-09	-0.53754	0.536	0.764	0.000223714	IFI44L
1.95303e-07	-0.538855	0.232	0.409	0.00549486	PDPN
7.6982e-07	-0.551134	0.256	0.406	0.0216589	LGALS3BP
2.83401e-08	-0.553094	0.44	0.655	0.000797348	IFITM3
9.64609e-07	-0.553532	0.317	0.47	0.0271393	S100A16
4.80465e-09	-0.557794	0.293	0.482	0.000135179	MARCKS
1.32278e-08	-0.559523	0.187	0.35	0.000372165	LGMN
4.72141e-11	-0.567084	0.165	0.355	1.32837e-06	IER3
5.49838e-11	-0.567602	0.443	0.655	1.54697e-06	DYNLT1
1.21702e-10	-0.568907	0.249	0.472	3.42409e-06	SPARC
3.32221e-11	-0.571037	0.104	0.289	9.34704e-07	COL5A2
1.65285e-10	-0.577911	0.13	0.31	4.6503e-06	JUP
6.92648e-09	-0.588048	0.607	0.782	0.000194876	OAS1
6.08877e-10	-0.588141	0.154	0.338	1.71308e-05	TNFRSF12A
1.44697e-12	-0.596672	0.197	0.416	4.07105e-08	CAV2
1.10172e-10	-0.597398	0.358	0.563	3.09969e-06	GRN
6.63429e-11	-0.607816	0.148	0.327	1.86656e-06	PXDN
1.37024e-11	-0.608962	0.126	0.32	3.85518e-07	ATF3
7.29749e-12	-0.633944	0.308	0.553	2.05315e-07	RSAD2
1.37926e-09	-0.640421	0.104	0.274	3.88055e-05	COL1A1
1.97353e-11	-0.640889	0.768	0.893	5.55253e-07	MX1
3.70048e-09	-0.650811	0.475	0.673	0.000104113	GBP1
1.05787e-06	-0.659693	0.332	0.503	0.0297633	OASL
1.21642e-06	-0.663186	0.325	0.467	0.0342241	TXNDC17
4.76433e-17	-0.674285	0.158	0.421	1.34045e-12	IFIH1
2.8536e-09	-0.686827	0.835	0.921	8.0286e-05	MT2A
3.01299e-13	-0.688401	0.169	0.386	8.47705e-09	XIST
7.79761e-10	-0.694548	0.312	0.528	2.19386e-05	CALD1
1.30682e-06	-0.70682	0.182	0.327	0.0367673	DST
2.2933e-08	-0.708283	0.256	0.424	0.00064522	CEBPD
6.75696e-07	-0.723579	0.265	0.406	0.0190107	HES4
5.2419e-10	-0.735219	0.286	0.472	1.47481e-05	PDLIM1
1.14603e-12	-0.744596	0.217	0.439	3.22436e-08	SERPINH1
1.21985e-20	-0.776426	0.412	0.678	3.43206e-16	EIF5A
7.96628e-10	-0.830502	0.119	0.284	2.24131e-05	ADM
3.50786e-21	-0.889649	0.51	0.772	9.86936e-17	IFIT1
4.04381e-07	-0.900951	0.2	0.345	0.0113773	HSPA1A
3.15413e-11	-0.952936	0.249	0.459	8.87414e-07	WARS
3.74178e-09	-0.981001	0.245	0.439	0.000105275	IFIT2
9.29386e-21	-0.981135	0.549	0.805	2.61483e-16	IFIT3
1.69302e-31	-1.04102	0.961	0.98	4.76332e-27	ISG15
4.9958e-07	-1.05608	0.234	0.383	0.0140557	CYR61
5.4325e-09	-1.07558	0.529	0.678	0.000152843	TNFSF10
4.96966e-16	-1.08405	0.249	0.495	1.39822e-11	CAV1
2.41575e-09	-1.08599	0.278	0.467	6.79671e-05	IFI27
2.52388e-09	-1.09127	0.169	0.345	7.10094e-05	CTGF
2.99327e-11	-1.23395	0.56	0.701	8.42157e-07	LGALS1
2.02678e-12	-1.4076	0.239	0.459	5.70234e-08	PERP
8.05935e-13	-1.40946	0.189	0.381	2.2675e-08	RBP1
2.84056e-09	-1.53039	0.367	0.515	7.99192e-05	FABP5
3.72683e-09	-2.66175	0.126	0.274	0.000104854	S100A2
1.31465e-08	-3.35279	0.119	0.256	0.000369878	KRT17
1.43192e-11	-3.82699	0.132	0.305	4.02871e-07	KRT14

## Sheet: marker_B_cells_metastasis
p_val	avg_log2FC	pct.1	pct.2	p_val_adj	gene
9.80737e-16	2.90353	0.148	0.037	2.7593e-11	HBB
1.30896e-12	2.80841	0.22	0.1	3.68276e-08	CCL21
1.54946e-14	1.64779	0.258	0.127	4.3594e-10	ACKR1
5.9815e-13	1.63169	0.254	0.128	1.6829e-08	CLU
5.04714e-13	1.59102	0.496	0.321	1.42001e-08	IGKC
6.17945e-93	1.56073	0.767	0.338	1.73859e-88	HLA-DRB5
2.92817e-09	1.22349	0.302	0.189	8.23839e-05	MGP
3.06079e-14	1.21098	0.596	0.51	8.61153e-10	JUND
1.92723e-15	1.13272	0.312	0.166	5.42226e-11	AQP1
1.62917e-07	1.05795	0.311	0.231	0.00458366	SPARCL1
1.28437e-26	1.00682	0.547	0.337	3.61356e-22	CD52
4.01298e-10	0.920715	0.25	0.141	1.12905e-05	CLDN5
5.86117e-29	0.892564	0.609	0.365	1.64904e-24	KLF2
1.40022e-25	0.79547	0.561	0.329	3.93952e-21	MEF2C
1.52469e-11	0.767157	0.172	0.072	4.28972e-07	HLA-DQA2
4.71554e-12	0.734204	0.462	0.314	1.32672e-07	LTB
2.13551e-19	0.733107	0.568	0.385	6.00826e-15	RPS4Y1
4.80978e-14	0.710763	0.251	0.118	1.35323e-09	PCAT19
3.42251e-41	0.700565	0.999	0.995	9.62924e-37	TMSB4X
4.12717e-16	0.693522	0.474	0.297	1.16118e-11	MS4A1
2.06128e-12	0.690695	0.241	0.117	5.79942e-08	RIPOR2
6.95944e-30	0.681334	0.852	0.777	1.95804e-25	MT-ND3
1.03611e-14	0.661539	0.694	0.652	2.9151e-10	CYBA
2.21157e-14	0.660334	0.199	0.078	6.22225e-10	MTRNR2L12
3.91028e-14	0.62548	0.28	0.134	1.10016e-09	GIMAP7
1.50345e-22	0.609104	0.685	0.459	4.22995e-18	ARHGDIB
1.76447e-33	0.598856	0.984	0.963	4.96433e-29	RPS8
2.22432e-13	0.598346	0.288	0.149	6.25812e-09	LCP1
6.4466e-09	0.584091	0.42	0.317	0.000181375	STK17B
5.90794e-08	0.583562	0.351	0.245	0.0016622	GNG11
3.35594e-18	0.581294	0.56	0.366	9.44194e-14	COTL1
3.84502e-39	0.579582	0.971	0.969	1.0818e-34	RPS28
3.61273e-08	0.577921	0.354	0.259	0.00101644	HIST1H4C
3.48658e-08	0.571593	0.819	0.851	0.000980949	JUNB
3.54075e-14	0.570836	0.457	0.292	9.96189e-10	CORO1A
2.98152e-11	0.562025	0.184	0.08	8.38851e-07	RALGPS2
5.00018e-08	0.547471	0.32	0.212	0.0014068	RAMP2
3.03584e-24	0.523576	0.858	0.804	8.54133e-20	TMA7
6.16317e-38	0.521535	0.995	0.996	1.73401e-33	RPL41
4.92132e-09	0.516092	0.274	0.165	0.000138461	FAM107B
8.68974e-10	0.515409	0.839	0.773	2.44486e-05	MT-ATP6
2.90758e-09	0.514964	0.301	0.187	8.18046e-05	ECSCR
2.21033e-37	0.512792	0.992	0.983	6.21875e-33	RPL34
5.83984e-10	0.510646	0.439	0.335	1.64304e-05	PPP3CA
1.15092e-07	0.506546	0.357	0.253	0.00323813	PECAM1
3.2e-10	0.505327	0.256	0.136	9.00321e-06	TNFRSF13B
1.30746e-19	0.504001	0.83	0.795	3.67855e-15	SH3BGRL3
1.13688e-09	0.495497	0.347	0.231	3.19861e-05	CHCHD10
2.35715e-12	0.493359	0.463	0.297	6.63184e-08	GMFG
2.45123e-10	0.490822	0.139	0.051	6.89652e-06	GAPT
1.58312e-10	0.489173	0.178	0.076	4.4541e-06	CLECL1
1.6685e-26	0.486193	0.923	0.883	4.69434e-22	PFN1
6.89849e-29	0.484766	0.994	0.99	1.94089e-24	RPL13
6.23551e-07	0.482925	0.846	0.855	0.0175436	EEF1B2
1.36538e-13	0.481555	0.256	0.118	3.84149e-09	PLCG2
1.9906e-26	0.476892	0.975	0.958	5.60054e-22	RPS29
2.57648e-13	0.475145	0.704	0.647	7.24892e-09	ATP5MC2
6.71797e-08	0.474255	0.302	0.192	0.0018901	NPDC1
2.20552e-13	0.471938	0.663	0.567	6.20524e-09	ARPC1B
1.63897e-26	0.471199	0.985	0.975	4.61123e-22	RPS27A
1.65895e-12	0.470342	0.266	0.128	4.66745e-08	POU2F2
6.33414e-11	0.468473	0.135	0.046	1.78211e-06	MMRN1
2.00082e-07	0.463641	0.238	0.147	0.00562931	EMCN
1.12491e-24	0.461795	0.996	0.988	3.16494e-20	RPS27
5.9361e-17	0.459325	0.993	0.978	1.67012e-12	ACTB
1.37108e-13	0.458375	0.982	0.974	3.85753e-09	RPS24
3.0211e-09	0.45747	0.254	0.142	8.49987e-05	UCP2
1.38607e-10	0.45516	0.256	0.133	3.8997e-06	LY86
7.38315e-10	0.455069	0.208	0.105	2.07725e-05	TMEM255B
7.87198e-18	0.454005	0.955	0.931	2.21478e-13	RPS21
3.65344e-20	0.453258	0.964	0.965	1.0279e-15	RPS7
2.77198e-15	0.450482	0.969	0.972	7.79895e-11	RPS23
1.0723e-12	0.446797	0.341	0.187	3.01692e-08	BANK1
2.08149e-07	0.443198	0.621	0.603	0.00585629	POLR2L
3.2369e-16	0.441516	0.777	0.737	9.10703e-12	OST4
5.34152e-08	0.441065	0.362	0.256	0.00150284	RAC2
6.65001e-23	0.439362	0.968	0.959	1.87098e-18	RPL6
2.36423e-08	0.437086	0.491	0.416	0.000665177	KRTCAP2
4.03014e-18	0.436217	0.867	0.809	1.13388e-13	MT-CO1
1.09022e-24	0.434708	0.974	0.962	3.06732e-20	RPL36
1.07396e-07	0.432685	0.313	0.206	0.00302157	PTPRC
1.82697e-09	0.430625	0.296	0.173	5.14017e-05	PIP4K2A
1.00103e-06	0.428388	0.29	0.194	0.028164	ITM2A
1.69002e-09	0.426767	0.418	0.282	4.75486e-05	CD79B
2.06072e-09	0.423478	0.206	0.106	5.79785e-05	MMRN2
1.18776e-20	0.416912	0.92	0.883	3.34175e-16	SERF2
3.32338e-18	0.412633	0.978	0.974	9.35033e-14	RPL11
2.98309e-07	0.411934	0.375	0.266	0.00839291	S100A4
4.90392e-08	0.410773	0.555	0.506	0.00137972	ATP5ME
5.05665e-08	0.410003	0.303	0.191	0.00142269	TNFRSF13C
1.75029e-09	0.407974	0.19	0.089	4.92443e-05	TSPAN7
1.30658e-20	0.407451	0.979	0.982	3.67605e-16	RPL32
3.20716e-07	0.406455	0.67	0.644	0.00902336	CD99
1.27813e-08	0.402748	0.232	0.127	0.000359602	ADGRL4
4.88368e-16	0.398793	0.988	0.993	1.37402e-11	CD74
1.61368e-26	0.39862	0.994	0.985	4.5401e-22	RPL10
2.6864e-24	0.398076	0.988	0.989	7.55818e-20	RPL3
1.96689e-13	0.397975	0.959	0.974	5.53384e-09	RPL37
3.54952e-08	0.397345	0.71	0.678	0.000998658	ATP5MG
5.2691e-11	0.394131	0.388	0.234	1.48246e-06	CD53
2.49566e-08	0.391185	0.162	0.075	0.000702155	FCMR
4.84568e-07	0.389595	0.151	0.075	0.0136333	EAF2
5.32124e-10	0.388397	0.281	0.162	1.49713e-05	LY96
7.90664e-09	0.387002	0.99	0.986	0.000222453	RPLP1
3.38286e-10	0.381825	0.677	0.617	9.51769e-06	ANAPC16
6.32083e-10	0.379137	0.745	0.732	1.77837e-05	CDC42
1.28203e-06	0.371995	0.249	0.158	0.03607	GPR183
4.88307e-07	0.371176	0.214	0.127	0.0137385	BCAS4
1.05645e-08	0.370469	0.194	0.1	0.000297232	LDB2
7.28134e-18	0.369533	0.964	0.961	2.0486e-13	RPS13
3.4059e-17	0.368088	0.994	0.991	9.5825e-13	RPS14
4.40574e-09	0.367898	0.279	0.163	0.000123956	LYL1
1.28078e-23	0.367463	0.981	0.947	3.60347e-19	RPL21
1.25585e-08	0.3669	0.5	0.351	0.000353332	CD37
3.29177e-11	0.36287	0.287	0.155	9.2614e-07	ETS1
1.65684e-18	0.359301	0.978	0.979	4.66153e-14	RPS3
2.35475e-14	0.359122	0.961	0.962	6.62509e-10	RPL5
3.35096e-10	0.358689	0.691	0.556	9.42792e-06	IFITM2
4.67111e-07	0.35619	0.244	0.15	0.0131422	GIMAP4
8.22282e-10	0.354568	0.201	0.096	2.31349e-05	ATP2B1-AS1
1.51735e-10	0.352272	0.973	0.965	4.26906e-06	RPL18
1.75553e-06	0.350205	0.484	0.425	0.0493918	NDUFA3
1.36341e-10	0.347853	0.155	0.059	3.83596e-06	TESC
9.26666e-08	0.345322	0.275	0.168	0.00260717	NCF1
4.61419e-09	0.344325	0.235	0.123	0.00012982	HVCN1
4.74631e-08	0.340196	0.25	0.141	0.00133537	TSTD1
1.08061e-06	0.338594	0.212	0.123	0.0304029	CD27
7.7977e-09	0.338079	0.112	0.039	0.000219388	FAM110D
3.34072e-08	0.337713	0.766	0.693	0.000939911	KLF6
3.51394e-07	0.336336	0.4	0.309	0.00988648	RSRP1
7.89806e-09	0.3354	0.813	0.779	0.000222212	BTG1
4.98795e-13	0.334991	0.94	0.933	1.40336e-08	RPL23
6.29687e-17	0.33417	0.97	0.963	1.77162e-12	RPL26
6.94212e-09	0.332758	0.242	0.133	0.000195317	SH3BP5
1.85929e-08	0.330477	0.207	0.109	0.000523112	LMO2
3.75756e-07	0.328028	0.185	0.1	0.0105719	PRKCB
7.45804e-13	0.327957	0.896	0.882	2.09832e-08	PFDN5
1.38739e-06	0.327501	0.622	0.594	0.0390342	NDUFA1
7.29219e-09	0.325735	0.972	0.965	0.000205166	FAU
1.96205e-08	0.323047	0.929	0.93	0.000552024	RPL22
1.394e-07	0.322773	0.278	0.166	0.00392203	HHEX
1.10058e-07	0.322019	0.144	0.065	0.00309649	FCRLA
9.73122e-12	0.321547	0.99	0.977	2.73788e-07	RPS25
4.82161e-09	0.31295	0.969	0.953	0.000135656	RPL39
1.53265e-09	0.31135	0.152	0.062	4.31212e-05	TMEM273
6.44392e-09	0.309499	0.876	0.805	0.0001813	MT-CO2
1.18987e-07	0.308632	0.273	0.17	0.00334769	SVIP
1.94669e-07	0.305778	0.195	0.107	0.00547702	COX7A1
1.15039e-07	0.303499	0.837	0.772	0.00323662	MT-CYB
3.33589e-07	0.303479	0.112	0.047	0.00938553	DOCK2
1.21507e-07	0.301876	0.707	0.698	0.00341859	TPM3
2.38889e-07	0.301289	0.104	0.041	0.00672114	PREX1
2.35224e-13	0.296383	0.969	0.962	6.61802e-09	RPS15A
9.43865e-10	0.292572	0.505	0.35	2.65556e-05	CTSH
3.13936e-11	0.292113	0.882	0.872	8.83258e-07	RPL36A
1.05508e-08	0.292025	0.122	0.046	0.000296845	APBB1IP
1.58817e-10	0.289949	0.994	0.996	4.46831e-06	RPS18
3.397e-07	0.288903	0.833	0.831	0.00955747	TOMM7
9.41958e-09	0.288451	0.21	0.106	0.00026502	TRAC
7.94488e-21	0.287706	0.965	0.896	2.23529e-16	HLA-B
9.17705e-08	0.286185	0.967	0.961	0.00258196	RPS12
1.38719e-06	0.281294	0.268	0.169	0.0390287	ICAM3
4.58952e-08	0.278001	0.982	0.982	0.00129126	RPL19
1.60988e-09	0.275751	0.982	0.97	4.52939e-05	RPS3A
5.79554e-08	0.264653	0.116	0.044	0.00163058	LINC02397
9.47074e-14	0.263738	0.969	0.965	2.66459e-09	RPS9
1.70048e-07	0.2614	0.162	0.081	0.0047843	PLA2G16
9.26433e-07	0.246096	0.872	0.866	0.0260652	COX7C
1.58643e-09	0.242951	0.843	0.847	4.46343e-05	COX4I1
6.59773e-07	0.240584	0.132	0.062	0.0185627	FAM241A
1.42526e-10	0.2316	0.761	0.64	4.00998e-06	RPL17
7.45592e-11	0.223043	0.991	0.986	2.09772e-06	RPS19
1.82942e-07	0.217232	0.225	0.125	0.00514707	2001-03-01
1.43159e-07	0.211987	0.968	0.977	0.00402778	EIF1
3.32078e-09	0.206643	0.502	0.365	9.34303e-05	CTSS
1.54141e-09	0.193817	0.993	0.99	4.33676e-05	RPS6
1.44428e-07	0.184693	0.991	0.983	0.00406349	RPL15
2.89606e-09	0.155121	0.974	0.972	8.14806e-05	RPS4X
2.22878e-07	0.153312	0.126	0.053	0.00627067	FAM215B
2.58441e-07	0.141841	0.996	0.993	0.00727124	RPL18A
5.8733e-09	-0.100659	0.175	0.296	0.000165245	TFDP2
1.1666e-06	-0.101685	0.181	0.295	0.0328222	MRPS33
6.21308e-10	-0.102554	0.114	0.234	1.74805e-05	RGS10
8.27828e-09	-0.104316	0.153	0.266	0.000232909	PIGX
2.48027e-07	-0.108415	0.112	0.207	0.00697823	NT5DC1
7.99475e-07	-0.108559	0.134	0.227	0.0224932	ARFIP2
2.16006e-07	-0.109204	0.127	0.213	0.00607733	PLEKHA5
1.00952e-07	-0.109526	0.158	0.276	0.00284029	UBE2E1
9.1431e-07	-0.109697	0.172	0.28	0.0257241	PRKRA
3.68238e-07	-0.10971	0.125	0.222	0.0103604	ATP6V1C1
4.28797e-09	-0.109767	0.105	0.202	0.000120642	PSTPIP2
2.09892e-07	-0.11015	0.123	0.222	0.00590531	TRIP6
1.22454e-08	-0.111405	0.101	0.201	0.000344523	C20orf27
8.53043e-08	-0.111756	0.118	0.221	0.00240004	RABL6
3.70529e-07	-0.11343	0.185	0.303	0.0104248	RNF126
5.71373e-07	-0.113831	0.164	0.264	0.0160756	LRRC58
1.71052e-07	-0.114333	0.172	0.289	0.00481255	TIMM17A
4.63536e-07	-0.115315	0.152	0.255	0.0130416	MYL6B
6.7363e-09	-0.116708	0.226	0.365	0.000189526	SREK1IP1
8.30992e-07	-0.117116	0.187	0.306	0.02338	BLCAP
4.15881e-07	-0.117669	0.103	0.192	0.0117008	FAM91A1
2.11391e-07	-0.118218	0.129	0.232	0.00594748	EXOSC7
2.94585e-08	-0.119254	0.101	0.2	0.000828814	RNPEP
2.23789e-07	-0.119619	0.131	0.231	0.0062963	CTNNAL1
4.19011e-08	-0.119672	0.126	0.231	0.00117889	TFRC
6.38226e-09	-0.121781	0.119	0.219	0.000179565	RGS12
3.38221e-07	-0.122469	0.109	0.2	0.00951584	ILVBL
5.57526e-07	-0.122494	0.124	0.218	0.015686	SUDS3
1.73904e-06	-0.123397	0.105	0.187	0.0489278	TIMM44
5.65163e-07	-0.123757	0.112	0.202	0.0159009	NIT2
2.55202e-08	-0.124788	0.269	0.416	0.000718012	GLUL
2.07459e-07	-0.125513	0.133	0.227	0.00583687	ACOT13
2.17922e-09	-0.125809	0.129	0.242	6.13124e-05	CD109
5.6206e-10	-0.126791	0.112	0.213	1.58136e-05	AXL
2.04746e-07	-0.126867	0.165	0.276	0.00576052	MRPL15
1.49682e-06	-0.126899	0.103	0.185	0.0421131	P4HA1
1.47687e-06	-0.127362	0.214	0.329	0.0415517	PSMD6
2.4815e-07	-0.128725	0.429	0.584	0.00698171	DSTN
1.13618e-06	-0.129082	0.125	0.213	0.0319664	CHD6
3.62107e-07	-0.130588	0.151	0.259	0.0101879	CDH13
1.57561e-07	-0.131042	0.136	0.239	0.00443299	DDX42
7.43917e-08	-0.131159	0.147	0.254	0.00209301	PTOV1
8.16692e-07	-0.131795	0.221	0.343	0.0229776	CAPN1
1.15221e-06	-0.132148	0.233	0.346	0.0324175	SCARB2
7.51197e-07	-0.132312	0.174	0.281	0.0211349	ZFAND1
1.40296e-06	-0.13249	0.361	0.504	0.0394722	RTF1
1.80827e-08	-0.13352	0.122	0.231	0.000508756	NT5C3B
1.37131e-06	-0.133597	0.178	0.286	0.0385819	TOB1
1.08554e-06	-0.133926	0.114	0.199	0.0305416	SLC30A5
1.18351e-06	-0.134148	0.149	0.247	0.033298	DRG1
2.08497e-08	-0.134199	0.176	0.305	0.000586607	DNPEP
1.35711e-06	-0.134932	0.139	0.233	0.0381824	VPS37B
3.3885e-11	-0.134998	0.177	0.327	9.53355e-07	GOLGA4
1.19616e-07	-0.135157	0.102	0.196	0.00336539	WLS
9.49459e-08	-0.136297	0.187	0.305	0.0026713	SVIL
8.65702e-08	-0.136757	0.124	0.221	0.00243565	CXADR
1.47746e-07	-0.136937	0.186	0.305	0.00415682	C5orf15
2.90202e-08	-0.137409	0.231	0.371	0.000816483	TOP1
9.2432e-09	-0.137417	0.21	0.343	0.000260058	CISD2
2.45211e-07	-0.138522	0.222	0.348	0.00689902	NMI
1.67391e-06	-0.138781	0.173	0.274	0.0470954	CPSF6
5.83743e-08	-0.13905	0.162	0.265	0.00164236	DCAF10
1.76197e-15	-0.139332	0.113	0.274	4.95731e-11	PDPN
5.60786e-07	-0.13942	0.138	0.237	0.0157777	PPP2R5E
2.33196e-07	-0.139567	0.134	0.234	0.00656098	MYOF
1.32378e-06	-0.139726	0.148	0.247	0.0372444	DHRS4L2
2.60906e-07	-0.139768	0.151	0.259	0.00734059	SMIM15
3.70862e-07	-0.143033	0.227	0.355	0.0104342	PRKCSH
1.13095e-09	-0.143159	0.135	0.245	3.18192e-05	IMPAD1
6.4713e-10	-0.143446	0.146	0.275	1.8207e-05	CBX1
5.14094e-08	-0.143971	0.234	0.374	0.0014464	GLRX3
3.2066e-08	-0.14451	0.159	0.269	0.000902176	PAICS
2.78205e-09	-0.144734	0.11	0.218	7.82731e-05	NUAK1
1.63973e-06	-0.144867	0.194	0.292	0.0461338	TSPAN14
1.00602e-07	-0.145069	0.156	0.271	0.00283044	NELFCD
8.28705e-07	-0.146283	0.211	0.328	0.0233156	EBPL
6.34518e-08	-0.147687	0.149	0.249	0.00178522	PEX13
1.34033e-06	-0.148234	0.194	0.303	0.0377102	APOPT1
5.12456e-08	-0.148404	0.189	0.316	0.00144179	ZC3H13
1.34474e-07	-0.14897	0.134	0.24	0.00378342	TMEM9
1.61047e-07	-0.149613	0.101	0.192	0.00453106	SLC39A6
4.66943e-07	-0.149782	0.257	0.397	0.0131374	SERPING1
3.90446e-08	-0.150006	0.105	0.202	0.00109852	FAM174A
1.19436e-08	-0.151594	0.205	0.337	0.000336034	SPTLC1
5.65496e-10	-0.151714	0.122	0.243	1.59102e-05	PLGRKT
6.66655e-10	-0.152205	0.214	0.359	1.87563e-05	TERF1
1.6101e-06	-0.152439	0.169	0.273	0.0453001	BLVRB
1.44783e-07	-0.152657	0.121	0.219	0.00407348	CREB3
1.072e-10	-0.153447	0.191	0.324	3.01607e-06	PGM2L1
1.12039e-06	-0.153561	0.202	0.313	0.0315221	CDK4
4.82076e-08	-0.153884	0.255	0.396	0.00135632	FKBP3
1.17107e-07	-0.154998	0.538	0.656	0.0032948	PDLIM1
8.53256e-08	-0.155299	0.23	0.36	0.00240064	PSMD11
3.63957e-07	-0.155894	0.101	0.186	0.0102399	CDC42EP1
2.51777e-07	-0.155989	0.162	0.268	0.00708376	RABGGTB
6.79766e-07	-0.156034	0.172	0.271	0.0191252	STX16
7.31894e-08	-0.156107	0.117	0.216	0.00205918	CDC25B
5.88156e-08	-0.156558	0.293	0.439	0.00165478	ODF2L
1.25987e-07	-0.156896	0.224	0.355	0.00354464	RRAGA
5.16212e-08	-0.157621	0.148	0.259	0.00145236	GAS6
8.34098e-07	-0.157775	0.112	0.2	0.0234674	PTTG1
4.4997e-08	-0.158155	0.154	0.266	0.00126599	CRIPT
1.16513e-07	-0.158499	0.111	0.194	0.00327808	KREMEN1
9.123e-08	-0.158553	0.157	0.266	0.00256676	HDGF
4.50989e-09	-0.159056	0.109	0.215	0.000126886	DBN1
1.20033e-07	-0.159351	0.158	0.269	0.00337712	NCKAP1
1.53356e-06	-0.160589	0.176	0.279	0.0431466	HCFC1R1
2.55221e-10	-0.160746	0.116	0.221	7.18065e-06	MIRLET7BHG
1.24071e-07	-0.161317	0.199	0.317	0.00349075	YWHAG
7.05574e-08	-0.161423	0.184	0.303	0.00198513	DCAF13
1.17868e-08	-0.161639	0.17	0.297	0.000331622	MPZL1
8.48933e-07	-0.162471	0.126	0.216	0.0238847	PPIL4
1.3967e-06	-0.162646	0.2	0.303	0.0392961	DTX3L
1.00326e-09	-0.162697	0.186	0.323	2.82268e-05	PTPRK
1.34409e-09	-0.16289	0.133	0.247	3.78159e-05	SNAPC1
1.07518e-09	-0.1635	0.125	0.238	3.02502e-05	WEE1
5.69202e-07	-0.163532	0.126	0.218	0.0160145	KLHDC3
2.68225e-08	-0.163649	0.119	0.219	0.000754652	FAM210A
3.55006e-07	-0.163727	0.178	0.293	0.00998809	MPZL2
8.43027e-07	-0.163738	0.283	0.404	0.0237186	BAG1
9.2127e-13	-0.163785	0.153	0.308	2.59199e-08	MT1X
7.85417e-08	-0.164684	0.201	0.33	0.00220977	PSMC2
2.87912e-07	-0.164769	0.146	0.252	0.0081004	NIFK
4.18672e-07	-0.164956	0.247	0.375	0.0117793	PSMC4
3.08888e-09	-0.165496	0.122	0.233	8.69056e-05	TOMM40
3.90031e-08	-0.165817	0.211	0.349	0.00109735	IFI27L2
2.49703e-08	-0.165863	0.155	0.274	0.00070254	TOR1A
1.02109e-08	-0.166242	0.301	0.454	0.000287284	ARPP19
9.87123e-09	-0.16635	0.14	0.254	0.000277727	DYNC1LI1
6.38878e-09	-0.167547	0.192	0.322	0.000179748	HAT1
1.30892e-07	-0.168184	0.645	0.762	0.00368264	YWHAZ
7.40416e-09	-0.168455	0.194	0.326	0.000208316	GNL3
3.45341e-07	-0.168505	0.147	0.248	0.00971617	SLC35B1
1.73956e-06	-0.168568	0.207	0.319	0.0489425	MEA1
1.38005e-06	-0.168639	0.307	0.435	0.0388277	ACP1
8.23306e-10	-0.168785	0.118	0.223	2.31637e-05	SHISA2
2.4284e-09	-0.168796	0.158	0.282	6.83229e-05	SMARCA4
1.58098e-06	-0.169234	0.106	0.187	0.0444808	PARP10
1.2155e-07	-0.169323	0.12	0.218	0.0034198	TIMM9
3.49318e-07	-0.170135	0.124	0.219	0.00982805	USP11
1.82719e-07	-0.170315	0.287	0.423	0.0051408	RAD21
3.69762e-07	-0.170537	0.14	0.239	0.0104033	BTG3
1.33264e-07	-0.170737	0.275	0.417	0.0037494	TRAPPC3
1.03351e-06	-0.171054	0.25	0.366	0.0290778	RPL7L1
1.68765e-10	-0.171063	0.109	0.227	4.74819e-06	LRRC41
1.31462e-07	-0.171114	0.221	0.346	0.00369869	TAF9
7.61157e-07	-0.171404	0.366	0.507	0.0214151	REL
1.36516e-07	-0.171468	0.169	0.281	0.00384088	RFXANK
1.59805e-09	-0.171645	0.133	0.253	4.49611e-05	SRP68
6.34392e-08	-0.171734	0.109	0.201	0.00178486	YTHDF3
3.35228e-09	-0.171757	0.229	0.372	9.43164e-05	HEBP2
9.10996e-07	-0.171823	0.183	0.292	0.0256309	GINM1
2.05354e-09	-0.172318	0.217	0.356	5.77764e-05	GRHPR
2.74953e-07	-0.172587	0.39	0.524	0.00773581	SSB
3.72924e-08	-0.172663	0.173	0.291	0.00104922	RPL26L1
2.57166e-07	-0.173024	0.15	0.25	0.00723536	KLF3
1.84834e-07	-0.173059	0.223	0.351	0.0052003	TMBIM1
1.50184e-06	-0.173607	0.382	0.523	0.0422543	PSMD8
5.72596e-10	-0.173829	0.148	0.274	1.611e-05	PHF20L1
4.77277e-07	-0.174139	0.173	0.282	0.0134282	EXOC7
1.22326e-06	-0.174492	0.278	0.407	0.0344165	PDCD5
2.62767e-08	-0.175418	0.173	0.293	0.000739294	MTX2
1.44121e-06	-0.176328	0.199	0.308	0.0405484	CTNND1
7.93998e-07	-0.17663	0.246	0.367	0.0223391	NME1
1.52475e-07	-0.176981	0.154	0.263	0.00428989	TLE4
2.48752e-10	-0.177038	0.174	0.309	6.99865e-06	CPNE3
7.25504e-08	-0.177075	0.103	0.196	0.00204121	CMTM8
1.75148e-08	-0.177668	0.247	0.393	0.000492778	CNIH4
1.20461e-06	-0.178	0.147	0.242	0.0338918	RSRC1
2.36435e-07	-0.178473	0.184	0.301	0.0066521	TSTA3
2.51446e-08	-0.178826	0.296	0.448	0.000707443	NDFIP1
7.65836e-10	-0.178863	0.153	0.281	2.15468e-05	ZNF593
1.74456e-10	-0.178906	0.169	0.308	4.90833e-06	UBQLN1
4.64327e-07	-0.17921	0.182	0.295	0.0130638	SEC13
1.49265e-10	-0.179277	0.116	0.238	4.19958e-06	GLB1
2.33918e-08	-0.180246	0.388	0.549	0.000658129	UBXN4
1.60987e-07	-0.180405	0.164	0.274	0.00452937	CARD19
1.35083e-06	-0.18103	0.47	0.599	0.0380055	ST13
2.59069e-07	-0.181231	0.174	0.285	0.0072889	CNP
6.37035e-09	-0.181319	0.133	0.242	0.00017923	NET1
3.57506e-07	-0.181359	0.229	0.353	0.0100584	SAP30BP
3.95181e-10	-0.182052	0.136	0.264	1.11184e-05	TATDN1
4.44594e-07	-0.182136	0.211	0.328	0.0125087	MRPS15
1.27632e-06	-0.182641	0.135	0.229	0.0359092	SIL1
4.91317e-07	-0.182697	0.199	0.311	0.0138232	ADIPOR1
2.95643e-07	-0.183505	0.252	0.387	0.00831791	TXNDC12
3.44741e-07	-0.18361	0.21	0.327	0.00969928	TSG101
1.33903e-06	-0.183657	0.265	0.38	0.0376736	MYADM
1.21844e-06	-0.183769	0.185	0.291	0.0342809	PPP6C
6.62038e-07	-0.184497	0.285	0.412	0.0186265	PRPF40A
1.51811e-06	-0.184578	0.269	0.398	0.042712	MAGED2
1.79747e-09	-0.184717	0.143	0.264	5.05719e-05	ACTL6A
1.50599e-07	-0.184946	0.153	0.26	0.00423711	NUDT22
1.03804e-10	-0.185141	0.197	0.339	2.92052e-06	OLA1
6.6344e-07	-0.185181	0.417	0.555	0.0186659	XRCC6
1.02714e-07	-0.185414	0.198	0.308	0.00288986	KPNA4
1.70056e-06	-0.185592	0.401	0.534	0.0478452	NDUFS6
4.8489e-09	-0.186327	0.103	0.205	0.000136424	AHCY
3.25483e-08	-0.186639	0.174	0.295	0.000915748	SMS
1.70504e-08	-0.186783	0.251	0.391	0.000479713	PTBP1
1.56492e-07	-0.187449	0.128	0.224	0.00440291	GTF2F2
3.10737e-08	-0.18822	0.204	0.333	0.00087426	SEC61A1
1.71796e-09	-0.188353	0.174	0.302	4.83347e-05	MRPL44
9.36741e-11	-0.188463	0.129	0.244	2.63552e-06	SGCB
9.27577e-08	-0.188809	0.172	0.279	0.00260974	FAM114A1
1.14899e-07	-0.189677	0.124	0.221	0.00323269	GMPS
7.84483e-09	-0.190867	0.236	0.38	0.000220714	ABRACL
8.4756e-07	-0.191061	0.332	0.472	0.0238461	RSRC2
1.06361e-06	-0.19129	0.185	0.289	0.0299246	ODF3B
6.13219e-11	-0.191409	0.116	0.236	1.72529e-06	HOOK2
1.38523e-06	-0.191433	0.223	0.337	0.0389734	NENF
4.31914e-09	-0.191805	0.231	0.369	0.000121519	CALU
9.80294e-08	-0.192217	0.181	0.295	0.00275806	GJA1
3.84677e-10	-0.192325	0.144	0.271	1.08229e-05	MTX1
1.70746e-10	-0.192781	0.113	0.231	4.80393e-06	PGRMC2
5.6038e-07	-0.193112	0.285	0.411	0.0157663	TRIM22
4.74625e-07	-0.19394	0.423	0.576	0.0133536	CD44
2.53118e-07	-0.19405	0.116	0.201	0.00712149	OSMR
1.65516e-09	-0.194398	0.219	0.364	4.65678e-05	TMEM87A
1.87056e-07	-0.196601	0.379	0.531	0.00526281	CHMP1B
4.78235e-08	-0.196629	0.172	0.287	0.00134551	POLR2B
7.02037e-11	-0.196666	0.146	0.282	1.97518e-06	SLC25A36
1.47743e-10	-0.196752	0.212	0.348	4.15676e-06	DCAF7
2.56068e-07	-0.197281	0.243	0.372	0.00720446	RCN1
5.57905e-11	-0.197367	0.148	0.281	1.56967e-06	FNDC3B
3.69981e-10	-0.197598	0.63	0.737	1.04094e-05	ZFAS1
2.8223e-07	-0.19771	0.238	0.359	0.00794055	SRP72
7.61778e-07	-0.197797	0.22	0.335	0.0214326	ATP6AP1
1.56539e-10	-0.197798	0.149	0.28	4.40421e-06	ALG3
2.63159e-07	-0.19783	0.138	0.237	0.00740397	TMED1
9.33036e-09	-0.198245	0.228	0.354	0.00026251	RAD23B
7.93434e-07	-0.198471	0.275	0.397	0.0223233	CAPN2
1.39653e-06	-0.198763	0.101	0.182	0.0392914	C19orf48
8.55932e-07	-0.19915	0.457	0.591	0.0240816	TMEM50A
7.72781e-11	-0.201045	0.104	0.211	2.17422e-06	DSG2
5.49992e-11	-0.201714	0.154	0.293	1.5474e-06	ATP6V1H
8.18684e-09	-0.203514	0.193	0.319	0.000230337	HDLBP
8.93982e-08	-0.204317	0.217	0.337	0.00251522	SRM
6.93591e-09	-0.204748	0.179	0.307	0.000195142	POLR2H
1.63276e-11	-0.205281	0.113	0.24	4.59376e-07	SIAH2
3.13152e-09	-0.206426	0.18	0.313	8.81054e-05	HTATIP2
1.90418e-08	-0.207251	0.118	0.219	0.00053574	SNX9
2.2058e-08	-0.207431	0.169	0.287	0.000620603	FRMD4B
3.08684e-11	-0.207585	0.147	0.275	8.68481e-07	ATP2A2
6.63162e-08	-0.207865	0.215	0.34	0.00186581	SDHB
2.38108e-08	-0.207942	0.312	0.456	0.000669916	CCT7
4.72965e-07	-0.207961	0.247	0.372	0.0133069	AK2
1.89849e-09	-0.208309	0.178	0.306	5.34141e-05	FYTTD1
7.46875e-09	-0.208415	0.102	0.196	0.000210133	ZBED1
4.81897e-12	-0.20853	0.107	0.233	1.35582e-07	MRPS2
3.02111e-07	-0.209821	0.179	0.286	0.0084999	COPA
3.65188e-08	-0.209983	0.249	0.388	0.00102746	NDUFS4
2.64422e-08	-0.210083	0.246	0.383	0.000743952	DECR1
1.80704e-08	-0.210456	0.239	0.377	0.000508412	H1FX
1.7555e-07	-0.212795	0.317	0.443	0.00493909	CCT6A
2.01481e-07	-0.212986	0.216	0.342	0.00566867	MRPL27
1.5084e-11	-0.21326	0.118	0.247	4.24388e-07	TOPORS
7.75155e-07	-0.213931	0.686	0.783	0.021809	TAGLN2
1.81891e-07	-0.214645	0.295	0.428	0.00511751	DEGS1
3.08624e-09	-0.215549	0.337	0.482	8.68312e-05	LAMP1
2.49256e-10	-0.21591	0.119	0.237	7.01281e-06	PTS
1.94345e-14	-0.215948	0.114	0.259	5.4679e-10	PLXNB2
3.07056e-08	-0.216219	0.291	0.434	0.000863902	MAF1
2.76048e-12	-0.216376	0.221	0.386	7.76662e-08	CIR1
2.85354e-07	-0.216992	0.398	0.538	0.00802844	PRKAR1A
2.59053e-09	-0.217127	0.208	0.345	7.28844e-05	IP6K2
9.38509e-07	-0.218456	0.273	0.387	0.026405	PPP1R14B
3.19821e-08	-0.218723	0.333	0.488	0.000899817	EWSR1
6.08785e-08	-0.218763	0.263	0.395	0.00171282	FAM213A
5.39366e-09	-0.21886	0.15	0.27	0.000151751	NOC2L
3.94008e-11	-0.219168	0.129	0.256	1.10854e-06	PAFAH1B3
3.80122e-10	-0.219374	0.324	0.499	1.06947e-05	MAPK1IP1L
8.79035e-10	-0.219402	0.216	0.364	2.47317e-05	DPM1
2.61441e-07	-0.219991	0.315	0.451	0.00735564	PNN
1.4115e-06	-0.22004	0.248	0.366	0.0397125	TUBA4A
1.25302e-07	-0.220355	0.264	0.4	0.00352538	TAX1BP3
3.24582e-07	-0.22049	0.893	0.906	0.00913212	EEF1D
2.70132e-09	-0.220491	0.352	0.504	7.60016e-05	BRD2
3.22148e-11	-0.220707	0.128	0.255	9.06362e-07	SECISBP2
5.48587e-10	-0.220717	0.219	0.367	1.54345e-05	MRPL13
4.37762e-07	-0.220767	0.226	0.342	0.0123164	MANF
4.05156e-11	-0.22283	0.177	0.321	1.13991e-06	UBE2H
2.25693e-09	-0.223113	0.242	0.391	6.34988e-05	ASPH
1.3598e-07	-0.223351	0.266	0.397	0.0038258	YIPF3
3.2493e-13	-0.223402	0.113	0.237	9.14191e-09	XPR1
2.60418e-07	-0.223445	0.354	0.492	0.00732686	RHOB
4.86555e-07	-0.224304	0.381	0.52	0.0136892	RNF213
6.1494e-09	-0.224817	0.153	0.271	0.000173014	CTSL
1.38556e-07	-0.224821	0.212	0.335	0.00389827	NRBP1
8.96664e-08	-0.225049	0.173	0.284	0.00252277	EPB41L4A-AS1
2.58221e-08	-0.225058	0.238	0.369	0.000726506	PAIP1
1.79744e-11	-0.22515	0.103	0.223	5.05709e-07	DNAJB2
1.99031e-07	-0.225256	0.837	0.872	0.00559973	BTF3
1.29846e-08	-0.225358	0.275	0.416	0.000365323	SYNCRIP
9.82935e-11	-0.225491	0.143	0.275	2.76549e-06	RHBDD2
1.47675e-10	-0.225787	0.182	0.313	4.15483e-06	APOL6
2.65097e-07	-0.225989	0.405	0.53	0.0074585	UBE2L3
2.37212e-09	-0.226234	0.316	0.48	6.67396e-05	RAB1A
2.43857e-09	-0.226383	0.231	0.37	6.86091e-05	NCBP2
1.45886e-09	-0.227248	0.139	0.259	4.1045e-05	ATG5
4.40502e-07	-0.228058	0.346	0.49	0.0123935	S100A16
9.04288e-13	-0.228068	0.192	0.355	2.54421e-08	SUGT1
5.52403e-09	-0.228255	0.349	0.508	0.000155419	LRPAP1
3.96349e-11	-0.228348	0.101	0.217	1.11513e-06	DPYSL3
1.56597e-09	-0.228624	0.255	0.404	4.40585e-05	HSPA9
2.74934e-13	-0.229151	0.122	0.261	7.73527e-09	HACD3
4.77149e-11	-0.229961	0.194	0.348	1.34246e-06	DNAJB11
5.27941e-12	-0.230448	0.105	0.226	1.48536e-07	ALDH7A1
3.95774e-12	-0.230512	0.16	0.305	1.11351e-07	2010-09-01
9.17914e-09	-0.230598	0.281	0.424	0.000258255	COMT
5.9572e-09	-0.231254	0.235	0.374	0.000167606	CYTH1
2.19348e-10	-0.231323	0.227	0.376	6.17135e-06	PHIP
1.6844e-09	-0.23137	0.225	0.372	4.73905e-05	YIF1A
9.64096e-09	-0.231612	0.138	0.247	0.000271248	UBAP1
3.55176e-09	-0.232199	0.129	0.234	9.99288e-05	PNO1
8.85471e-12	-0.232346	0.148	0.29	2.49127e-07	HDDC2
3.01105e-13	-0.232585	0.141	0.293	8.47158e-09	JAG1
9.26292e-08	-0.232612	0.265	0.401	0.00260612	EIF4A3
3.51544e-07	-0.232902	0.147	0.238	0.00989068	KIAA1191
3.24177e-13	-0.233014	0.128	0.27	9.12072e-09	LRRC8A
9.5957e-12	-0.233536	0.235	0.401	2.69975e-07	IER3
1.24411e-17	-0.233594	0.164	0.342	3.5003e-13	ENAH
5.42258e-09	-0.233627	0.112	0.215	0.000152564	ZC3H12A
7.5881e-08	-0.234777	0.578	0.716	0.00213491	HNRNPC
2.06769e-10	-0.235069	0.189	0.334	5.81744e-06	LAPTM4B
3.1665e-12	-0.235326	0.133	0.27	8.90894e-08	ACSL3
1.66418e-09	-0.235459	0.215	0.351	4.68216e-05	PHF14
5.39003e-09	-0.235555	0.288	0.448	0.000151648	PSMC1
2.13646e-07	-0.235926	0.274	0.402	0.00601094	NDUFA8
5.7215e-12	-0.237999	0.113	0.24	1.60974e-07	MRPS22
1.47951e-10	-0.238042	0.104	0.215	4.1626e-06	TRIB1
2.12734e-14	-0.238043	0.119	0.266	5.98527e-10	SMC4
8.29534e-08	-0.238187	0.421	0.555	0.00233389	NDUFB10
2.57269e-10	-0.238313	0.181	0.323	7.23826e-06	ITFG1
2.90654e-10	-0.238676	0.14	0.266	8.17756e-06	NTMT1
1.16759e-08	-0.238826	0.642	0.726	0.000328503	ATP6V1G1
1.53538e-07	-0.238984	0.128	0.219	0.0043198	FOXO3
9.84391e-11	-0.239208	0.103	0.216	2.76958e-06	NMRK1
4.5955e-13	-0.239257	0.15	0.302	1.29294e-08	CKS1B
8.55121e-17	-0.240308	0.106	0.26	2.40588e-12	NOL11
5.56116e-09	-0.240465	0.148	0.264	0.000156463	IFT43
2.27847e-15	-0.240594	0.163	0.333	6.41048e-11	F11R
1.31564e-12	-0.240738	0.105	0.229	3.70154e-08	MFGE8
3.7393e-07	-0.240996	0.411	0.555	0.0105205	TMEM123
3.47708e-09	-0.241333	0.219	0.35	9.78277e-05	WWTR1
9.28934e-08	-0.241507	0.352	0.493	0.00261355	ARF4
2.56806e-10	-0.241939	0.154	0.286	7.22522e-06	SAMD9
1.18819e-08	-0.242515	0.173	0.293	0.000334297	EBNA1BP2
9.94954e-13	-0.242707	0.111	0.24	2.7993e-08	2005-03-01
2.41994e-10	-0.244299	0.155	0.282	6.80851e-06	MAP7D1
1.83209e-08	-0.24432	0.207	0.335	0.000515459	NELFE
3.73195e-08	-0.244919	0.153	0.26	0.00104998	TMED7
1.28438e-07	-0.245139	0.244	0.361	0.00361361	SYAP1
8.66491e-09	-0.246404	0.182	0.305	0.000243787	PML
3.76418e-07	-0.24646	0.178	0.286	0.0105905	PLK2
1.62238e-07	-0.246541	0.304	0.441	0.00456456	PDIA4
5.06912e-09	-0.247794	0.241	0.38	0.00014262	RPN1
5.65361e-08	-0.248202	0.318	0.455	0.00159064	CARHSP1
6.63334e-11	-0.248227	0.111	0.227	1.86629e-06	MMP14
5.60175e-09	-0.24845	0.408	0.56	0.000157605	PSMB2
5.85546e-08	-0.248798	0.52	0.652	0.00164743	CCNL1
1.48528e-08	-0.249362	0.324	0.475	0.000417883	PUF60
1.65355e-08	-0.249424	0.356	0.503	0.000465228	EIF4H
3.75855e-11	-0.251309	0.186	0.319	1.05747e-06	KLHL24
2.32894e-10	-0.252482	0.172	0.314	6.55249e-06	BRMS1
9.6316e-13	-0.253454	0.18	0.334	2.70985e-08	UBA6
1.33271e-12	-0.253542	0.229	0.386	3.74957e-08	BPTF
3.97813e-07	-0.253832	0.367	0.49	0.0111925	TSC22D1
3.30468e-11	-0.254377	0.271	0.438	9.29771e-07	U2SURP
5.13324e-11	-0.25498	0.131	0.26	1.44424e-06	BAG3
8.42262e-10	-0.255286	0.368	0.538	2.3697e-05	DNAJB6
7.15411e-12	-0.255452	0.115	0.242	2.01281e-07	NEU1
5.75428e-08	-0.255586	0.319	0.464	0.00161897	PARP14
2.61045e-07	-0.255618	0.644	0.739	0.00734451	TMBIM6
8.41126e-11	-0.256036	0.138	0.266	2.36651e-06	BSDC1
1.40039e-08	-0.256607	0.219	0.35	0.000394001	PDLIM7
3.8887e-08	-0.257154	0.285	0.427	0.00109409	DPY30
6.21637e-11	-0.258832	0.184	0.313	1.74898e-06	ZDHHC3
2.12474e-13	-0.25894	0.127	0.271	5.97794e-09	AMZ2
2.91073e-08	-0.259837	0.476	0.626	0.000818933	HNRNPF
1.57344e-07	-0.26063	0.355	0.488	0.00442688	PSMA3
1.34531e-09	-0.261416	0.268	0.414	3.78503e-05	PSMD2
1.25043e-09	-0.26149	0.472	0.667	3.51809e-05	IFITM3
8.71495e-16	-0.261935	0.153	0.309	2.45195e-11	FAM210B
1.5706e-08	-0.261937	0.535	0.63	0.000441889	SEC61B
1.43936e-14	-0.262071	0.166	0.332	4.04963e-10	TMED3
9.3886e-09	-0.2621	0.201	0.328	0.000264148	CSNK1D
1.60281e-11	-0.26232	0.158	0.297	4.50951e-07	AGPAT2
3.33504e-13	-0.263218	0.143	0.295	9.38314e-09	CBR1
2.02094e-08	-0.263479	0.271	0.397	0.000568591	EIF2A
5.07304e-10	-0.263678	0.324	0.476	1.4273e-05	MRPL41
2.98297e-11	-0.264012	0.176	0.322	8.39258e-07	ZDHHC12
6.92238e-10	-0.265025	0.479	0.629	1.94761e-05	HSPE1
5.832e-08	-0.265739	0.319	0.456	0.00164083	VMP1
4.28187e-09	-0.26685	0.236	0.377	0.00012047	MRPS7
4.08668e-09	-0.267048	0.936	0.97	0.000114979	HLA-DRB1
2.44529e-10	-0.268386	0.2	0.344	6.87981e-06	CCDC47
2.61662e-11	-0.2689	0.15	0.269	7.36186e-07	PTPN14
4.84097e-09	-0.268953	0.337	0.469	0.000136201	NDUFB5
1.84009e-09	-0.269583	0.342	0.501	5.1771e-05	RPN2
7.47538e-09	-0.26972	0.506	0.649	0.00021032	SRSF2
1.49458e-07	-0.270851	0.725	0.793	0.004205	EIF3E
5.71173e-11	-0.271177	0.121	0.24	1.607e-06	OAS2
1.13247e-09	-0.271265	0.144	0.264	3.18619e-05	CKS2
1.60965e-10	-0.271966	0.224	0.372	4.52875e-06	MAP4
8.82586e-07	-0.272001	0.442	0.575	0.0248316	ATP6V0B
1.78695e-07	-0.272172	0.52	0.649	0.00502758	PDIA3
8.06037e-15	-0.272964	0.102	0.242	2.26778e-10	PAWR
5.59873e-15	-0.273113	0.202	0.375	1.5752e-10	NBEAL1
1.70758e-10	-0.273751	0.646	0.762	4.80428e-06	EIF4A2
2.42997e-09	-0.273776	0.967	0.963	6.83672e-05	RPS20
1.31644e-14	-0.274299	0.144	0.291	3.70382e-10	UGDH
1.34456e-13	-0.275316	0.114	0.255	3.78293e-09	GALNT2
4.31704e-12	-0.275529	0.139	0.277	1.2146e-07	SLC16A3
2.8185e-09	-0.276009	0.347	0.499	7.92985e-05	PSMB5
2.9323e-21	-0.276038	0.146	0.349	8.25001e-17	FBLIM1
8.95984e-13	-0.276398	0.16	0.298	2.52085e-08	DCUN1D5
4.40097e-08	-0.276509	0.474	0.61	0.00123821	PSMA4
5.63503e-08	-0.276534	0.478	0.604	0.00158542	RABAC1
1.2444e-07	-0.277191	0.442	0.566	0.00350111	MARCKS
2.7521e-12	-0.277264	0.13	0.261	7.74302e-08	EIF3B
6.26113e-09	-0.2775	0.358	0.496	0.000176157	PHPT1
1.41165e-08	-0.279184	0.441	0.572	0.000397168	TMED9
6.15061e-14	-0.280507	0.208	0.377	1.73047e-09	STAT2
6.70711e-08	-0.280646	0.169	0.274	0.00188705	CCND2
2.84581e-12	-0.281011	0.205	0.364	8.00667e-08	MRPL47
1.2577e-09	-0.28115	0.254	0.396	3.53854e-05	COPZ1
2.25196e-14	-0.282067	0.151	0.308	6.33588e-10	OAT
1.51969e-08	-0.282891	0.483	0.624	0.000427564	YWHAQ
3.49307e-09	-0.284097	0.269	0.408	9.82774e-05	TKT
2.88085e-09	-0.284621	0.248	0.388	8.10528e-05	STOML2
2.13423e-12	-0.284652	0.165	0.313	6.00466e-08	MARK3
6.42292e-16	-0.28492	0.105	0.254	1.80709e-11	MAN1B1
1.48013e-09	-0.285367	0.276	0.419	4.16435e-05	CCT2
3.78731e-11	-0.285768	0.199	0.349	1.06556e-06	COPS5
2.51846e-08	-0.286406	0.316	0.449	0.00070857	GSDMD
1.77548e-10	-0.286443	0.672	0.758	4.99532e-06	EDF1
1.74852e-12	-0.286859	0.158	0.301	4.91947e-08	CLIP1
3.58597e-10	-0.288048	0.284	0.448	1.00891e-05	NFE2L2
1.28837e-11	-0.28821	0.181	0.324	3.62482e-07	RNF149
1.30561e-09	-0.288868	0.217	0.354	3.67333e-05	GLO1
9.68097e-11	-0.289314	0.285	0.448	2.72374e-06	MTCH1
7.16123e-09	-0.289522	0.505	0.626	0.000201481	NPC2
4.68431e-10	-0.292175	0.304	0.464	1.31793e-05	C1orf43
6.37502e-14	-0.292392	0.188	0.351	1.79361e-09	RB1CC1
5.26811e-09	-0.292495	0.202	0.326	0.000148218	MESD
2.43142e-11	-0.293751	0.205	0.358	6.84079e-07	HSF1
1.45755e-11	-0.293811	0.955	0.994	4.10083e-07	HLA-A
7.95322e-13	-0.294207	0.253	0.434	2.23764e-08	BAZ1A
4.82788e-19	-0.295583	0.104	0.263	1.35833e-14	CTNNBIP1
8.0599e-11	-0.296204	0.111	0.221	2.26765e-06	HELZ2
7.03233e-13	-0.296466	0.187	0.348	1.97855e-08	COPB2
2.23469e-20	-0.29651	0.101	0.261	6.2873e-16	PARP11
1.55176e-08	-0.298698	0.333	0.469	0.000436588	ZFAND5
6.32904e-07	-0.299572	0.932	0.958	0.0178068	H3F3B
3.09107e-11	-0.299597	0.147	0.277	8.69673e-07	PAM
3.75489e-14	-0.299818	0.138	0.287	1.05644e-09	NRP2
1.64653e-10	-0.30115	0.386	0.55	4.63251e-06	SNRPB2
8.02955e-09	-0.301964	0.26	0.396	0.000225911	DUSP6
4.82451e-15	-0.303453	0.112	0.258	1.35738e-10	PLK3
4.64967e-10	-0.304135	0.469	0.599	1.30819e-05	ENY2
5.88646e-17	-0.304152	0.115	0.274	1.65615e-12	EXOSC4
3.40852e-08	-0.306112	0.238	0.364	0.000958988	GBP2
3.99036e-13	-0.306804	0.274	0.456	1.12269e-08	XAF1
8.7128e-17	-0.307293	0.116	0.276	2.45135e-12	ITGA3
4.33876e-12	-0.307687	0.243	0.403	1.22071e-07	ARPC1A
6.0724e-08	-0.308974	0.513	0.639	0.00170847	PSAP
3.17852e-12	-0.309015	0.549	0.679	8.94277e-08	GPX4
7.54964e-12	-0.310247	0.308	0.475	2.12409e-07	HSPD1
1.19029e-09	-0.312271	0.454	0.613	3.34888e-05	C6orf48
1.38537e-10	-0.312471	0.497	0.635	3.89774e-06	TSPO
7.5378e-12	-0.312591	0.23	0.385	2.12076e-07	UBE2E3
1.17313e-11	-0.312799	0.276	0.449	3.3006e-07	UQCRC1
2.66526e-11	-0.312889	0.239	0.401	7.4987e-07	CDKN1A
6.38523e-12	-0.313314	0.338	0.515	1.79649e-07	DYNLT1
5.76655e-14	-0.314288	0.22	0.392	1.62242e-09	UBE2V2
2.66149e-13	-0.31439	0.289	0.459	7.4881e-09	STMN1
1.05696e-10	-0.315022	0.259	0.416	2.97376e-06	RAB10
1.51835e-15	-0.315442	0.197	0.376	4.27187e-11	EIF4G1
2.24096e-09	-0.316415	0.477	0.615	6.30495e-05	BSG
1.03846e-13	-0.316608	0.287	0.482	2.9217e-09	SHISA5
1.30309e-12	-0.317017	0.215	0.381	3.66625e-08	TFG
3.34299e-10	-0.317597	0.197	0.335	9.4055e-06	VGLL4
4.06068e-11	-0.318639	0.542	0.67	1.14247e-06	EIF3H
1.06029e-10	-0.318645	0.777	0.829	2.98312e-06	HSP90AB1
7.68047e-09	-0.319891	0.354	0.486	0.00021609	PPA1
5.70087e-09	-0.321982	0.397	0.551	0.000160394	ATF4
2.85486e-15	-0.326854	0.224	0.402	8.03214e-11	APOL1
1.4191e-12	-0.327182	0.199	0.353	3.99264e-08	BEX3
1.17382e-14	-0.329806	0.188	0.358	3.30254e-10	SURF4
4.37771e-12	-0.330283	0.106	0.228	1.23167e-07	DDX60
1.09682e-20	-0.332188	0.101	0.274	3.08589e-16	TMEM54
4.17396e-20	-0.333909	0.106	0.275	1.17434e-15	CASP7
2.40352e-11	-0.334777	0.193	0.343	6.76229e-07	C1R
7.5779e-19	-0.335641	0.114	0.284	2.13204e-14	SIAH1
6.94474e-09	-0.335809	0.35	0.491	0.00019539	KDELR2
3.83408e-18	-0.336812	0.218	0.408	1.07872e-13	SPATS2L
7.85612e-18	-0.33769	0.109	0.266	2.21032e-13	TRAF4
1.9507e-08	-0.337809	0.296	0.417	0.000548829	MYDGF
7.49158e-15	-0.339511	0.212	0.387	2.10776e-10	ANAPC13
2.77419e-11	-0.342566	0.375	0.55	7.80518e-07	SLC38A2
9.97022e-16	-0.345454	0.135	0.29	2.80512e-11	MPST
5.26662e-10	-0.345764	0.227	0.361	1.48176e-05	IFI35
4.4876e-19	-0.346377	0.112	0.281	1.26259e-14	RAB34
3.08614e-16	-0.346459	0.196	0.372	8.68286e-12	RBMS1
2.52724e-18	-0.347818	0.221	0.416	7.11038e-14	DHX36
1.88205e-09	-0.349714	0.233	0.376	5.29515e-05	CAVIN3
2.92865e-10	-0.35007	0.413	0.576	8.23975e-06	CD164
1.26741e-13	-0.351548	0.28	0.459	3.56587e-09	CAV2
9.59421e-17	-0.354204	0.198	0.385	2.69933e-12	PTP4A1
1.563e-12	-0.355281	0.126	0.256	4.39751e-08	KPNA2
6.03474e-10	-0.355407	0.541	0.672	1.69787e-05	PGK1
4.02462e-19	-0.355764	0.116	0.286	1.13233e-14	NDFIP2
6.99084e-24	-0.36012	0.122	0.309	1.96687e-19	MTAP
2.98678e-13	-0.360266	0.147	0.292	8.40329e-09	CSRP2
2.84495e-13	-0.361324	0.579	0.689	8.00426e-09	PSMB1
7.03622e-10	-0.363635	0.243	0.374	1.97964e-05	KLF4
3.37062e-13	-0.363821	0.381	0.552	9.48325e-09	VCP
8.45849e-14	-0.364473	0.265	0.441	2.3798e-09	TECR
1.84568e-11	-0.365599	0.558	0.682	5.19281e-07	RAN
1.15598e-08	-0.365644	0.398	0.507	0.000325234	ATP5MC3
2.70672e-11	-0.367091	0.337	0.497	7.61536e-07	ADAR
2.83579e-07	-0.368873	0.975	0.984	0.00797848	FTH1
2.06244e-16	-0.370153	0.164	0.334	5.80269e-12	AGTRAP
3.02971e-10	-0.372416	0.415	0.555	8.52408e-06	ANAPC11
1.84651e-12	-0.372423	0.489	0.625	5.19517e-08	PRDX5
3.45408e-13	-0.37338	0.13	0.266	9.71807e-09	BNIP3
1.56479e-12	-0.37346	0.967	0.968	4.40252e-08	RPL7
7.82545e-15	-0.373901	0.171	0.332	2.20169e-10	TIMP3
9.38234e-10	-0.374778	0.641	0.721	2.63972e-05	PSMB9
4.30799e-15	-0.375312	0.138	0.297	1.21205e-10	C1S
4.22185e-13	-0.375827	0.369	0.53	1.18782e-08	OCIAD2
1.71053e-12	-0.376417	0.364	0.531	4.81257e-08	UBE2L6
8.58022e-21	-0.376709	0.138	0.313	2.41404e-16	ITGA2
8.37886e-15	-0.377681	0.353	0.557	2.35739e-10	PLSCR1
4.87313e-14	-0.378259	0.315	0.493	1.37106e-09	RNF145
3.19601e-24	-0.379094	0.124	0.307	8.99198e-20	PRRG4
3.23242e-14	-0.382313	0.25	0.424	9.09442e-10	EIF2AK2
1.93684e-15	-0.384679	0.418	0.609	5.44929e-11	SQSTM1
4.63587e-17	-0.385251	0.116	0.27	1.3043e-12	GOPC
3.77694e-14	-0.386643	0.45	0.639	1.06264e-09	EIF4A1
2.37683e-11	-0.387209	0.205	0.342	6.68721e-07	SULF2
3.87755e-12	-0.38945	0.158	0.295	1.09095e-07	CCND1
3.91943e-19	-0.389551	0.235	0.436	1.10273e-14	C9orf3
5.06394e-12	-0.39061	0.329	0.496	1.42474e-07	CMTM6
4.98863e-13	-0.393798	0.269	0.424	1.40355e-08	NDUFA9
1.09288e-14	-0.393837	0.756	0.814	3.07481e-10	SUMO2
4.54348e-16	-0.396227	0.577	0.746	1.27831e-11	CALR
1.67176e-22	-0.397583	0.114	0.3	4.70349e-18	TMEM189
7.08179e-13	-0.39818	0.366	0.529	1.99246e-08	LGALS3
7.07856e-20	-0.399145	0.159	0.351	1.99155e-15	LSR
5.98955e-10	-0.400638	0.944	0.986	1.68516e-05	MALAT1
9.6391e-18	-0.403029	0.26	0.461	2.71196e-13	DNAJB1
8.30121e-15	-0.403182	0.332	0.515	2.33555e-10	POLR2K
1.45416e-20	-0.404117	0.184	0.39	4.09127e-16	DERL1
6.31501e-14	-0.404239	0.461	0.628	1.77673e-09	PDIA6
2.33259e-15	-0.406595	0.301	0.49	6.56274e-11	CYC1
7.73569e-16	-0.40708	0.245	0.427	2.17644e-11	MRPL14
9.14488e-12	-0.407386	0.233	0.386	2.57291e-07	NOP56
5.71549e-18	-0.409831	0.261	0.441	1.60805e-13	HDAC2
1.46729e-13	-0.410647	0.361	0.527	4.12822e-09	MRFAP1
4.88871e-16	-0.413131	0.217	0.4	1.37544e-11	HMGA1
1.20228e-12	-0.414809	0.331	0.494	3.38261e-08	ACTN1
1.76756e-12	-0.415599	0.587	0.715	4.97302e-08	PSME2
5.26697e-13	-0.41717	0.481	0.599	1.48186e-08	AP2M1
2.9592e-16	-0.419059	0.405	0.575	8.32572e-12	VDAC2
4.61339e-19	-0.419164	0.188	0.376	1.29798e-14	PSMD12
5.29841e-12	-0.41946	0.363	0.504	1.49071e-07	PSMC5
8.88508e-21	-0.42458	0.202	0.412	2.49982e-16	GRINA
6.66649e-16	-0.425028	0.38	0.578	1.87562e-11	PGAM1
9.5081e-23	-0.425961	0.115	0.302	2.6751e-18	HRAS
3.96566e-14	-0.4264	0.232	0.401	1.11574e-09	KLF10
1.25268e-15	-0.426764	0.389	0.561	3.52442e-11	RAB2A
3.86258e-20	-0.427932	0.133	0.309	1.08674e-15	NAPRT
9.44425e-18	-0.428325	0.257	0.456	2.65714e-13	TCP1
5.52545e-15	-0.431722	0.322	0.509	1.55458e-10	SLC3A2
2.52958e-18	-0.432476	0.214	0.402	7.11698e-14	ADH5
2.11972e-15	-0.434188	0.398	0.567	5.96384e-11	TMED10
4.80887e-17	-0.435893	0.349	0.534	1.35297e-12	CHMP5
1.14353e-10	-0.439335	0.459	0.571	3.21731e-06	PLP2
1.38985e-14	-0.43962	0.335	0.517	3.91035e-10	APLP2
1.30063e-13	-0.443664	0.219	0.383	3.65933e-09	EPSTI1
8.67669e-20	-0.44379	0.144	0.324	2.44119e-15	FLNB
3.86432e-15	-0.4447	0.291	0.462	1.08723e-10	RCN2
1.05738e-20	-0.447092	0.238	0.444	2.97494e-16	VPS35
5.69181e-15	-0.447972	0.446	0.612	1.60139e-10	GRN
3.5047e-15	-0.449508	0.202	0.369	9.86049e-11	SPTSSA
5.38113e-15	-0.451551	0.437	0.591	1.51398e-10	NDUFB9
1.20318e-12	-0.45531	0.55	0.666	3.38513e-08	MTDH
1.19268e-18	-0.465535	0.394	0.58	3.35562e-14	RNF7
4.36183e-12	-0.471731	0.458	0.58	1.2272e-07	RTN4
2.60103e-16	-0.472126	0.357	0.524	7.31801e-12	PSMB7
2.77555e-26	-0.475841	0.452	0.729	7.809e-22	EIF5A
2.68824e-20	-0.480427	0.187	0.388	7.56338e-16	ITGB4
1.03303e-16	-0.489746	0.444	0.625	2.90642e-12	DNAJA1
1.61914e-22	-0.490188	0.244	0.459	4.55546e-18	PLEC
1.95815e-17	-0.490858	0.71	0.832	5.50926e-13	SAT1
6.51625e-15	-0.49546	0.391	0.572	1.83335e-10	CTSB
9.67653e-24	-0.496476	0.15	0.353	2.72249e-19	IFI44
1.08007e-14	-0.497677	0.596	0.692	3.03879e-10	PPIB
1.39247e-13	-0.50027	0.372	0.529	3.9177e-09	CD151
3.19657e-21	-0.500627	0.119	0.298	8.99354e-17	TPD52L1
9.32466e-14	-0.505703	0.519	0.671	2.62349e-09	LMNA
8.14074e-24	-0.508419	0.154	0.363	2.2904e-19	CLSTN1
1.70432e-24	-0.512239	0.143	0.353	4.79511e-20	JUP
2.12226e-12	-0.517925	0.164	0.292	5.97099e-08	XIST
3.82105e-16	-0.522713	0.185	0.358	1.07505e-11	EFNA1
1.45019e-12	-0.522757	0.354	0.527	4.08011e-08	SPARC
2.72528e-18	-0.525149	0.199	0.381	7.66758e-14	NEDD9
3.69488e-24	-0.52562	0.245	0.47	1.03955e-19	LAMP2
9.17495e-16	-0.528933	0.566	0.689	2.58137e-11	PKM
4.18976e-14	-0.533252	0.22	0.392	1.17879e-09	IRF7
5.53357e-19	-0.537865	0.386	0.56	1.55687e-14	CLTA
1.0252e-19	-0.54181	0.197	0.382	2.88439e-15	TGIF1
6.09063e-18	-0.544523	0.174	0.353	1.7136e-13	CEBPB
3.91551e-27	-0.554241	0.145	0.37	1.10163e-22	SERPINE1
1.83104e-19	-0.556378	0.171	0.365	5.15164e-15	OAS1
3.53704e-22	-0.556809	0.242	0.448	9.95146e-18	SYNE2
1.00819e-25	-0.557222	0.155	0.371	2.83654e-21	KRT18
1.59698e-17	-0.561207	0.206	0.383	4.49312e-13	PHLDA1
1.70369e-27	-0.56349	0.172	0.401	4.79333e-23	PDLIM4
2.74863e-23	-0.572566	0.196	0.412	7.73326e-19	IVNS1ABP
5.20382e-26	-0.574818	0.223	0.443	1.46409e-21	FSCN1
3.09511e-24	-0.578051	0.673	0.772	8.70809e-20	HSP90AA1
4.89015e-19	-0.584568	0.437	0.615	1.37585e-14	HSPA5
7.56742e-21	-0.589434	0.221	0.42	2.12909e-16	LIMA1
2.64692e-13	-0.592205	0.258	0.423	7.44711e-09	NDRG1
3.88663e-11	-0.61077	0.655	0.702	1.0935e-06	S100A10
2.50318e-19	-0.611441	0.353	0.529	7.0427e-15	SSR3
7.7568e-26	-0.62372	0.136	0.342	2.18238e-21	HSPA2
5.48299e-19	-0.631426	0.624	0.737	1.54264e-14	S100A11
2.59179e-17	-0.635696	0.252	0.42	7.292e-13	SCPEP1
2.61508e-23	-0.639874	0.387	0.572	7.35754e-19	P4HB
5.32659e-14	-0.643415	0.215	0.367	1.49864e-09	MYC
1.64249e-35	-0.645479	0.111	0.344	4.62113e-31	TSPAN9
6.6312e-26	-0.648151	0.279	0.502	1.86569e-21	CTSD
5.94761e-17	-0.651826	0.14	0.289	1.67336e-12	HSPA1B
2.67779e-21	-0.664021	0.495	0.655	7.53395e-17	TXN
8.23277e-19	-0.672429	0.54	0.71	2.31629e-14	LDHA
6.77515e-26	-0.687333	0.137	0.345	1.90619e-21	C12orf75
1.65325e-33	-0.689459	0.347	0.615	4.65143e-29	MT2A
5.88516e-19	-0.689513	0.508	0.636	1.65579e-14	HSP90B1
1.89437e-24	-0.692793	0.197	0.406	5.32982e-20	TUBA1C
3.62075e-28	-0.697137	0.25	0.482	1.0187e-23	MDK
1.1228e-29	-0.700322	0.127	0.342	3.15901e-25	KRT8
3.95103e-33	-0.705841	0.192	0.448	1.11162e-28	PRNP
4.41397e-18	-0.706334	0.339	0.519	1.24187e-13	CAV1
2.90189e-28	-0.711773	0.322	0.55	8.16447e-24	STAT1
1.48877e-32	-0.715809	0.113	0.338	4.18865e-28	DSP
2.99911e-12	-0.716977	0.316	0.451	8.43799e-08	DDIT4
9.10075e-22	-0.719132	0.947	0.986	2.5605e-17	HLA-C
4.69834e-15	-0.719999	0.616	0.691	1.32188e-10	ANXA2
1.95058e-25	-0.725052	0.256	0.48	5.48795e-21	ITGA6
2.79259e-23	-0.727173	0.215	0.411	7.85696e-19	JPT1
1.18543e-28	-0.735251	0.121	0.34	3.33521e-24	SLC2A1
4.5701e-33	-0.768234	0.18	0.435	1.2858e-28	SPINT2
1.95719e-29	-0.768681	0.255	0.519	5.50655e-25	IFI44L
4.37122e-39	-0.772965	0.112	0.371	1.22984e-34	ATP1B1
1.78661e-24	-0.798062	0.181	0.382	5.02662e-20	ATF3
3.51946e-30	-0.798845	0.253	0.483	9.90201e-26	SERPINH1
1.91479e-21	-0.812924	0.195	0.382	5.38725e-17	TPM1
7.76918e-16	-0.82125	0.331	0.49	2.18586e-11	SOX4
5.18167e-34	-0.830101	0.11	0.333	1.45786e-29	IFIT1
1.79557e-19	-0.832952	0.498	0.651	5.05184e-15	HSPB1
8.47203e-24	-0.84669	0.618	0.73	2.38361e-19	ENO1
6.89057e-33	-0.860906	0.375	0.592	1.93866e-28	TAP1
7.59117e-14	-0.862302	0.335	0.482	2.13578e-09	CTSC
7.34786e-25	-0.867774	0.178	0.39	2.06732e-20	HSPA1A
6.05861e-26	-0.870785	0.484	0.64	1.70459e-21	GSTP1
1.62838e-21	-0.889062	0.251	0.453	4.58144e-17	MX1
5.95442e-26	-0.961484	0.224	0.418	1.67528e-21	FAM3C
1.82683e-13	-1.00207	0.666	0.73	5.13978e-09	NEAT1
4.78436e-22	-1.00528	0.525	0.694	1.34608e-17	LGALS1
5.17184e-48	-1.02161	0.452	0.681	1.4551e-43	BST2
2.10378e-35	-1.04412	0.449	0.66	5.91899e-31	TYMP
5.60167e-36	-1.05952	0.189	0.44	1.57603e-31	IFIT3
1.50039e-31	-1.07445	0.214	0.449	4.22136e-27	WARS
4.36485e-39	-1.08742	0.113	0.364	1.22805e-34	TNFRSF12A
9.14112e-19	-1.13515	0.198	0.366	2.57186e-14	CEBPD
4.9073e-25	-1.17754	0.317	0.487	1.38067e-20	TXNDC17
1.02942e-27	-1.18107	0.332	0.533	2.89627e-23	CALD1
1.21203e-41	-1.19557	0.19	0.464	3.41006e-37	GBP1
3.43682e-62	-1.22246	0.405	0.713	9.66948e-58	IFI6
2.79994e-32	-1.37756	0.429	0.628	7.87764e-28	IFI27
1.12519e-31	-1.40607	0.108	0.311	3.16573e-27	IGFBP2
5.14032e-22	-1.51762	0.165	0.323	1.44623e-17	SELENOP
2.93288e-76	-1.51834	0.495	0.783	8.25165e-72	LY6E
1.62684e-59	-1.53608	0.111	0.427	4.57711e-55	LGALS3BP
2.60974e-14	-1.60671	0.349	0.508	7.34251e-10	FABP5
6.11201e-40	-1.63259	0.159	0.403	1.71961e-35	DST
4.20722e-67	-1.70531	0.421	0.713	1.1837e-62	ISG15
4.28898e-39	-1.73407	0.377	0.584	1.20671e-34	ATP1B3
7.46406e-36	-1.75692	0.348	0.567	2.10001e-31	TNFSF10
7.45035e-51	-1.83298	0.106	0.377	2.09616e-46	FXYD3
1.97029e-44	-2.19046	0.201	0.451	5.5434e-40	PERP
4.94818e-54	-2.37239	0.131	0.412	1.39217e-49	RBP1
3.55041e-48	-3.29365	0.141	0.404	9.98907e-44	S100A2
1.85271e-57	-3.4297	0.12	0.413	5.2126e-53	KRT17
1.92575e-49	-4.4443	0.157	0.424	5.4181e-45	KRT14

## Sheet: marker_Plasma_cells_metastasis
p_val	avg_log2FC	pct.1	pct.2	p_val_adj	gene
3.54422e-19	1.25451	0.743	0.375	9.97167e-15	HLA-DRB5
5.79059e-08	0.790364	0.384	0.163	0.00162918	AC114760.2
1.51154e-06	0.669198	0.359	0.163	0.0425272	PLVAP
2.1559e-08	0.50778	0.963	0.913	0.000606562	MT-CO1
2.99861e-09	0.504039	0.796	0.63	8.43659e-05	NDUFB1
3.64526e-09	0.412544	0.98	0.957	0.000102559	RPS28
1.28691e-06	0.41004	0.894	0.87	0.0362073	CST3
1.16818e-06	0.373419	0.918	0.856	0.0328667	CYBA
8.69157e-08	-0.547903	0.58	0.76	0.00244537	EIF5A
2.33552e-09	-0.663125	0.624	0.798	6.57098e-05	LY6E
7.1274e-07	-0.855547	0.62	0.769	0.0200529	LGALS1
1.53056e-10	-0.909456	0.224	0.49	4.30622e-06	XIST
8.44922e-12	-0.911234	0.339	0.644	2.37719e-07	IFI6
4.05634e-10	-1.12089	0.596	0.808	1.14125e-05	ISG15

## Sheet: marker_Macrophages_metastasis
p_val	avg_log2FC	pct.1	pct.2	p_val_adj	gene
2.49787e-111	1.87487	0.849	0.371	7.02775e-107	HLA-DRB5
1.05528e-13	1.06886	0.171	0.062	2.96903e-09	FCER1A
4.2336e-14	0.999061	0.699	0.583	1.19112e-09	AC020656.1
5.27023e-40	0.846998	0.959	0.92	1.48278e-35	HLA-DPB1
3.05682e-13	0.810451	0.457	0.298	8.60035e-09	CCL3L1
7.53389e-18	0.748371	0.391	0.213	2.11966e-13	CLEC10A
3.37735e-18	0.724554	0.633	0.44	9.50218e-14	CPVL
5.35776e-63	0.715209	0.998	0.999	1.5074e-58	ACTB
1.93214e-34	0.714471	0.934	0.856	5.43608e-30	HLA-DQB1
1.75624e-37	0.679521	0.462	0.176	4.94118e-33	RPS4Y1
5.2338e-29	0.649889	0.52	0.274	1.47253e-24	JAML
8.9347e-29	0.646934	0.982	0.971	2.51378e-24	CST3
8.07844e-37	0.628231	0.981	0.989	2.27287e-32	CD74
4.16785e-31	0.598315	0.906	0.761	1.17262e-26	HLA-DQA1
1.80291e-11	0.590163	0.855	0.834	5.07248e-07	NFKBIA
1.0779e-25	0.577671	0.873	0.689	3.03268e-21	TUBA1B
1.77427e-08	0.543571	0.694	0.593	0.00049919	ID2
3.07363e-25	0.530175	0.959	0.94	8.64766e-21	HLA-DPA1
9.34735e-13	0.527326	0.693	0.511	2.62988e-08	PPA1
4.995e-14	0.520591	0.174	0.062	1.40534e-09	CD1C
3.68276e-32	0.513147	0.92	0.792	1.03614e-27	ARPC1B
1.35078e-13	0.512515	0.871	0.827	3.80042e-09	ZFP36
2.69317e-18	0.506131	0.894	0.755	7.57722e-14	PSME2
7.46333e-09	0.501373	0.523	0.399	0.000209981	LGALS2
6.90921e-08	0.499618	0.94	0.923	0.00194391	LYZ
2.93917e-49	0.494405	0.984	0.954	8.26936e-45	PFN1
8.18532e-29	0.490076	0.976	0.97	2.30294e-24	HLA-DRA
2.8502e-11	0.488527	0.483	0.331	8.01904e-07	CCL4L2
4.97148e-14	0.480087	0.893	0.88	1.39872e-09	JUNB
2.22466e-18	0.479895	0.905	0.795	6.25909e-14	GSTP1
6.9728e-29	0.471325	0.879	0.653	1.9618e-24	ATP5MF
9.94971e-19	0.458406	0.43	0.226	2.79935e-14	AC245014.3
1.75512e-21	0.438005	0.881	0.777	4.93802e-17	HLA-DMA
5.43841e-42	0.434565	0.999	0.996	1.5301e-37	TMSB10
4.51482e-12	0.431513	0.643	0.504	1.27025e-07	ALDH2
7.59953e-10	0.413282	0.905	0.908	2.13813e-05	FOS
1.46957e-19	0.403422	0.917	0.807	4.13464e-15	ENO1
5.69696e-11	0.40268	0.874	0.762	1.60284e-06	SNX3
7.73949e-16	0.388379	0.361	0.192	2.1775e-11	AC007952.4
4.84867e-33	0.388019	0.983	0.942	1.36417e-28	CFL1
3.45209e-10	0.384434	0.767	0.619	9.71245e-06	GSN
7.32731e-10	0.375469	0.903	0.903	2.06154e-05	DUSP1
3.48603e-21	0.368838	0.549	0.319	9.80795e-17	SMCO4
4.84054e-10	0.365502	0.374	0.237	1.36189e-05	PMAIP1
8.54873e-12	0.36458	0.118	0.033	2.40518e-07	CD1E
2.05263e-18	0.359565	0.86	0.705	5.77508e-14	AP2S1
7.45895e-20	0.357759	1	1	2.09857e-15	TMSB4X
3.91777e-07	0.357451	0.43	0.315	0.0110226	FCGR2B
9.91121e-09	0.356476	0.754	0.649	0.000278852	PPP1R15A
1.13005e-14	0.35537	0.887	0.747	3.17938e-10	VAMP8
2.19844e-18	0.354117	0.821	0.622	6.18531e-14	ATP5MC3
1.21323e-25	0.352569	0.215	0.052	3.41343e-21	AC004556.1
9.01905e-13	0.348979	0.933	0.83	2.53751e-08	RPLP0
8.44974e-20	0.341796	0.939	0.877	2.37734e-15	ARPC2
4.02196e-18	0.341305	0.526	0.314	1.13158e-13	ATP5MC1
5.72283e-19	0.338107	0.421	0.219	1.61012e-14	FAM89B
2.06115e-16	0.336654	0.769	0.548	5.79905e-12	NDUFA3
4.55122e-12	0.329917	0.948	0.871	1.28049e-07	TYMP
8.21215e-15	0.328828	0.704	0.491	2.31049e-10	ERH
1.24324e-07	0.32038	0.839	0.73	0.00349787	MIF
1.98583e-12	0.32016	0.928	0.818	5.58714e-08	TPI1
1.24585e-14	0.320066	0.936	0.82	3.50521e-10	CALM2
7.76024e-13	0.317133	0.815	0.679	2.18334e-08	SLC25A5
2.46364e-08	0.316376	0.807	0.699	0.000693146	TAGLN2
1.27988e-14	0.313264	0.861	0.676	3.60093e-10	UQCR10
1.23882e-12	0.31167	0.89	0.783	3.48541e-08	PKM
8.80179e-07	0.307779	0.733	0.609	0.0247638	JUN
2.06603e-15	0.307035	0.98	0.915	5.81277e-11	RPL3
7.93431e-13	0.306086	0.757	0.574	2.23232e-08	ATP5PO
2.29608e-14	0.302109	0.402	0.234	6.46001e-10	OTULINL
2.6962e-14	0.295487	0.873	0.709	7.58576e-10	ATP5ME
2.79696e-16	0.292725	0.99	0.957	7.86925e-12	RPS18
1.40976e-19	0.291105	0.988	0.97	3.96635e-15	SERF2
3.21255e-10	0.290645	0.285	0.162	9.0385e-06	P2RY13
3.74669e-10	0.289464	0.496	0.343	1.05413e-05	DUSP2
2.91196e-12	0.288153	0.902	0.764	8.1928e-08	COX6C
5.83204e-18	0.287337	0.995	0.967	1.64084e-13	RPS29
1.10148e-11	0.286645	0.906	0.794	3.09901e-07	PSME1
1.41438e-13	0.285792	0.693	0.51	3.97937e-09	SRSF9
6.58657e-12	0.284129	0.957	0.958	1.85313e-07	HLA-DRB1
4.9676e-10	0.280769	0.74	0.601	1.39763e-05	PSMA2
1.98104e-08	0.278893	0.743	0.628	0.000557365	SERPINB1
3.13468e-09	0.278007	0.862	0.717	8.81942e-05	NDUFA1
2.87669e-15	0.274056	0.815	0.631	8.09358e-11	ACTR3
1.19794e-16	0.272236	0.91	0.725	3.37041e-12	ARPC5
9.98843e-12	0.271992	0.647	0.462	2.81025e-07	MRPL52
4.98418e-14	0.27133	0.722	0.521	1.4023e-09	ATP5PD
5.73049e-12	0.267927	0.878	0.775	1.61227e-07	COX6A1
3.74389e-13	0.267617	0.618	0.415	1.05334e-08	BANF1
3.57718e-07	0.267497	0.789	0.716	0.0100644	CORO1A
1.14721e-07	0.26746	0.92	0.839	0.00322769	RPSA
2.51158e-10	0.266876	0.803	0.665	7.06634e-06	HSPA8
2.07103e-14	0.266786	0.638	0.443	5.82684e-10	ATP5F1A
6.9156e-14	0.263423	0.403	0.238	1.9457e-09	RRP7A
6.95517e-11	0.263331	0.742	0.57	1.95684e-06	APRT
4.87984e-10	0.262408	0.624	0.452	1.37294e-05	SPINT2
1.00942e-11	0.260177	0.697	0.507	2.83999e-07	NDUFS6
2.117e-13	0.259157	0.941	0.845	5.95618e-09	COX6B1
2.93181e-15	0.257706	0.752	0.539	8.24866e-11	TRAPPC1
8.42828e-07	0.256928	0.406	0.295	0.023713	SMIM30
1.65471e-11	0.256797	0.839	0.694	4.65554e-07	NDUFA13
1.21924e-10	0.256147	0.962	0.888	3.43032e-06	MT-CO3
7.83991e-10	0.25401	0.787	0.634	2.20576e-05	NDUFB11
4.40976e-11	0.253041	0.731	0.563	1.24069e-06	CKLF
2.40775e-12	0.251797	0.675	0.476	6.77419e-08	PSMB10
3.37422e-13	0.251684	0.721	0.529	9.49338e-09	ATP5F1C
8.94404e-14	0.25017	0.519	0.328	2.51641e-09	MRPL57
3.18112e-10	0.250029	0.969	0.918	8.95008e-06	RPS8
2.17322e-13	0.249272	0.892	0.779	6.11434e-09	FKBP1A
2.02766e-11	0.242315	0.966	0.94	5.70483e-07	CYBA
1.26408e-09	0.241462	0.855	0.754	3.5565e-05	ARHGDIB
1.31092e-11	0.24107	0.528	0.351	3.68828e-07	RANBP1
1.40443e-08	0.236874	0.954	0.937	0.000395136	ACTG1
2.12258e-09	0.23687	0.842	0.729	5.97188e-05	NPM1
2.57304e-10	0.235963	0.361	0.213	7.23924e-06	AC114760.2
1.4398e-10	0.228415	0.647	0.45	4.05089e-06	COPS9
6.51032e-12	0.226884	0.428	0.263	1.83168e-07	TXNL4A
1.6484e-10	0.225767	0.743	0.535	4.63776e-06	SEM1
1.08974e-07	0.225055	0.839	0.725	0.003066	PPDPF
4.13763e-11	0.223977	0.523	0.355	1.16412e-06	TIMM13
8.0868e-09	0.223048	0.805	0.663	0.000227522	BRK1
1.63179e-09	0.222108	0.219	0.112	4.59104e-05	BATF3
3.75901e-08	0.221784	0.718	0.54	0.0010576	NDUFB8
2.40355e-08	0.22154	0.944	0.85	0.000676238	RPL10A
4.25675e-09	0.221491	0.571	0.421	0.000119764	SNRPF
3.57907e-11	0.221253	0.451	0.29	1.00697e-06	NBDY
1.82747e-12	0.221169	0.667	0.463	5.14158e-08	ARF5
7.89688e-09	0.220848	0.701	0.527	0.000222179	COX17
3.10969e-09	0.22072	0.963	0.925	8.74912e-05	ARPC3
5.403e-13	0.219776	0.555	0.372	1.52013e-08	PA2G4
5.19973e-12	0.219751	0.98	0.917	1.46294e-07	RPL35
4.02869e-07	0.219432	0.77	0.647	0.0113347	CIB1
1.40853e-11	0.218385	0.681	0.477	3.9629e-07	NDUFC2
8.12726e-11	0.218367	0.982	0.953	2.28661e-06	RPS2
1.02759e-06	0.218158	0.657	0.515	0.0289112	HNRNPM
1.07889e-10	0.21718	0.493	0.322	3.03546e-06	CLNS1A
7.93835e-10	0.216642	0.677	0.489	2.23346e-05	NDUFS7
3.58236e-09	0.216385	0.606	0.434	0.00010079	RTRAF
2.53567e-11	0.216329	0.982	0.941	7.1341e-07	RPL36
1.00392e-10	0.21604	0.314	0.177	2.82452e-06	PTGES2
1.79494e-07	0.215113	0.677	0.519	0.00505008	NDUFA2
7.98995e-08	0.214989	0.734	0.609	0.00224797	CYCS
2.05615e-11	0.21464	0.302	0.164	5.78497e-07	NDRG2
3.90273e-08	0.213541	0.826	0.702	0.00109803	NDUFB1
7.9585e-09	0.213426	0.745	0.595	0.000223912	MINOS1
2.55441e-07	0.213078	0.733	0.588	0.00718684	TALDO1
9.35849e-07	0.212046	0.718	0.569	0.0263301	TUBA1A
7.19001e-10	0.212013	0.562	0.397	2.02291e-05	FGR
1.4557e-08	0.211998	0.976	0.922	0.000409561	RPL23A
7.30365e-09	0.211189	0.784	0.63	0.000205488	NDUFA11
6.27306e-07	0.21059	0.729	0.575	0.0176492	LAP3
1.7882e-13	0.209523	0.873	0.766	5.03109e-09	ITGB2
1.99771e-09	0.208935	0.459	0.311	5.62055e-05	STUB1
9.17259e-08	0.208582	0.825	0.693	0.00258071	PYCARD
8.87768e-12	0.208153	0.775	0.595	2.49773e-07	ATP5F1B
5.97652e-11	0.207649	0.536	0.355	1.68149e-06	NDUFAB1
1.89568e-09	0.206354	0.767	0.587	5.33351e-05	YWHAE
7.70881e-12	0.205719	0.748	0.547	2.16887e-07	ATP5PF
1.03111e-08	0.204184	0.729	0.546	0.000290104	RAN
1.04455e-08	0.203797	0.388	0.251	0.000293885	CDK2AP2
1.60701e-08	0.203739	0.747	0.583	0.000452133	PPP1CA
6.78334e-07	0.203558	0.797	0.657	0.0190849	SNRPD2
4.68273e-10	0.202896	0.807	0.674	1.31749e-05	POLR2L
1.33688e-08	0.202774	0.843	0.714	0.000376132	TMEM258
3.53609e-08	0.202337	0.807	0.678	0.000994878	FAM49B
3.17244e-11	0.202284	0.759	0.578	8.92567e-07	PARK7
1.08671e-08	0.202206	0.971	0.926	0.000305745	RPS3
2.2753e-10	0.201993	0.422	0.271	6.40156e-06	C20orf27
1.37514e-08	0.201992	0.54	0.385	0.000386896	MTHFD2
2.1479e-11	0.201594	0.341	0.191	6.04311e-07	SRM
4.43257e-10	0.201518	0.64	0.466	1.2471e-05	DBNL
6.65001e-07	0.200957	0.549	0.404	0.0187098	UFC1
7.5348e-11	0.200112	0.229	0.111	2.11992e-06	PLD4
1.45389e-13	0.199419	0.335	0.177	4.09053e-09	ISOC2
5.92421e-10	0.199343	0.879	0.758	1.66678e-05	HNRNPA2B1
6.90676e-08	0.199268	0.799	0.585	0.00194322	DYNLL1
1.51125e-08	0.198874	0.299	0.183	0.000425191	SLC12A9
8.03973e-11	0.198076	0.174	0.074	2.26198e-06	DDX3Y
2.52331e-07	0.197518	0.882	0.775	0.00709934	ATP5MPL
9.53623e-10	0.196526	0.451	0.296	2.68302e-05	POLR2F
1.47087e-11	0.196038	0.371	0.217	4.13828e-07	UQCC2
5.30677e-12	0.195574	0.488	0.309	1.49306e-07	NHP2
1.61724e-07	0.194931	0.588	0.43	0.0045501	EIF3M
6.11972e-08	0.194749	0.93	0.819	0.00172178	COX7A2
1.42501e-10	0.194378	0.418	0.262	4.00926e-06	METTL26
7.82772e-08	0.193143	0.428	0.292	0.00220233	MCRIP1
1.28208e-10	0.192962	0.213	0.104	3.60713e-06	PRPF19
1.46693e-08	0.191319	0.93	0.815	0.000412721	ATP5MG
3.7723e-08	0.191314	0.357	0.232	0.00106134	KCNK6
6.93279e-10	0.190784	1	0.995	1.95054e-05	RPL41
3.52187e-08	0.190669	0.59	0.432	0.000990879	GADD45GIP1
9.58483e-10	0.190216	0.988	0.923	2.69669e-05	RPL21
1.7051e-09	0.189932	0.894	0.774	4.79731e-05	PSMA7
1.06134e-10	0.189182	0.438	0.27	2.98607e-06	DCXR
3.71695e-08	0.188947	0.242	0.138	0.00104576	NME4
2.23957e-07	0.188923	0.486	0.344	0.00630103	C12orf57
2.26495e-08	0.188497	0.746	0.573	0.000637245	LAMTOR1
3.16518e-08	0.188429	0.589	0.433	0.000890523	PHPT1
2.00006e-08	0.186651	0.348	0.223	0.000562718	TCOF1
2.0079e-08	0.186306	0.616	0.44	0.000564924	TIMM8B
1.12589e-07	0.18583	0.988	0.94	0.0031677	RPS27A
1.43564e-07	0.185819	0.894	0.788	0.00403919	RPL4
4.25297e-10	0.185662	0.365	0.222	1.19657e-05	CRELD2
1.97331e-07	0.185547	0.963	0.898	0.0055519	RPS21
6.19608e-10	0.185454	0.92	0.829	1.74327e-05	UQCR11
2.26172e-09	0.185248	0.332	0.201	6.36335e-05	NFKBID
3.21627e-07	0.185199	0.964	0.897	0.00904898	MT-CO1
2.2116e-11	0.184942	0.989	0.957	6.22233e-07	RPS28
3.79862e-10	0.18462	0.982	0.903	1.06874e-05	ATP5F1E
9.94809e-10	0.184551	0.992	0.979	2.7989e-05	PTMA
6.1607e-07	0.184517	0.797	0.694	0.0173331	SLC25A3
9.00229e-09	0.182279	0.677	0.488	0.000253279	GABARAPL2
2.15768e-10	0.181903	0.674	0.481	6.07064e-06	SELENOF
1.28204e-08	0.181695	0.519	0.376	0.000360701	LSM5
4.19239e-08	0.181359	0.77	0.622	0.00117953	RAB7A
3.12481e-07	0.180792	0.903	0.787	0.00879164	NDUFA4
5.41988e-12	0.178755	0.998	0.978	1.52488e-07	RPS19
1.228e-09	0.178621	0.73	0.532	3.45497e-05	LAMTOR2
2.21754e-07	0.178431	0.707	0.516	0.00623904	DAD1
9.19346e-09	0.178354	0.705	0.542	0.000258658	VDAC1
7.85906e-07	0.176923	0.785	0.656	0.0221115	PDIA3
2.39514e-09	0.175559	0.54	0.377	6.73872e-05	LSM4
4.31953e-07	0.175056	0.823	0.679	0.012153	PPIB
1.9106e-07	0.174241	0.761	0.605	0.00537548	PPT1
1.71796e-08	0.173132	0.794	0.68	0.000483347	RBM3
2.84577e-09	0.172212	0.62	0.423	8.00658e-05	MRPS21
8.53598e-10	0.170993	0.462	0.301	2.4016e-05	MANF
3.25294e-08	0.169945	0.597	0.426	0.000915215	TBCB
1.05246e-07	0.169534	0.827	0.711	0.0029611	PRELID1
8.87934e-08	0.169248	0.53	0.368	0.0024982	TMEM14C
1.58146e-08	0.168751	0.897	0.759	0.000444945	ATP5MC2
8.64475e-08	0.168656	0.989	0.945	0.0024322	MYL6
1.71951e-06	0.167343	0.227	0.137	0.0483785	QPCT
1.42832e-11	0.16724	0.344	0.194	4.01858e-07	MRPL4
1.17348e-08	0.166396	0.568	0.404	0.000330159	STMP1
6.16389e-08	0.166142	0.433	0.299	0.00173421	EIF3J
3.58545e-07	0.166096	0.531	0.373	0.0100877	SDF2L1
7.04747e-09	0.16557	0.412	0.277	0.000198281	NAPRT
1.40133e-11	0.165379	0.318	0.172	3.94264e-07	TIMM10
7.42861e-20	0.165114	0.12	0.014	2.09004e-15	GATD3A
1.12453e-10	0.164857	0.568	0.374	3.16387e-06	MRPL51
8.63699e-08	0.164848	0.981	0.93	0.00243002	RPS25
4.88371e-07	0.16411	0.506	0.373	0.0137403	SQOR
9.37976e-09	0.163599	0.312	0.187	0.000263899	MGMT
8.5311e-10	0.163525	0.394	0.238	2.40023e-05	NUTF2
1.39113e-06	0.163059	0.692	0.57	0.0391394	SET
4.16672e-09	0.162923	0.982	0.935	0.000117231	RPL18A
1.01168e-07	0.162791	0.265	0.159	0.00284637	CEBPA
2.45373e-09	0.161961	0.52	0.357	6.90358e-05	POLR2G
1.82768e-07	0.161691	0.781	0.624	0.00514218	ATP5F1D
1.48972e-09	0.161637	0.386	0.246	4.19132e-05	PPP1R7
5.07671e-08	0.161374	0.179	0.089	0.00142833	HLA-DQA2
1.0493e-11	0.160371	0.239	0.115	2.95221e-07	RPS6KA4
7.13933e-10	0.15993	0.452	0.296	2.00865e-05	PAK1
4.84076e-09	0.159732	0.56	0.387	0.000136195	PSENEN
4.39563e-08	0.158932	0.131	0.057	0.00123671	AC005921.2
1.90327e-07	0.158924	0.983	0.943	0.00535485	RPL15
2.22176e-07	0.158882	0.813	0.67	0.00625091	ARL6IP4
1.98977e-11	0.157466	0.476	0.302	5.59821e-07	RTF2
2.5791e-07	0.156435	0.781	0.643	0.00725629	ARPC4
7.0668e-08	0.155462	0.554	0.411	0.00198824	CCT8
1.17883e-09	0.155267	0.489	0.327	3.31663e-05	LSM6
2.20687e-07	0.15485	0.837	0.679	0.00620903	HSP90AB1
4.98222e-07	0.154591	0.721	0.556	0.0140175	SPCS1
1.53288e-06	0.154523	0.951	0.886	0.0431275	PPIA
1.36773e-06	0.154186	0.814	0.681	0.038481	UQCRH
7.422e-11	0.153903	0.193	0.087	2.08818e-06	EIF1AY
2.39492e-07	0.153676	0.656	0.501	0.00673811	ROMO1
3.65592e-09	0.152573	0.411	0.269	0.000102859	CBX6
6.04361e-08	0.152483	0.896	0.768	0.00170037	UBL5
2.31167e-10	0.152149	0.649	0.469	6.50387e-06	MYDGF
2.24061e-08	0.151201	0.319	0.198	0.000630396	SIPA1
2.66149e-11	0.150636	0.151	0.057	7.48809e-07	LINC01588
7.36365e-09	0.150583	0.216	0.113	0.000207176	NPM3
1.57595e-07	0.150439	0.397	0.268	0.00443394	LSM2
7.5725e-08	0.150288	0.375	0.254	0.00213052	HDAC2
8.49215e-08	0.149356	0.143	0.067	0.00238927	RTN1
3.19982e-07	0.149249	0.493	0.361	0.00900269	WAS
6.57656e-08	0.148954	0.983	0.963	0.00185032	OAZ1
8.11934e-08	0.148064	0.975	0.936	0.00228438	RPS6
2.74046e-07	0.147633	0.373	0.251	0.00771027	PAXX
2.37935e-09	0.147575	0.559	0.39	6.69429e-05	CLTB
2.19095e-07	0.146712	0.129	0.06	0.00616423	AL355075.4
1.25187e-06	0.14529	0.323	0.216	0.0352214	FNTA
2.80466e-08	0.14506	0.715	0.528	0.00078909	MNDA
8.71812e-08	0.144392	0.553	0.392	0.00245284	PYURF
1.85596e-10	0.144232	0.161	0.065	5.22175e-06	Z93241.1
1.06519e-07	0.143794	0.856	0.715	0.00299691	DBI
2.97615e-09	0.143683	0.474	0.317	8.3734e-05	HSPD1
2.2149e-08	0.143555	0.267	0.155	0.000623161	TSR3
7.3073e-07	0.143112	0.838	0.665	0.0205591	NDUFB2
6.63243e-07	0.142829	0.628	0.483	0.0186603	ATP5PB
6.18258e-08	0.141586	0.177	0.09	0.00173947	DCPS
3.67469e-10	0.140955	0.64	0.445	1.03387e-05	OSTC
9.22174e-09	0.140723	0.119	0.046	0.000259454	LINC00685
8.60753e-07	0.140284	0.604	0.46	0.0242173	TNFAIP3
8.9464e-10	0.139651	0.348	0.204	2.51707e-05	TIMM17B
1.74864e-08	0.138145	0.397	0.261	0.000491981	HPRT1
3.72388e-07	0.137615	0.309	0.199	0.0104771	HINT2
9.41759e-08	0.136301	0.127	0.055	0.00264964	FAM215B
7.59521e-07	0.135612	0.984	0.913	0.0213691	RPS13
8.86669e-10	0.13489	0.465	0.301	2.49464e-05	ASNA1
1.09943e-07	0.134796	0.438	0.293	0.00309324	PHB
1.26576e-06	0.133832	0.974	0.916	0.035612	RPL18
2.74404e-07	0.133594	0.517	0.362	0.00772036	SDHD
1.30659e-06	0.13342	0.332	0.221	0.036761	CENPX
3.19904e-07	0.133194	0.314	0.202	0.00900049	PARVB
1.51213e-09	0.133171	0.904	0.772	4.25438e-05	SLC25A6
4.30595e-07	0.131588	0.634	0.476	0.0121148	SNU13
1.15323e-07	0.131241	0.982	0.925	0.0032446	RPL8
4.61255e-10	0.130895	0.182	0.082	1.29774e-05	GMPPB
4.67106e-08	0.130359	0.728	0.556	0.0013142	SELENOH
9.15086e-10	0.128469	0.272	0.153	2.5746e-05	REPIN1
2.23162e-11	0.127906	0.465	0.282	6.27866e-07	NDUFS2
9.15676e-08	0.127846	0.131	0.057	0.00257625	BEND7
7.94216e-07	0.127059	0.408	0.282	0.0223453	DUT
5.80862e-08	0.126565	0.135	0.06	0.00163426	HDHD5
1.84466e-07	0.126547	0.288	0.179	0.00518995	TMEM107
1.28658e-07	0.126459	0.906	0.848	0.0036198	COTL1
6.21016e-07	0.126385	0.73	0.569	0.0174723	SPCS2
2.54312e-08	0.125966	0.324	0.201	0.000715507	NDUFAF8
5.57065e-09	0.124662	0.167	0.074	0.00015673	P2RY14
2.04507e-10	0.123767	0.127	0.043	5.7538e-06	AL133453.1
4.23077e-07	0.123759	0.323	0.204	0.0119033	LSM1
1.31202e-06	0.123592	0.414	0.29	0.0369137	RNPEP
8.9574e-09	0.123314	0.345	0.214	0.000252017	AAMP
1.27304e-07	0.123089	0.319	0.2	0.00358169	VBP1
9.41241e-07	0.122694	0.987	0.947	0.0264818	RPL19
3.69151e-07	0.122429	0.578	0.417	0.0103861	NDUFA12
1.45317e-06	0.122193	0.988	0.961	0.040885	RPS15
7.77104e-09	0.121244	0.141	0.06	0.000218638	SDHAF3
4.13111e-07	0.120614	0.367	0.244	0.0116229	LMO4
1.71961e-08	0.120495	0.141	0.06	0.000483812	HLA-DOB
1.20607e-06	0.120069	0.373	0.254	0.0339327	DPM3
7.84356e-07	0.118799	0.823	0.677	0.0220679	CAP1
3.34456e-09	0.118194	0.486	0.316	9.40993e-05	PSMD13
8.84152e-07	0.118118	0.217	0.125	0.0248756	BZW2
1.66154e-08	0.117242	0.576	0.399	0.000467474	PRDX3
2.99182e-08	0.116554	0.572	0.406	0.000841748	SNRPD1
1.36622e-08	0.114362	0.207	0.104	0.000384385	WDR46
3.35456e-07	0.113961	0.255	0.154	0.00943805	PSMB8-AS1
1.39032e-06	0.113703	0.653	0.497	0.0391166	VPS28
1.77613e-06	0.113067	0.113	0.052	0.0499715	FBXO4
2.6202e-08	0.113009	0.429	0.281	0.000737193	MRPS34
1.66648e-06	0.112839	0.45	0.324	0.0468865	ACAA1
2.19521e-09	0.112245	0.227	0.115	6.17622e-05	SLC1A5
9.67427e-07	0.111665	0.595	0.442	0.0272185	NDUFS8
2.34898e-08	0.111655	0.159	0.074	0.000660886	AC244090.1
2.85815e-10	0.111095	0.237	0.119	8.04141e-06	THOC6
8.16201e-07	0.110629	0.249	0.151	0.0229638	CBWD1
1.33492e-06	0.109795	0.127	0.061	0.0375579	HACD2
5.9024e-11	0.109705	0.104	0.028	1.66064e-06	FLT3
2.84797e-07	0.109632	0.344	0.224	0.00801276	FAM173A
7.61681e-09	0.109346	0.128	0.051	0.000214299	SERPINF2
2.4532e-07	0.109111	0.998	0.986	0.00690209	RPS27
3.33842e-07	0.108846	0.989	0.96	0.00939264	RPS14
9.89988e-07	0.108544	0.129	0.061	0.0278533	MAGEF1
7.70205e-07	0.108015	0.252	0.15	0.0216697	ANAPC15
9.99266e-09	0.107634	0.483	0.332	0.000281144	C7orf50
2.21718e-07	0.107191	0.176	0.092	0.00623803	TRAPPC12
1.01632e-06	0.106719	0.992	0.987	0.0285943	RPLP1
1.03458e-09	0.106538	0.468	0.306	2.9108e-05	ECHS1
6.044e-07	0.106518	0.544	0.393	0.0170048	MVP
8.21622e-08	0.106209	0.353	0.222	0.00231163	POLR2J3.1
3.33038e-07	0.106081	0.388	0.26	0.00937004	ARHGAP45
6.24251e-07	0.105746	0.681	0.493	0.0175633	KRTCAP2
1.25389e-09	0.105309	0.327	0.189	3.52781e-05	NUDT16
2.81047e-08	0.104835	0.109	0.04	0.000790727	PARM1
1.56021e-06	0.104357	0.546	0.393	0.0438966	2001-03-01
3.70564e-08	0.104218	0.331	0.206	0.00104258	MRPL12
1.12639e-07	0.103947	0.279	0.175	0.00316911	SSRP1
1.67451e-06	0.10346	0.321	0.211	0.0471124	TPGS1
6.28614e-07	0.100635	0.314	0.203	0.0176861	DMAC1
1.24713e-06	-0.165161	0.107	0.187	0.035088	ODF2L
7.95398e-11	-0.178745	0.729	0.796	2.23785e-06	PLAUR
8.24717e-07	-0.203298	0.108	0.191	0.0232034	FGD4
5.30148e-07	-0.209028	0.133	0.222	0.0149157	HECA
5.69532e-07	-0.211431	0.938	0.92	0.0160238	HLA-E
1.64526e-10	-0.246546	0.987	0.98	4.62894e-06	TPT1
5.84181e-10	-0.272373	0.914	0.938	1.64359e-05	CTSS
1.52135e-06	-0.28087	0.14	0.22	0.0428032	MEF2D
4.87938e-08	-0.287179	0.133	0.231	0.00137281	SIGLEC1
2.5023e-08	-0.309831	0.737	0.822	0.000704022	GLUL
6.52698e-07	-0.314611	0.156	0.242	0.0183636	CPEB4
9.92429e-07	-0.320229	0.137	0.223	0.027922	SDC3
2.79296e-08	-0.324779	0.162	0.263	0.000785799	OAS3
1.82356e-08	-0.326139	0.168	0.269	0.000513058	PTK2B
6.02292e-08	-0.329007	0.71	0.739	0.00169455	CLEC7A
1.36276e-09	-0.341404	0.112	0.214	3.83411e-05	HELZ2
3.10813e-10	-0.344353	0.267	0.393	8.74472e-06	ABCA1
8.68935e-09	-0.344853	0.51	0.617	0.000244475	MARCKS
2.56192e-10	-0.345859	0.626	0.694	7.20796e-06	EIF5A
1.06776e-07	-0.351747	0.635	0.688	0.00300415	NINJ1
8.70332e-08	-0.357205	0.189	0.283	0.00244868	MALT1
6.49101e-07	-0.360141	0.496	0.554	0.0182625	SLC2A3
4.99017e-09	-0.36289	0.309	0.422	0.000140399	PECAM1
1.44648e-10	-0.365918	0.129	0.241	4.06967e-06	FOXO3
1.69318e-06	-0.366524	0.542	0.583	0.0476377	CLEC2B
8.61504e-07	-0.36782	0.547	0.588	0.0242384	IFNGR2
4.48199e-07	-0.38738	0.325	0.41	0.0126101	IVNS1ABP
1.98025e-15	-0.395036	0.968	0.982	5.57143e-11	SAT1
6.00008e-07	-0.397627	0.193	0.272	0.0168812	PRKAG2
1.10516e-06	-0.411634	0.247	0.317	0.0310937	WDR45B
6.98328e-07	-0.413873	0.151	0.233	0.0196475	OASL
1.5862e-06	-0.41873	0.373	0.435	0.0446277	GNA13
1.73788e-08	-0.420286	0.366	0.451	0.000488954	PTP4A1
2.41307e-08	-0.427371	0.266	0.366	0.000678918	IFI44
1.12486e-07	-0.431623	0.721	0.768	0.0031648	IFITM2
8.47732e-07	-0.433584	0.29	0.373	0.0238509	METRNL
2.92128e-08	-0.437394	0.457	0.529	0.000821902	CAST
9.38559e-08	-0.442036	0.434	0.524	0.00264064	LILRB2
1.35365e-13	-0.455742	0.999	1	3.80851e-09	FTH1
1.30963e-06	-0.457796	0.337	0.416	0.0368466	MYO9B
1.48316e-10	-0.458336	0.567	0.687	4.17288e-06	TMEM176B
2.86259e-11	-0.459651	0.275	0.408	8.05388e-07	HBEGF
3.20438e-07	-0.463287	0.333	0.42	0.00901551	C3AR1
2.78223e-08	-0.463874	0.229	0.326	0.00078278	OAS2
5.33002e-08	-0.46825	0.653	0.692	0.0014996	MS4A7
1.04402e-07	-0.47163	0.278	0.393	0.00293735	FCN1
1.70666e-07	-0.474916	0.392	0.487	0.00480169	MS4A4A
8.41224e-09	-0.474956	0.115	0.213	0.000236679	HPSE
2.87971e-18	-0.475899	0.924	0.936	8.10206e-14	SRGN
7.5134e-07	-0.480909	0.149	0.233	0.021139	PLTP
1.23747e-10	-0.493631	0.767	0.805	3.48161e-06	NAMPT
9.19545e-09	-0.498936	0.193	0.296	0.000258714	NT5C3A
2.87318e-07	-0.502715	0.263	0.35	0.00808368	RNF144B
7.87789e-10	-0.507029	0.192	0.309	2.21644e-05	HES4
1.95179e-24	-0.513441	0.896	0.903	5.49136e-20	LAPTM5
1.73381e-10	-0.513497	0.12	0.229	4.87807e-06	HK2
1.99892e-17	-0.51685	0.604	0.684	5.62398e-13	RAB31
2.57303e-09	-0.518653	0.217	0.326	7.23921e-05	SLCO2B1
1.12142e-11	-0.521734	0.699	0.817	3.15511e-07	CTSD
3.72937e-12	-0.533678	0.132	0.257	1.04926e-07	OSM
6.46708e-12	-0.538624	0.177	0.311	1.81951e-07	LILRA1
7.27441e-09	-0.541483	0.308	0.403	0.000204666	OAS1
1.90057e-10	-0.563948	0.445	0.534	5.34726e-06	UPP1
2.17217e-09	-0.565305	0.363	0.462	6.11139e-05	MXD1
2.5816e-09	-0.575682	0.188	0.29	7.26332e-05	JARID2
3.71441e-21	-0.578079	0.234	0.435	1.04505e-16	XIST
8.94531e-08	-0.57871	0.247	0.343	0.00251676	CCR1
3.16082e-09	-0.581057	0.794	0.784	8.89296e-05	LY6E
2.51715e-17	-0.593172	0.472	0.61	7.08201e-13	SAMSN1
3.8433e-17	-0.613316	0.68	0.757	1.08131e-12	ASAH1
2.43582e-16	-0.617623	0.296	0.445	6.85317e-12	FOSL2
3.42014e-18	-0.626033	0.266	0.442	9.62257e-14	C5AR1
1.15545e-15	-0.630114	0.448	0.58	3.25087e-11	TNFRSF1B
3.75258e-09	-0.639489	0.426	0.488	0.000105579	RNF145
1.40575e-16	-0.640452	0.582	0.677	3.95507e-12	HIF1A
4.28093e-13	-0.642139	0.893	0.908	1.20444e-08	NEAT1
9.41459e-12	-0.686059	0.176	0.303	2.64879e-07	CD300E
2.18469e-14	-0.689605	0.414	0.521	6.14664e-10	CREM
2.31592e-12	-0.696758	0.795	0.794	6.51585e-08	BTG1
1.78977e-10	-0.745177	0.675	0.7	5.03552e-06	IFI6
2.72549e-15	-0.758993	0.113	0.252	7.66818e-11	RSAD2
1.06464e-07	-0.770152	0.156	0.248	0.00299536	IFIT2
6.62782e-16	-0.777401	0.276	0.411	1.86474e-11	GABARAPL1
7.49725e-18	-0.7807	0.278	0.441	2.10935e-13	IFI44L
2.44595e-14	-0.814839	0.239	0.399	6.88168e-10	IFI27
2.59656e-08	-0.928583	0.139	0.24	0.000730542	CXCL1
6.89636e-20	-0.941396	0.118	0.282	1.94029e-15	IFIT1
1.18259e-16	-0.992874	0.223	0.381	3.32721e-12	IFIT3
4.45445e-14	-0.998969	0.367	0.472	1.25326e-09	MX1
1.08362e-14	-1.03756	0.302	0.437	3.04877e-10	PLIN2
1.44402e-06	-1.04215	0.367	0.411	0.0406275	IFITM1
4.13454e-11	-1.10059	0.169	0.294	1.16325e-06	APOBEC3A
5.48353e-17	-1.6104	0.675	0.702	1.54279e-12	ISG15

## Sheet: marker_DC_metastasis
p_val	avg_log2FC	pct.1	pct.2	p_val_adj	gene
1.50475e-10	1.19545	0.966	0.95	4.23362e-06	HLA-DPB1
8.06807e-07	1.07249	0.846	0.605	0.0226995	HLA-DRB5
3.87081e-09	0.959122	0.949	0.857	0.000108905	MARCKSL1
8.59756e-07	0.834042	0.915	0.832	0.0241892	PNRC1
7.01057e-09	0.824295	0.906	0.714	0.000197243	MT-CO3
1.07071e-06	0.822931	0.923	0.773	0.0301245	NAP1L1
1.07767e-07	0.819873	0.974	0.874	0.00303201	RPS23
6.29498e-09	0.817927	1	0.966	0.000177109	RPLP1
2.80352e-12	0.816233	1	1	7.88769e-08	RPL10
5.33435e-11	0.792105	0.991	0.866	1.50082e-06	RPS28
4.22858e-09	0.791334	0.983	0.908	0.000118971	BTG1
5.36581e-09	0.775836	1	0.992	0.000150967	RPS27
7.80789e-09	0.758763	1	0.941	0.000219675	RPL35A
1.24117e-10	0.741209	1	0.983	3.49204e-06	RPL41
4.5742e-08	0.727322	0.974	0.857	0.00128695	RPS8
1.35327e-09	0.701245	0.974	0.916	3.80742e-05	RPS9
1.06939e-09	0.698573	0.983	0.95	3.00872e-05	RPS27A
7.2743e-10	0.693675	0.974	0.924	2.04662e-05	RPS3
4.91701e-08	0.690874	0.974	0.933	0.0013834	RPL11
2.62029e-07	0.668232	1	1	0.0073722	TMSB4X
2.10708e-08	0.653814	0.991	0.924	0.000592828	RPL21
7.98591e-08	0.635433	0.983	0.933	0.00224683	RPL34
4.09425e-09	0.625365	0.983	0.95	0.000115192	RPS2
8.91831e-08	0.613307	0.991	0.916	0.00250917	RPL36
1.30233e-08	0.605562	0.983	0.966	0.000366411	RPL15
4.30025e-08	0.601627	0.991	0.924	0.00120988	RPS29
6.22315e-09	0.598795	0.983	0.975	0.000175088	RPL18A
3.33976e-07	0.58911	0.991	0.95	0.00939642	RPS25
1.1186e-07	0.58772	0.991	0.941	0.00314717	RPL32
6.07841e-07	0.585188	0.991	0.983	0.0171016	RPL13
3.92308e-07	0.580305	0.983	0.966	0.0110376	RPL27A
3.48709e-08	0.566431	0.991	1	0.000981093	EIF1
2.50302e-07	0.56584	0.991	0.992	0.00704226	RPS19
1.15193e-08	0.560876	0.991	0.992	0.000324096	RPL3
1.84817e-08	0.551407	1	0.983	0.000519983	RPS18
7.46303e-08	0.545226	0.983	0.983	0.00209972	RPS14
2.50231e-08	0.506142	0.966	0.899	0.000704024	RPS13
7.84749e-07	0.486458	1	0.992	0.0220789	EEF1A1
3.86449e-07	0.462376	0.453	0.126	0.0108727	RPS4Y1
1.20274e-06	-0.390826	0.47	0.824	0.0338391	CCL22
7.87162e-07	-0.391963	0.111	0.403	0.0221468	SLC35E3
4.03145e-07	-0.394387	0.111	0.412	0.0113425	DTX3L
7.30577e-07	-0.48582	0.103	0.378	0.0205548	XAF1
2.5921e-07	-0.564253	0.624	0.832	0.00729287	EIF5A
5.66215e-08	-0.72348	0.111	0.403	0.00159305	ODF2L
4.78026e-10	-0.808099	0.137	0.546	1.34493e-05	XIST
1.55927e-06	-1.03744	0.504	0.697	0.0438699	LY6E
1.42371e-08	-1.39612	0.222	0.563	0.000400561	IFI6

## Sheet: marker_Mast_cells_metastasis
p_val	avg_log2FC	pct.1	pct.2	p_val_adj	gene
4.19091e-09	1.45252	0.453	0.103	0.000117911	RPS4Y1

## Sheet: marker_Endothelial_metastasis
p_val	avg_log2FC	pct.1	pct.2	p_val_adj	gene
7.94655e-50	5.3024	0.21	0.045	2.23576e-45	IGLC2
1.19932e-36	4.2246	0.146	0.028	3.37428e-32	IGLC3
3.8121e-46	4.09107	0.152	0.018	1.07253e-41	IGHG2
9.25519e-101	3.68923	0.388	0.091	2.60395e-96	IGKC
2.77279e-69	3.45847	0.241	0.037	7.80125e-65	IGHG4
2.78291e-55	2.39666	0.224	0.046	7.82972e-51	IGHG1
4.21921e-63	2.24929	0.225	0.036	1.18707e-58	IGHG3
2.96315e-66	1.82206	0.248	0.045	8.33681e-62	MZB1
5.98242e-31	1.80493	0.17	0.048	1.68316e-26	IGHA1
1.96694e-27	1.54302	0.13	0.03	5.53398e-23	JCHAIN
1.04029e-32	1.40562	0.722	0.704	2.92685e-28	SSR4
2.3156e-24	1.18651	0.134	0.039	6.51494e-20	GZMK
5.21616e-08	1.18406	0.225	0.164	0.00146757	MGP
1.67315e-38	1.12555	0.293	0.122	4.7074e-34	CD52
7.46047e-19	1.02455	0.142	0.055	2.099e-14	GZMA
8.02673e-29	0.989637	0.219	0.087	2.25832e-24	TRBC2
8.19233e-34	0.945023	0.506	0.353	2.30491e-29	IL32
2.35417e-43	0.868616	0.2	0.046	6.62345e-39	DERL3
3.13501e-29	0.841735	0.317	0.178	8.82035e-25	GIMAP7
1.59675e-20	0.789516	0.249	0.131	4.49246e-16	CD3D
1.26355e-17	0.755286	0.235	0.132	3.555e-13	CORO1A
1.773e-58	0.750148	0.742	0.563	4.98835e-54	CYBA
1.24288e-15	0.732873	0.15	0.066	3.49685e-11	CCL4
4.49733e-19	0.72133	0.245	0.133	1.26532e-14	TRAC
2.74324e-18	0.685545	0.179	0.084	7.7181e-14	CD3E
8.07197e-22	0.680036	0.337	0.218	2.27105e-17	SEC11C
1.40125e-37	0.667028	0.193	0.055	3.94242e-33	HLA-DRB5
1.18452e-12	0.647481	0.409	0.342	3.33263e-08	XBP1
6.359e-63	0.628776	0.871	0.685	1.7891e-58	MT-ND3
1.60727e-11	0.616331	0.241	0.16	4.52205e-07	PTPRC
2.00802e-08	0.612302	0.206	0.142	0.000564956	LTB
1.60917e-17	0.599623	0.207	0.107	4.5274e-13	HCST
9.14074e-13	0.590533	0.194	0.111	2.57175e-08	CD69
2.35119e-36	0.574339	0.975	0.96	6.61507e-32	RPS27
8.61806e-12	0.569657	0.145	0.075	2.42469e-07	TRBC1
1.45305e-14	0.548427	0.173	0.088	4.08815e-10	CD37
1.32903e-37	0.544267	0.933	0.913	3.73923e-33	RPS29
6.29205e-16	0.543861	0.151	0.068	1.77027e-11	LCK
7.17008e-07	0.543172	0.227	0.328	0.020173	CCL5
2.34137e-16	0.535374	0.198	0.102	6.58745e-12	ACAP1
1.39211e-09	0.532521	0.342	0.287	3.9167e-05	FKBP11
5.93099e-07	0.510663	0.271	0.216	0.0166868	EVL
2.8316e-38	0.507132	0.926	0.903	7.96671e-34	RPS28
1.89919e-11	0.501922	0.125	0.062	5.34336e-07	TRAF3IP3
1.03929e-10	0.501515	0.254	0.168	2.92403e-06	CXCR4
2.42243e-14	0.499446	0.194	0.107	6.81552e-10	ITM2A
1.42656e-12	0.496259	0.118	0.053	4.01362e-08	TBC1D10C
4.3402e-07	0.49206	0.347	0.284	0.0122112	TXNIP
5.5069e-22	0.488679	0.175	0.068	1.54937e-17	CD27
6.48133e-07	0.486784	0.101	0.058	0.0182352	FABP4
1.54205e-12	0.472518	0.313	0.226	4.33857e-08	GIMAP4
8.17889e-16	0.470834	0.206	0.108	2.30113e-11	CD2
6.16215e-07	0.451844	0.198	0.145	0.0173372	RAC2
2.85661e-08	0.424942	0.113	0.062	0.000803708	CST7
2.04282e-09	0.424824	0.13	0.072	5.74746e-05	ALOX5AP
8.62742e-09	0.412518	0.89	0.969	0.000242732	TMSB4X
9.42823e-19	0.399876	0.847	0.685	2.65263e-14	MT-ATP6
1.99537e-10	0.392745	0.115	0.057	5.61398e-06	ITGB2
1.63826e-10	0.391683	0.535	0.483	4.60925e-06	ATP5ME
3.57109e-09	0.380067	0.415	0.354	0.000100472	SELENOK
1.67188e-08	0.379859	0.14	0.082	0.000470382	LAT
8.90411e-11	0.37948	0.137	0.071	2.50517e-06	CD53
5.97892e-11	0.374296	0.101	0.045	1.68217e-06	NCF1
6.52685e-07	0.3693	0.209	0.145	0.0183633	RGS1
3.3122e-11	0.368925	0.119	0.056	9.31887e-07	AC114760.2
1.71893e-10	0.367839	0.585	0.583	4.83622e-06	RPL17
6.04629e-26	0.358961	0.977	0.974	1.70112e-21	RPL41
1.42787e-14	0.358411	0.186	0.103	4.01732e-10	PLPP5
2.88817e-14	0.35484	0.208	0.117	8.12588e-10	ICAM3
3.18864e-23	0.351676	0.899	0.721	8.97125e-19	MT-CO1
7.22124e-07	0.34282	0.102	0.06	0.020317	CSKMT
5.80384e-10	0.3348	0.209	0.138	1.63291e-05	SNHG25
2.60422e-07	0.331424	0.391	0.31	0.00732697	RPS4Y1
4.06063e-09	0.330942	0.663	0.751	0.000114246	RPS17
2.10423e-13	0.323115	0.893	0.892	5.92026e-09	RPL36
3.73096e-19	0.314772	0.962	0.945	1.04971e-14	RPL13
3.97426e-18	0.305099	0.936	0.942	1.11816e-13	RPL34
1.08204e-13	0.30267	0.655	0.542	3.04433e-09	CD74
2.22242e-19	0.296015	0.118	0.036	6.25277e-15	CD79A
1.15727e-06	0.292866	0.518	0.502	0.0325599	KRTCAP2
1.94206e-08	0.292014	0.184	0.281	0.0005464	ATM
4.51282e-19	0.290523	0.896	0.709	1.26968e-14	MT-CO3
3.58455e-08	0.287292	0.643	0.582	0.00100851	ATP5MG
7.05891e-08	0.285691	0.444	0.353	0.00198603	GMFG
6.00087e-18	0.278865	0.115	0.038	1.68834e-13	FAM215B
7.51533e-17	0.274536	0.852	0.679	2.11444e-12	MT-CYB
6.80877e-09	0.27256	0.15	0.087	0.000191565	IL2RG
9.26671e-18	0.262622	0.908	0.715	2.60719e-13	MT-CO2
2.59024e-15	0.25819	0.967	0.944	7.28764e-11	RPL10
1.27038e-12	0.257282	0.91	0.858	3.57421e-08	RPL21
6.12787e-07	0.256832	0.587	0.534	0.0172408	ATP5MC2
7.82759e-08	0.250929	0.114	0.063	0.00220229	EVI2B
1.32965e-06	0.248823	0.105	0.062	0.0374098	TNXB
2.04562e-07	0.240104	0.353	0.268	0.00575534	SRGN
1.37304e-08	0.228312	0.925	0.901	0.000386304	RPS15A
5.33594e-07	0.212189	0.968	0.961	0.0150127	RPLP1
6.15114e-22	0.196566	0.132	0.268	1.73062e-17	IKZF3
3.64683e-14	0.185099	0.419	0.643	1.02604e-09	CD9
6.09601e-19	0.178835	0.928	0.881	1.71511e-14	HLA-B
4.89867e-10	0.161886	0.247	0.379	1.37824e-05	STK4
1.84099e-08	0.156983	0.317	0.46	0.000517961	MPHOSPH8
8.29003e-07	0.148551	0.114	0.175	0.023324	SPARCL1
1.26445e-14	0.125658	0.301	0.475	3.55753e-10	ANKRD12
6.20578e-15	0.113269	0.135	0.245	1.746e-10	SYNRG
1.52221e-11	0.103645	0.194	0.312	4.28275e-07	CARD8
1.52229e-08	0.101892	0.184	0.28	0.000428296	SMARCA2
1.46664e-17	-0.100175	0.338	0.512	4.12638e-13	FOSB
3.51856e-14	-0.100454	0.35	0.512	9.89946e-10	UBXN1
1.02419e-24	-0.100508	0.199	0.372	2.88157e-20	ATXN3
2.38207e-26	-0.100538	0.244	0.435	6.70196e-22	DDX46
5.71877e-17	-0.100577	0.139	0.253	1.60898e-12	ARL3
4.57631e-12	-0.10064	0.463	0.645	1.28754e-07	PCBP2
1.28649e-11	-0.100669	0.103	0.184	3.61954e-07	FAM126A
1.03819e-07	-0.100827	0.14	0.211	0.00292094	NSMCE1
6.03285e-12	-0.100848	0.11	0.193	1.69734e-07	DTYMK
2.09544e-09	-0.101117	0.145	0.225	5.89552e-05	ACAA1
9.83986e-09	-0.101328	0.217	0.313	0.000276844	EBPL
4.13035e-12	-0.101368	0.352	0.516	1.16207e-07	PTMS
6.38659e-16	-0.101403	0.235	0.381	1.79687e-11	PIN4
1.50373e-06	-0.101525	0.765	0.855	0.0423074	RPL23
5.92878e-12	-0.101713	0.238	0.359	1.66806e-07	RSU1
5.65731e-08	-0.101738	0.221	0.311	0.00159168	ID2
1.57007e-22	-0.101769	0.139	0.277	4.41739e-18	MAP7D3
7.75242e-10	-0.102013	0.214	0.311	2.18114e-05	PDHB
1.263e-07	-0.102094	0.162	0.237	0.00355344	NR3C1
1.3721e-08	-0.102132	0.182	0.265	0.00038604	TCTN3
1.38877e-21	-0.102511	0.343	0.56	3.9073e-17	RNF213
1.24984e-07	-0.102539	0.256	0.351	0.00351641	ADD3
1.05347e-24	-0.102555	0.197	0.363	2.96392e-20	ATG12
7.88761e-10	-0.102836	0.105	0.178	2.21918e-05	MYH10
3.60145e-11	-0.102967	0.157	0.248	1.01327e-06	COMMD4
3.62881e-10	-0.10318	0.536	0.711	1.02097e-05	SRSF5
1.24796e-16	-0.103213	0.107	0.208	3.51114e-12	TM7SF3
7.9273e-13	-0.103338	0.187	0.295	2.23035e-08	TLK1
9.39125e-09	-0.103706	0.286	0.398	0.000264223	NDUFA5
5.47733e-11	-0.103765	0.102	0.179	1.54105e-06	LGALS8
1.54076e-07	-0.103868	0.193	0.273	0.00433493	TACC1
1.19317e-10	-0.103923	0.112	0.189	3.357e-06	PEX16
6.43145e-19	-0.104041	0.191	0.336	1.80949e-14	C5orf24
1.12131e-27	-0.104161	0.134	0.285	3.15481e-23	ARMC10
1.18286e-37	-0.104333	0.165	0.361	3.32798e-33	XIAP
5.14108e-17	-0.104534	0.121	0.231	1.44644e-12	DLG1
7.6149e-16	-0.104615	0.233	0.369	2.14245e-11	LSM14A
3.69804e-10	-0.104652	0.154	0.243	1.04044e-05	FDX1
1.79985e-08	-0.104751	0.185	0.268	0.000506387	IDH3G
2.32042e-09	-0.105159	0.149	0.23	6.52851e-05	FAM192A
5.95463e-13	-0.105249	0.207	0.33	1.67534e-08	VAMP8
3.78446e-09	-0.105289	0.102	0.17	0.000106476	NUDT16
8.65688e-25	-0.105349	0.118	0.252	2.43561e-20	RPP30
9.31789e-11	-0.105371	0.604	0.772	2.62159e-06	HNRNPA2B1
2.45378e-10	-0.105515	0.156	0.247	6.90372e-06	SSBP4
4.11488e-10	-0.105545	0.109	0.183	1.15772e-05	E2F4
2.48186e-13	-0.105736	0.124	0.218	6.98272e-09	SLC38A10
5.50867e-10	-0.105741	0.181	0.277	1.54986e-05	ANXA11
3.33092e-11	-0.105781	0.114	0.193	9.37156e-07	XPNPEP1
2.61962e-07	-0.105845	0.101	0.157	0.0073703	CPQ
2.74249e-12	-0.105903	0.104	0.188	7.71598e-08	LTBP3
6.89599e-25	-0.105911	0.12	0.257	1.94019e-20	SCAMP4
8.01788e-14	-0.106046	0.177	0.293	2.25583e-09	LAGE3
7.54664e-09	-0.106368	0.156	0.236	0.000212325	TNIP2
4.78943e-10	-0.106389	0.435	0.576	1.34751e-05	C19orf53
2.7757e-09	-0.106771	0.124	0.196	7.80943e-05	MED21
4.7184e-11	-0.106814	0.12	0.203	1.32752e-06	TBCC
2.27363e-15	-0.106877	0.117	0.218	6.39686e-11	THUMPD1
7.43133e-26	-0.107093	0.103	0.234	2.09081e-21	GGCX
2.05604e-19	-0.107199	0.171	0.313	5.78466e-15	TJP1
7.82505e-21	-0.107217	0.12	0.243	2.20158e-16	REST
1.54796e-07	-0.107312	0.172	0.246	0.00435519	MRPS33
1.30821e-15	-0.107334	0.25	0.398	3.68066e-11	PPP3CA
1.07684e-08	-0.107454	0.182	0.269	0.000302968	ETHE1
9.92437e-10	-0.107478	0.112	0.186	2.79222e-05	SLC25A26
2.75695e-18	-0.107512	0.125	0.239	7.75667e-14	BLOC1S6
1.17052e-16	-0.107544	0.148	0.265	3.29327e-12	CCSER2
6.3391e-09	-0.107584	0.124	0.196	0.000178351	GAK
7.56543e-16	-0.107649	0.15	0.262	2.12853e-11	USP8
8.04352e-15	-0.108306	0.128	0.23	2.26304e-10	MTF2
3.48791e-09	-0.108369	0.491	0.63	9.81324e-05	NDUFB2
7.66015e-08	-0.108453	0.115	0.18	0.00215518	RTL8C
6.85842e-10	-0.108586	0.21	0.311	1.92962e-05	CRIM1
3.57708e-09	-0.108695	0.239	0.341	0.000100641	CWC15
2.81205e-08	-0.108739	0.127	0.197	0.000791172	TSR3
2.78741e-20	-0.10882	0.142	0.275	7.84239e-16	ACIN1
2.06879e-09	-0.109081	0.143	0.224	5.82053e-05	UROS
2.43559e-27	-0.109131	0.204	0.387	6.85253e-23	SREK1IP1
3.41476e-08	-0.109179	0.108	0.173	0.000960743	HGSNAT
4.90569e-08	-0.109216	0.277	0.375	0.00138021	BRI3
4.09596e-10	-0.1093	0.153	0.238	1.1524e-05	IFT20
1.96308e-18	-0.109412	0.135	0.257	5.52313e-14	RICTOR
1.34252e-07	-0.109486	0.504	0.655	0.00377717	NDUFA11
1.54188e-12	-0.109495	0.251	0.384	4.33807e-08	CAPNS1
2.65379e-09	-0.109573	0.22	0.315	7.46644e-05	MTUS1
2.21094e-18	-0.10968	0.182	0.319	6.22047e-14	IFNAR1
1.86239e-11	-0.109792	0.305	0.435	5.23983e-07	DNAJC8
1.67421e-06	-0.109875	0.193	0.266	0.047104	SLC25A37
1.50887e-09	-0.109968	0.125	0.2	4.24521e-05	MAGI1
5.54553e-11	-0.110313	0.222	0.33	1.56024e-06	PMF1
5.86578e-25	-0.110399	0.14	0.286	1.65034e-20	TBRG1
1.44126e-15	-0.110401	0.115	0.215	4.05499e-11	ROCK2
1.10015e-14	-0.11042	0.105	0.197	3.09528e-10	LAMTOR3
7.3141e-19	-0.110498	0.12	0.236	2.05782e-14	PMAIP1
1.00646e-13	-0.11091	0.167	0.28	2.83166e-09	SZRD1
3.69214e-12	-0.111091	0.293	0.432	1.03878e-07	CALM3
1.95293e-09	-0.111508	0.127	0.202	5.49457e-05	ZNRD1
2.39003e-18	-0.11164	0.106	0.214	6.72435e-14	ACBD3
1.13111e-08	-0.111922	0.248	0.345	0.000318238	TMEM256
1.75415e-18	-0.111965	0.137	0.258	4.9353e-14	PHF11
4.8871e-18	-0.11203	0.161	0.29	1.37499e-13	ZC3H13
2.39564e-07	-0.112095	0.182	0.256	0.00674013	CDK2AP2
3.51166e-13	-0.112182	0.129	0.224	9.88005e-09	PTGES2
4.17089e-28	-0.112487	0.119	0.27	1.17348e-23	PRRC2A
6.96137e-17	-0.113055	0.105	0.206	1.95858e-12	AK1
2.74582e-16	-0.113094	0.191	0.322	7.72536e-12	RBPJ
1.67526e-13	-0.113306	0.16	0.266	4.71335e-09	R3HDM2
1.18961e-13	-0.113361	0.177	0.288	3.34696e-09	UBE2J2
2.64243e-07	-0.113511	0.209	0.286	0.00743448	CUEDC2
3.55519e-14	-0.113684	0.151	0.26	1.00025e-09	TRABD
1.92882e-08	-0.113882	0.112	0.177	0.000542675	MPHOSPH6
2.81161e-13	-0.114022	0.137	0.233	7.91048e-09	WIPI2
1.50676e-11	-0.114042	0.111	0.193	4.23926e-07	PPM1F
4.13014e-11	-0.11413	0.179	0.273	1.16202e-06	M6PR
5.87494e-09	-0.114612	0.114	0.182	0.000165291	ARL5A
3.48687e-07	-0.11493	0.103	0.161	0.0098103	TLNRD1
2.50957e-07	-0.115013	0.351	0.453	0.00706067	NDUFS7
3.42068e-12	-0.115016	0.183	0.288	9.6241e-08	KXD1
1.08811e-06	-0.115074	0.196	0.271	0.0306138	SPSB3
1.35024e-51	-0.115253	0.115	0.32	3.79891e-47	DCAF10
5.33171e-11	-0.115571	0.101	0.176	1.50008e-06	CDK10
9.49268e-11	-0.115673	0.248	0.363	2.67077e-06	CTSA
1.5185e-07	-0.115812	0.129	0.195	0.00427229	TMEM126A
3.63532e-08	-0.115894	0.353	0.465	0.0010228	GNAI2
4.44312e-12	-0.116111	0.101	0.182	1.25007e-07	PITHD1
3.92548e-07	-0.116335	0.104	0.161	0.0110443	ABCG1
2.77184e-13	-0.11653	0.104	0.189	7.79856e-09	GART
2.01923e-21	-0.116839	0.13	0.257	5.68111e-17	ARSA
1.89139e-13	-0.11688	0.34	0.491	5.32142e-09	JAK1
4.66372e-10	-0.117019	0.117	0.195	1.31214e-05	UBE2M
6.3135e-17	-0.117093	0.164	0.288	1.7763e-12	ZMYM2
1.20716e-09	-0.117101	0.16	0.245	3.39634e-05	CCDC90B
4.57708e-12	-0.117147	0.233	0.351	1.28776e-07	IMP3
5.89323e-07	-0.117149	0.196	0.272	0.0165806	NECTIN2
1.43502e-09	-0.117184	0.212	0.313	4.03742e-05	DDRGK1
2.31028e-11	-0.117311	0.125	0.211	6.49997e-07	TFDP1
1.7572e-17	-0.11732	0.11	0.216	4.94388e-13	CISD3
7.02044e-17	-0.117508	0.198	0.335	1.9752e-12	MRPL22
2.51943e-14	-0.117573	0.167	0.282	7.0884e-10	CNDP2
3.75671e-20	-0.1176	0.141	0.268	1.05695e-15	SNX1
4.52715e-12	-0.117869	0.211	0.328	1.27371e-07	ADD1
4.68853e-22	-0.117979	0.179	0.328	1.31912e-17	MT1X
4.88685e-10	-0.118139	0.105	0.178	1.37492e-05	IWS1
2.83376e-13	-0.118383	0.123	0.216	7.97279e-09	UACA
6.71749e-10	-0.118443	0.104	0.174	1.88996e-05	NIPSNAP3A
1.62949e-19	-0.118604	0.184	0.327	4.58456e-15	PHIP
3.29583e-14	-0.118604	0.118	0.215	9.27283e-10	HMGB3
8.04394e-13	-0.118639	0.237	0.365	2.26316e-08	FAM133B
1.1582e-19	-0.118667	0.129	0.253	3.25859e-15	GIPC1
3.51497e-10	-0.118725	0.138	0.218	9.88937e-06	ALDH2
4.29904e-11	-0.118764	0.125	0.208	1.20953e-06	MGAT2
2.63486e-20	-0.118987	0.161	0.301	7.41318e-16	BAG6
3.34001e-17	-0.119077	0.111	0.217	9.3971e-13	CUL5
6.41065e-09	-0.119129	0.117	0.187	0.000180364	ACTR6
1.03671e-11	-0.119255	0.101	0.18	2.91679e-07	RNF139
3.38937e-13	-0.11955	0.306	0.443	9.53599e-09	TCF25
1.4569e-10	-0.11963	0.158	0.247	4.09898e-06	MFF
1.90898e-15	-0.11973	0.183	0.303	5.37091e-11	NUDT5
1.2183e-09	-0.119799	0.227	0.329	3.42769e-05	MAGOH
1.47452e-08	-0.120031	0.132	0.205	0.000414857	C1orf123
9.31801e-10	-0.120165	0.166	0.255	2.62162e-05	VOPP1
5.04874e-09	-0.12031	0.213	0.304	0.000142046	MESD
1.25525e-16	-0.120441	0.158	0.278	3.53164e-12	MIDN
2.14171e-19	-0.120476	0.121	0.241	6.02571e-15	MRPS25
1.84327e-13	-0.12094	0.373	0.55	5.18604e-09	APP
3.09881e-18	-0.120965	0.186	0.322	8.71852e-14	CYTH2
1.64244e-12	-0.120999	0.148	0.25	4.62102e-08	ASAP1
7.49178e-08	-0.121003	0.175	0.25	0.00210781	LIPA
2.59889e-13	-0.121766	0.249	0.376	7.31198e-09	ERP44
6.35655e-15	-0.121794	0.12	0.218	1.78841e-10	AP2A1
4.87379e-09	-0.121833	0.155	0.234	0.000137124	TPGS2
8.14133e-12	-0.122015	0.134	0.224	2.29056e-07	CENPX
1.52642e-19	-0.122025	0.267	0.437	4.29457e-15	DDX18
2.17857e-07	-0.122449	0.115	0.177	0.0061294	DRAM2
4.12086e-19	-0.122733	0.262	0.423	1.1594e-14	CLK1
8.16928e-11	-0.122868	0.121	0.2	2.29843e-06	EMD
4.30602e-10	-0.123197	0.189	0.284	1.2115e-05	TMEM9B
1.58242e-09	-0.123198	0.189	0.281	4.45215e-05	CHCHD1
2.34402e-11	-0.123293	0.129	0.215	6.5949e-07	RTCB
1.53054e-09	-0.123634	0.217	0.314	4.30617e-05	NARS
5.10345e-25	-0.123666	0.108	0.242	1.43586e-20	SLK
1.55151e-14	-0.123832	0.228	0.361	4.36517e-10	POLE4
8.94334e-12	-0.123907	0.245	0.369	2.51621e-07	MED4
1.92139e-09	-0.123951	0.192	0.282	5.40584e-05	PIH1D1
3.92078e-10	-0.124007	0.108	0.184	1.10311e-05	FAM102A
2.63732e-11	-0.124015	0.143	0.231	7.4201e-07	PLEKHJ1
9.2991e-12	-0.124047	0.187	0.291	2.6163e-07	TANK
8.44228e-17	-0.124128	0.108	0.211	2.37524e-12	OSTM1
1.01365e-15	-0.12423	0.104	0.201	2.85191e-11	LRRFIP2
8.21081e-23	-0.124478	0.111	0.239	2.31011e-18	ZNF562
5.95884e-17	-0.124508	0.115	0.222	1.67652e-12	NUMA1
2.72894e-11	-0.124534	0.166	0.264	7.67787e-07	MRPS14
1.26381e-13	-0.124665	0.341	0.487	3.55572e-09	CFLAR
2.10926e-29	-0.124709	0.104	0.246	5.93439e-25	KIAA0319L
8.52743e-35	-0.124833	0.147	0.327	2.39919e-30	SPAG9
1.3055e-07	-0.124928	0.145	0.218	0.00367301	TRIM44
1.92513e-08	-0.125022	0.139	0.211	0.000541636	ACADM
3.26343e-18	-0.125157	0.189	0.327	9.18167e-14	YY1
5.98665e-20	-0.125245	0.106	0.22	1.68434e-15	UHMK1
1.74262e-17	-0.125264	0.187	0.322	4.90287e-13	FRMD4B
1.37892e-09	-0.125288	0.181	0.273	3.87959e-05	BIRC2
1.13029e-08	-0.125386	0.649	0.751	0.000318006	COX7A2
4.63782e-14	-0.125644	0.295	0.443	1.30485e-09	UBE2N
1.20912e-13	-0.125701	0.121	0.214	3.40186e-09	EIF4G3
7.05798e-15	-0.125822	0.16	0.27	1.98576e-10	SSSCA1
2.90924e-13	-0.126838	0.116	0.207	8.18514e-09	ELP5
1.29256e-07	-0.127222	0.202	0.282	0.00363663	COMMD3
1.77504e-13	-0.127239	0.2	0.315	4.99407e-09	CLPP
5.62934e-07	-0.127776	0.172	0.242	0.0158382	ZFYVE21
6.84757e-11	-0.128138	0.148	0.236	1.92656e-06	PTPMT1
8.049e-13	-0.128148	0.106	0.191	2.26459e-08	LMBR1
2.9482e-37	-0.128328	0.111	0.277	8.29477e-33	SLC35E3
1.93656e-13	-0.128386	0.106	0.193	5.44851e-09	NFYC
1.49056e-13	-0.12839	0.226	0.351	4.1937e-09	LSM2
3.03758e-12	-0.128446	0.183	0.293	8.54623e-08	MIER1
9.39801e-23	-0.128628	0.153	0.296	2.64413e-18	TBC1D15
9.7349e-12	-0.128786	0.147	0.239	2.73891e-07	RAB4A
1.84435e-25	-0.128829	0.12	0.257	5.18908e-21	NUFIP2
4.27965e-12	-0.128909	0.155	0.252	1.20408e-07	STX10
3.05148e-14	-0.128927	0.231	0.361	8.58533e-10	RBM17
7.38305e-25	-0.128927	0.111	0.243	2.07722e-20	PDCD7
8.74594e-20	-0.128983	0.142	0.268	2.46067e-15	KLHL5
1.49524e-19	-0.129036	0.156	0.284	4.20686e-15	GLS
1.00503e-16	-0.129065	0.604	0.811	2.82766e-12	FOS
1.84686e-12	-0.129127	0.101	0.181	5.19615e-08	GNPAT
2.74551e-12	-0.129157	0.393	0.55	7.7245e-08	HMGN3
2.42845e-10	-0.129255	0.499	0.628	6.83246e-06	PARK7
1.61877e-08	-0.129775	0.2	0.285	0.000455441	ERGIC2
1.48517e-18	-0.129796	0.31	0.487	4.17852e-14	LAMP1
5.66803e-15	-0.130074	0.13	0.231	1.5947e-10	TIA1
1.16033e-21	-0.130092	0.135	0.265	3.26458e-17	KRR1
2.20031e-15	-0.130105	0.175	0.293	6.19057e-11	MED28
1.36167e-11	-0.130414	0.142	0.231	3.83105e-07	PAN3
1.8646e-16	-0.130426	0.117	0.223	5.24604e-12	C22orf39
1.88072e-11	-0.130434	0.366	0.519	5.29141e-07	CD47
1.01035e-11	-0.130454	0.114	0.196	2.84261e-07	BCL7B
3.11808e-08	-0.131015	0.74	0.831	0.000877271	NACA
1.93319e-10	-0.131031	0.143	0.227	5.43903e-06	MRPL2
3.50673e-10	-0.131033	0.192	0.285	9.86617e-06	AIP
3.86878e-09	-0.131036	0.158	0.24	0.000108848	CERS2
5.51398e-12	-0.131088	0.106	0.188	1.55136e-07	PTPA
1.8645e-10	-0.131166	0.135	0.217	5.24576e-06	FLII
6.28892e-19	-0.131254	0.117	0.231	1.76939e-14	MLXIP
5.21084e-12	-0.131727	0.145	0.24	1.46607e-07	TPP1
6.98516e-13	-0.131788	0.123	0.214	1.96527e-08	ZCCHC17
3.27527e-16	-0.132355	0.106	0.205	9.21498e-12	CTTNBP2NL
8.30369e-13	-0.132357	0.216	0.331	2.33624e-08	EAPP
1.31535e-14	-0.132454	0.127	0.228	3.70072e-10	PNKP
9.62657e-31	-0.132483	0.112	0.261	2.70843e-26	FAM126B
4.6229e-13	-0.132533	0.161	0.266	1.30065e-08	GNG12
1.74125e-08	-0.132635	0.134	0.205	0.000489899	FHL3
9.13006e-09	-0.132842	0.171	0.252	0.000256874	RAB5A
2.52813e-09	-0.132931	0.273	0.382	7.11288e-05	IER3IP1
2.1404e-13	-0.133383	0.104	0.191	6.02203e-09	FAM174A
2.189e-07	-0.133398	0.164	0.236	0.00615876	NUDCD2
3.02328e-23	-0.133548	0.114	0.242	8.50601e-19	TOR1AIP1
2.02005e-09	-0.13362	0.114	0.186	5.68342e-05	KIDINS220
2.3104e-11	-0.133822	0.326	0.455	6.5003e-07	H1FX
4.30371e-08	-0.133969	0.225	0.315	0.00121085	ASAH1
1.94697e-09	-0.134061	0.308	0.414	5.47781e-05	RTRAF
3.31527e-11	-0.1341	0.148	0.24	9.32751e-07	MOB2
2.38088e-15	-0.134115	0.355	0.539	6.69861e-11	SDCBP
8.80703e-09	-0.134215	0.626	0.751	0.000247786	SLC25A6
1.4296e-12	-0.134326	0.238	0.352	4.02219e-08	MIEN1
1.18486e-12	-0.134437	0.101	0.183	3.33359e-08	NUDT16L1
1.37731e-10	-0.134472	0.405	0.545	3.87506e-06	MGST3
4.20551e-16	-0.134485	0.102	0.201	1.18322e-11	SUPT6H
6.90738e-16	-0.134802	0.137	0.248	1.94339e-11	STAG2
1.05595e-12	-0.134975	0.162	0.264	2.97091e-08	ECHDC1
3.17376e-18	-0.135167	0.151	0.274	8.92937e-14	TM2D2
1.73815e-11	-0.135171	0.195	0.3	4.89029e-07	KRAS
3.45279e-08	-0.13521	0.414	0.534	0.000971444	ERP29
1.6864e-14	-0.135213	0.147	0.252	4.74469e-10	JOSD2
1.49258e-15	-0.135302	0.166	0.282	4.19938e-11	AKIRIN2
1.36585e-19	-0.135375	0.111	0.224	3.84281e-15	C1orf52
3.91213e-07	-0.135498	0.102	0.159	0.0110068	FBXW7
4.41297e-08	-0.135709	0.339	0.442	0.00124159	FDPS
9.32203e-11	-0.135731	0.284	0.413	2.62275e-06	ARL2
4.77983e-30	-0.13578	0.132	0.291	1.3448e-25	SPTLC2
1.07396e-08	-0.135805	0.201	0.284	0.000302158	TAF7
3.10352e-43	-0.135854	0.133	0.329	8.73175e-39	FBXW2
4.44109e-10	-0.135869	0.114	0.189	1.2495e-05	OSBPL9
3.40696e-15	-0.135954	0.107	0.202	9.58548e-11	ZNF24
2.00813e-16	-0.135957	0.147	0.264	5.64988e-12	TMEM141
1.2077e-19	-0.136125	0.213	0.361	3.39787e-15	NDUFV3
3.77341e-11	-0.13619	0.654	0.819	1.06165e-06	EEF2
4.07616e-13	-0.136286	0.111	0.198	1.14683e-08	TMED5
2.72952e-19	-0.136319	0.335	0.512	7.67952e-15	UBE2I
1.54749e-09	-0.136513	0.678	0.807	4.35387e-05	SRP14
1.04578e-09	-0.136585	0.106	0.176	2.9423e-05	NOTCH1
2.89549e-09	-0.136769	0.171	0.263	8.14648e-05	SERINC5
9.8677e-35	-0.13679	0.106	0.263	2.77628e-30	FLCN
1.15136e-07	-0.136825	0.236	0.32	0.00323936	NDUFS2
3.6603e-12	-0.136905	0.113	0.197	1.02982e-07	RPS6KB2
3.17581e-15	-0.136926	0.206	0.334	8.93514e-11	LRP10
1.35297e-13	-0.136955	0.24	0.367	3.80657e-09	MRPS18C
9.61932e-16	-0.137125	0.226	0.362	2.70639e-11	NAP1L4
2.69108e-17	-0.137184	0.299	0.461	7.57134e-13	DDX24
3.4498e-13	-0.137186	0.141	0.239	9.706e-09	UBE2E1
7.43491e-13	-0.137188	0.141	0.236	2.09181e-08	TRIAP1
9.48667e-14	-0.13733	0.143	0.244	2.66907e-09	PTRHD1
4.10839e-10	-0.137359	0.179	0.269	1.1559e-05	TNIP1
7.54333e-13	-0.13739	0.191	0.299	2.12231e-08	GOLGA7
8.20739e-15	-0.137412	0.152	0.263	2.30915e-10	TAF11
2.20344e-09	-0.137542	0.111	0.18	6.19939e-05	ILVBL
1.4998e-16	-0.137577	0.111	0.216	4.21967e-12	RIF1
2.127e-10	-0.137878	0.132	0.211	5.98432e-06	C1orf131
6.54522e-10	-0.137896	0.317	0.431	1.8415e-05	GTF3A
3.9138e-16	-0.137903	0.146	0.258	1.10115e-11	DR1
2.76739e-08	-0.13795	0.174	0.252	0.000778606	LSM10
8.84874e-08	-0.138322	0.13	0.195	0.00248959	ELP2
1.11382e-10	-0.138325	0.137	0.22	3.13372e-06	METTL23
2.48126e-08	-0.138448	0.226	0.311	0.000698102	DNPH1
2.62647e-26	-0.138469	0.164	0.323	7.38957e-22	APOL6
4.4208e-16	-0.13875	0.213	0.351	1.24379e-11	PDCD6IP
1.94499e-14	-0.138759	0.406	0.585	5.47223e-10	CAPZB
1.51229e-16	-0.138768	0.186	0.312	4.25482e-12	MYL6B
4.80439e-41	-0.138828	0.117	0.296	1.35172e-36	GATAD1
1.01576e-11	-0.138994	0.111	0.191	2.85783e-07	MFSD1
6.65014e-17	-0.139205	0.107	0.209	1.87102e-12	TFAM
3.8864e-09	-0.139341	0.126	0.201	0.000109344	CBR4
1.92428e-25	-0.139462	0.108	0.239	5.41397e-21	HUWE1
1.93457e-07	-0.139475	0.231	0.315	0.00544293	CNIH1
3.8192e-35	-0.139874	0.113	0.274	1.07453e-30	TAF8
2.57469e-25	-0.139934	0.122	0.259	7.24389e-21	SEC22C
1.23948e-21	-0.13996	0.126	0.254	3.48729e-17	SAFB2
1.91915e-16	-0.140021	0.112	0.214	5.39953e-12	TLE3
1.29003e-33	-0.140046	0.107	0.259	3.62949e-29	PRKX
8.55837e-13	-0.140145	0.166	0.268	2.4079e-08	ZNF22
7.69049e-12	-0.140469	0.115	0.2	2.16372e-07	WDR6
1.14876e-10	-0.140543	0.252	0.355	3.23203e-06	SRM
4.61084e-09	-0.1407	0.169	0.252	0.000129726	PSMD9
9.20614e-11	-0.140717	0.142	0.228	2.59015e-06	COX11
3.88184e-15	-0.140719	0.124	0.224	1.09215e-10	PDCL
4.30558e-26	-0.140732	0.108	0.241	1.21138e-21	NFKBIB
1.6145e-14	-0.140886	0.182	0.297	4.54239e-10	RFXANK
2.39164e-11	-0.140943	0.429	0.583	6.72889e-07	BRK1
3.79063e-16	-0.140992	0.145	0.259	1.06649e-11	RFC1
4.30222e-24	-0.14115	0.154	0.301	1.21043e-19	PLEKHA1
5.58523e-16	-0.141209	0.132	0.239	1.5714e-11	SCNM1
5.40836e-29	-0.141269	0.184	0.358	1.52164e-24	CBX5
1.31605e-10	-0.141521	0.103	0.176	3.70272e-06	INTS10
5.37035e-17	-0.141575	0.104	0.204	1.51095e-12	MAPK1
1.98391e-07	-0.141658	0.816	0.882	0.00558174	RPL38
1.79448e-11	-0.141818	0.139	0.231	5.04876e-07	LAMB1
1.39533e-38	-0.141862	0.112	0.284	3.92577e-34	NOL9
4.28496e-16	-0.141883	0.248	0.389	1.20557e-11	IK
2.89611e-07	-0.14193	0.133	0.196	0.00814821	HINT2
2.79083e-15	-0.141931	0.109	0.206	7.852e-11	CEMIP2
4.35753e-24	-0.141998	0.241	0.418	1.22599e-19	PNN
6.85559e-13	-0.142102	0.183	0.29	1.92882e-08	LAMC1
1.00179e-08	-0.142145	0.127	0.198	0.000281853	FBXO3
4.51084e-17	-0.14217	0.123	0.231	1.26912e-12	MKNK2
3.87404e-09	-0.142178	0.137	0.213	0.000108996	MAD2L2
1.00797e-23	-0.142202	0.21	0.38	2.83594e-19	SLTM
1.2675e-14	-0.142214	0.39	0.57	3.56612e-10	HNRNPA0
4.95948e-12	-0.14226	0.105	0.186	1.39535e-07	PTRH1
2.52244e-26	-0.142437	0.362	0.592	7.09687e-22	CTNNB1
2.94974e-11	-0.142626	0.116	0.197	8.2991e-07	BCL2L1
1.41728e-15	-0.142699	0.14	0.248	3.98751e-11	USP48
1.99742e-46	-0.142765	0.102	0.287	5.61976e-42	TRPM7
2.6849e-11	-0.142786	0.11	0.19	7.55398e-07	KNOP1
2.93479e-18	-0.142895	0.228	0.377	8.25702e-14	MPC2
1.26333e-24	-0.142919	0.13	0.267	3.55439e-20	TMEM11
2.98091e-12	-0.143002	0.108	0.192	8.3868e-08	CERS5
5.48663e-11	-0.143007	0.172	0.267	1.54366e-06	PMVK
2.38807e-11	-0.143194	0.115	0.198	6.71885e-07	MRPL1
1.6952e-24	-0.143285	0.117	0.246	4.76945e-20	KCTD20
1.13176e-07	-0.143374	0.139	0.209	0.00318421	RASIP1
6.69203e-17	-0.14338	0.108	0.21	1.8828e-12	EFHC1
6.44024e-17	-0.14342	0.112	0.216	1.81196e-12	HERPUD2
3.33069e-21	-0.14345	0.128	0.256	9.37089e-17	TMF1
6.21611e-18	-0.143519	0.113	0.22	1.7489e-13	RARS2
6.22154e-13	-0.143601	0.129	0.222	1.75043e-08	ARL6IP6
7.66073e-13	-0.144161	0.125	0.217	2.15535e-08	LUC7L
1.63126e-08	-0.144705	0.477	0.606	0.000458956	NDUFB11
5.1539e-17	-0.144856	0.142	0.256	1.45005e-12	PTPRB
3.54915e-19	-0.144979	0.307	0.494	9.98553e-15	SPTBN1
1.21836e-22	-0.145089	0.26	0.437	3.42784e-18	ARID4B
3.42261e-19	-0.145187	0.18	0.321	9.62951e-15	ELMSAN1
1.94604e-11	-0.145277	0.619	0.729	5.47518e-07	EEF1B2
1.81777e-35	-0.145285	0.127	0.297	5.1143e-31	KIAA1143
9.65213e-23	-0.145436	0.154	0.295	2.71563e-18	LARS
5.73839e-08	-0.145557	0.132	0.199	0.0016145	G6PC3
5.45651e-18	-0.14562	0.156	0.281	1.53519e-13	WDR45
2.85429e-11	-0.145882	0.104	0.181	8.03053e-07	INSIG2
4.6189e-11	-0.145969	0.286	0.405	1.29953e-06	TMEM14C
8.57196e-22	-0.146072	0.106	0.225	2.41172e-17	C6orf89
6.82794e-16	-0.146293	0.151	0.264	1.92104e-11	GLRX5
1.56224e-12	-0.146536	0.336	0.479	4.39535e-08	BANF1
1.98202e-11	-0.146545	0.348	0.494	5.5764e-07	TMCO1
1.43043e-14	-0.146621	0.106	0.198	4.02452e-10	NMRAL1
9.44891e-13	-0.146926	0.12	0.208	2.65845e-08	CYSTM1
3.35903e-19	-0.146939	0.111	0.224	9.45064e-15	RBM26
1.93302e-17	-0.147039	0.109	0.212	5.43856e-13	CUL4A
4.60366e-10	-0.147066	0.117	0.191	1.29524e-05	SLC39A3
8.51294e-11	-0.147101	0.272	0.392	2.39512e-06	RRBP1
5.59301e-15	-0.147105	0.124	0.226	1.57359e-10	TRIM38
6.97437e-11	-0.147203	0.142	0.225	1.96224e-06	ARMCX3
2.15096e-12	-0.147245	0.106	0.189	6.05173e-08	UXS1
3.08666e-12	-0.147395	0.281	0.413	8.68433e-08	CHMP4A
1.97324e-19	-0.147439	0.102	0.211	5.5517e-15	BAG5
1.50489e-16	-0.147567	0.132	0.241	4.23401e-12	SPNS1
2.74603e-18	-0.147733	0.138	0.256	7.72597e-14	SENP6
6.92001e-13	-0.147888	0.242	0.363	1.94694e-08	TMEM160
8.44313e-14	-0.14792	0.149	0.252	2.37547e-09	ZFHX3
5.95263e-13	-0.148199	0.116	0.205	1.67477e-08	SNRPA
1.94121e-08	-0.148402	0.166	0.247	0.000546158	TNFAIP3
1.65845e-13	-0.148414	0.244	0.375	4.66605e-09	BUB3
5.98356e-15	-0.148434	0.253	0.392	1.68348e-10	GPBP1
5.5452e-18	-0.148473	0.107	0.211	1.56014e-13	SRD5A3
5.71737e-09	-0.148723	0.21	0.304	0.000160858	CTSL
7.72339e-10	-0.148787	0.18	0.268	2.17298e-05	BABAM1
8.09164e-21	-0.148793	0.235	0.395	2.27658e-16	CCNDBP1
2.76056e-13	-0.148906	0.129	0.221	7.76685e-09	GOLT1B
7.22345e-28	-0.149116	0.101	0.236	2.03232e-23	SOAT1
3.5175e-18	-0.149186	0.171	0.302	9.89649e-14	VPS26A
7.75849e-22	-0.149231	0.289	0.471	2.18285e-17	ATRX
4.74811e-21	-0.149404	0.112	0.23	1.33588e-16	GID8
1.01837e-12	-0.149445	0.105	0.188	2.86518e-08	ASL
1.28633e-07	-0.149483	0.108	0.167	0.00361909	EBF1
1.05218e-14	-0.149509	0.107	0.201	2.96031e-10	SLC35C2
1.81659e-12	-0.149566	0.143	0.238	5.11098e-08	SURF1
2.35094e-12	-0.1497	0.294	0.424	6.61438e-08	RER1
3.20563e-11	-0.1498	0.124	0.205	9.01904e-07	B3GNT2
6.36717e-10	-0.14981	0.124	0.198	1.7914e-05	DIMT1
1.54305e-09	-0.150015	0.117	0.191	4.34136e-05	UBE2E2
1.33695e-16	-0.150152	0.269	0.421	3.7615e-12	PSMA5
3.41772e-12	-0.15022	0.155	0.253	9.61575e-08	MKRN1
9.935e-25	-0.150354	0.134	0.275	2.79521e-20	DNM1L
4.46575e-26	-0.15043	0.115	0.251	1.25644e-21	MRPL19
2.19407e-15	-0.150541	0.119	0.22	6.17301e-11	UBE2Z
2.90534e-29	-0.150558	0.112	0.257	8.17417e-25	MED29
3.35083e-23	-0.150704	0.15	0.293	9.42756e-19	PRPF8
2.73496e-16	-0.150886	0.163	0.282	7.69481e-12	ZMAT2
3.38019e-25	-0.150968	0.172	0.334	9.51016e-21	SLC30A7
2.10107e-12	-0.151001	0.121	0.207	5.91135e-08	ARFRP1
2.68455e-29	-0.151215	0.149	0.309	7.55298e-25	JPX
2.69147e-09	-0.151265	0.23	0.32	7.57244e-05	VDAC3
3.91766e-13	-0.151391	0.106	0.189	1.10223e-08	SORBS3
1.3457e-30	-0.151447	0.134	0.297	3.78614e-26	AHR
1.17636e-14	-0.151527	0.135	0.237	3.3097e-10	LBR
3.46964e-20	-0.151662	0.212	0.361	9.76184e-16	MOB4
4.91555e-24	-0.151836	0.248	0.425	1.38299e-19	AKAP13
5.70336e-23	-0.151879	0.108	0.232	1.60464e-18	HBS1L
1.96794e-10	-0.151963	0.106	0.182	5.53681e-06	CYB5R1
1.09597e-39	-0.151966	0.124	0.307	3.08351e-35	PHC3
4.58371e-12	-0.152241	0.122	0.209	1.28963e-07	ASCC2
1.90667e-10	-0.152714	0.437	0.576	5.36443e-06	NDUFB8
1.69194e-10	-0.152732	0.16	0.247	4.76028e-06	SNRNP40
2.02959e-09	-0.152734	0.105	0.173	5.71025e-05	LMCD1
3.63389e-12	-0.152808	0.205	0.316	1.0224e-07	GAS6
1.31698e-15	-0.152847	0.129	0.232	3.70532e-11	TIMM17B
2.08421e-21	-0.152865	0.138	0.269	5.86393e-17	LONP2
1.34002e-15	-0.1529	0.101	0.195	3.77015e-11	XPA
4.96481e-16	-0.153046	0.295	0.455	1.39685e-11	TCEAL4
1.99174e-14	-0.15305	0.178	0.291	5.60377e-10	DNAJB14
2.82764e-09	-0.153056	0.173	0.259	7.95556e-05	USP16
9.7238e-25	-0.153079	0.174	0.332	2.73579e-20	NEMF
6.39754e-11	-0.1531	0.105	0.18	1.79995e-06	ADAM9
4.89827e-40	-0.153165	0.147	0.341	1.37813e-35	PTPN14
4.31196e-45	-0.153293	0.129	0.33	1.21317e-40	RBMS2
1.34541e-17	-0.153329	0.12	0.231	3.7853e-13	PDCD2
2.89774e-13	-0.153397	0.522	0.717	8.15281e-09	MORF4L1
8.82034e-12	-0.153411	0.105	0.186	2.4816e-07	SMC1A
5.0456e-16	-0.15389	0.124	0.228	1.41958e-11	SAMM50
1.92481e-19	-0.153985	0.135	0.258	5.41545e-15	NUMB
2.50086e-15	-0.154101	0.141	0.245	7.03616e-11	WBP11
2.54757e-11	-0.154176	0.271	0.399	7.16758e-07	CAVIN1
1.99829e-14	-0.154312	0.116	0.212	5.6222e-10	AIDA
3.28039e-18	-0.154571	0.124	0.24	9.22939e-14	MAST4
6.7009e-20	-0.154597	0.172	0.312	1.8853e-15	ZBTB38
1.33287e-10	-0.154659	0.627	0.797	3.75002e-06	HNRNPA1
2.15345e-16	-0.154837	0.101	0.198	6.05874e-12	AASDHPPT
1.35447e-21	-0.154887	0.119	0.245	3.8108e-17	BFAR
4.46866e-23	-0.155023	0.216	0.38	1.25726e-18	PRKCSH
1.33772e-20	-0.155117	0.12	0.239	3.76367e-16	PPM1B
5.90068e-34	-0.155181	0.115	0.276	1.66016e-29	MKLN1
4.09367e-20	-0.155195	0.12	0.237	1.15175e-15	PARVA
7.71112e-27	-0.155292	0.162	0.323	2.16952e-22	RAB21
6.21721e-34	-0.155465	0.132	0.301	1.74921e-29	RAB22A
9.94563e-11	-0.155478	0.119	0.198	2.7982e-06	NDUFAF2
4.31057e-20	-0.155527	0.117	0.235	1.21278e-15	RABL6
1.96175e-10	-0.155627	0.152	0.237	5.51938e-06	GPR108
1.75471e-25	-0.155764	0.245	0.437	4.93688e-21	IQGAP1
6.51289e-24	-0.155777	0.276	0.469	1.8324e-19	MACF1
6.48302e-17	-0.156498	0.15	0.268	1.824e-12	PEA15
4.16519e-15	-0.156535	0.253	0.385	1.17188e-10	RPL22L1
2.43165e-16	-0.156596	0.106	0.207	6.84145e-12	TRIM27
1.07381e-17	-0.156658	0.124	0.237	3.02117e-13	SMARCC1
1.66846e-10	-0.15693	0.384	0.51	4.69422e-06	SRSF9
2.04054e-21	-0.156945	0.129	0.255	5.74106e-17	MED6
2.78115e-12	-0.157014	0.187	0.288	7.82477e-08	UROD
6.43035e-14	-0.157107	0.175	0.286	1.80918e-09	PTOV1
1.34504e-10	-0.157122	0.345	0.476	3.78428e-06	HIGD2A
1.48482e-15	-0.157162	0.215	0.345	4.17754e-11	ECE1
4.23531e-10	-0.157285	0.191	0.284	1.1916e-05	TWF2
8.48467e-22	-0.157694	0.123	0.249	2.38716e-17	TMEM242
3.01428e-27	-0.157753	0.465	0.723	8.48067e-23	FUS
4.9003e-19	-0.157994	0.256	0.41	1.3787e-14	COL18A1
5.70059e-20	-0.15803	0.119	0.236	1.60386e-15	MALL
4.40012e-14	-0.158128	0.104	0.191	1.23797e-09	MED8
4.05542e-11	-0.15827	0.253	0.366	1.14099e-06	MGAT1
3.03076e-14	-0.158361	0.133	0.235	8.52705e-10	LAMP3
1.61405e-16	-0.158494	0.117	0.221	4.54113e-12	NBR1
1.68933e-17	-0.158764	0.271	0.431	4.75293e-13	RALY
6.04857e-12	-0.158785	0.172	0.272	1.70176e-07	C7orf50
7.55157e-09	-0.158788	0.29	0.393	0.000212464	TMEM205
2.27478e-13	-0.158933	0.11	0.195	6.40008e-09	SUCLA2
1.33057e-16	-0.159118	0.155	0.274	3.74355e-12	NCOA4
2.65891e-23	-0.159379	0.151	0.293	7.48085e-19	VPS4B
1.80923e-26	-0.159381	0.112	0.249	5.09028e-22	GNB5
3.58389e-19	-0.159452	0.104	0.211	1.00833e-14	FBXO11
4.0281e-09	-0.159521	0.259	0.365	0.000113331	TGFB1
3.7152e-39	-0.159725	0.122	0.3	1.04527e-34	GNB4
4.41362e-27	-0.159779	0.11	0.246	1.24177e-22	RAB5B
4.4914e-11	-0.159788	0.141	0.227	1.26366e-06	CCDC115
2.90687e-11	-0.159825	0.118	0.199	8.17848e-07	GLT8D1
3.30758e-13	-0.159845	0.107	0.193	9.30589e-09	FPGS
7.22956e-14	-0.159977	0.364	0.522	2.03404e-09	RAP1B
8.59058e-12	-0.160128	0.106	0.186	2.41696e-07	FLOT2
5.74697e-13	-0.160134	0.214	0.329	1.61691e-08	ITGB1BP1
3.44787e-11	-0.160218	0.13	0.212	9.70058e-07	TMEM120A
2.17413e-14	-0.160304	0.391	0.558	6.1169e-10	SRP9
9.3287e-13	-0.160473	0.103	0.186	2.62463e-08	SFT2D2
2.9682e-28	-0.160482	0.104	0.241	8.35104e-24	LMO4
3.10571e-28	-0.160525	0.194	0.376	8.73792e-24	TMOD3
3.51755e-16	-0.160656	0.16	0.278	9.89662e-12	ARL16
5.66243e-14	-0.160919	0.166	0.272	1.59312e-09	SPOP
1.69102e-07	-0.160973	0.86	0.96	0.00475769	HLA-A
2.64894e-08	-0.161007	0.405	0.513	0.000745279	GABARAPL2
7.97214e-12	-0.161098	0.507	0.638	2.24296e-07	EIF3K
1.1812e-20	-0.161111	0.112	0.228	3.3233e-16	NKIRAS2
2.79431e-12	-0.161433	0.223	0.338	7.8618e-08	H2AFJ
7.48533e-11	-0.161458	0.476	0.617	2.106e-06	GNG5
8.60476e-18	-0.161474	0.159	0.282	2.42095e-13	PICALM
9.45171e-14	-0.161512	0.287	0.426	2.65924e-09	POLR2G
1.5691e-10	-0.16162	0.452	0.598	4.41465e-06	NOP10
1.65364e-13	-0.1618	0.163	0.267	4.65253e-09	ARL2BP
5.83983e-18	-0.161811	0.143	0.261	1.64304e-13	PPP1R11
8.19147e-11	-0.162103	0.119	0.198	2.30467e-06	TINF2
7.60028e-18	-0.162261	0.168	0.299	2.13834e-13	URM1
1.80285e-21	-0.162262	0.188	0.334	5.07232e-17	DNAJC19
2.55948e-11	-0.162401	0.402	0.541	7.20111e-07	PSMB8
1.61628e-25	-0.162523	0.143	0.29	4.5474e-21	ACAP2
5.04747e-09	-0.162917	0.813	0.88	0.000142011	RPL10A
3.27695e-20	-0.162927	0.248	0.408	9.2197e-16	UFM1
5.48467e-15	-0.16312	0.311	0.455	1.54311e-10	C19orf70
7.57478e-12	-0.163146	0.171	0.267	2.13117e-07	SLC25A11
3.57817e-17	-0.163148	0.207	0.339	1.00672e-12	TTC3
5.31267e-09	-0.163276	0.257	0.357	0.000149472	TMEM14B
6.39179e-24	-0.16336	0.121	0.253	1.79833e-19	HSPA4
4.6514e-16	-0.163692	0.179	0.299	1.30867e-11	NAGK
2.31787e-28	-0.163745	0.173	0.346	6.52132e-24	CNN2
1.40688e-17	-0.163821	0.198	0.333	3.95827e-13	APH1A
9.4125e-12	-0.164	0.461	0.623	2.64821e-07	EID1
3.47268e-25	-0.16407	0.118	0.252	9.77037e-21	MPPE1
1.3915e-15	-0.16411	0.187	0.306	3.91498e-11	PPP1R7
6.3643e-23	-0.164123	0.102	0.22	1.7906e-18	ZMYM5
5.83351e-11	-0.164162	0.122	0.202	1.64126e-06	MRPS28
1.32236e-16	-0.164255	0.113	0.212	3.72047e-12	GCSH
1.79373e-16	-0.164314	0.154	0.27	5.04666e-12	RNF187
8.69125e-08	-0.164322	0.143	0.212	0.00244528	FUCA2
6.19648e-10	-0.164323	0.348	0.464	1.74338e-05	ISCU
2.12919e-20	-0.164412	0.112	0.23	5.99049e-16	MAP4K5
1.19769e-15	-0.164422	0.119	0.22	3.36969e-11	RBM22
3.38908e-25	-0.164426	0.11	0.24	9.53518e-21	CASC3
1.77193e-10	-0.16452	0.15	0.239	4.98533e-06	VWA1
4.46698e-24	-0.164542	0.103	0.226	1.25678e-19	UBR2
6.25941e-15	-0.164573	0.101	0.192	1.76108e-10	VPS37A
3.31949e-12	-0.164623	0.128	0.217	9.33939e-08	CREB3
1.54773e-21	-0.164667	0.212	0.369	4.35453e-17	JMJD1C
1.55507e-11	-0.164821	0.221	0.328	4.37518e-07	MRPS12
2.86145e-15	-0.164916	0.194	0.317	8.05069e-11	PARP1
6.03098e-36	-0.164966	0.159	0.353	1.69682e-31	PHACTR4
3.60969e-35	-0.165115	0.336	0.604	1.01559e-30	LIMS1
1.42574e-40	-0.165194	0.113	0.289	4.01133e-36	CLN8
7.0026e-11	-0.165296	0.273	0.393	1.97018e-06	DNAJC3
2.55086e-42	-0.165323	0.218	0.453	7.17684e-38	MCTS1
4.03967e-11	-0.165393	0.143	0.238	1.13656e-06	SMCHD1
3.6804e-20	-0.165508	0.234	0.389	1.03548e-15	NASP
1.66383e-13	-0.165573	0.12	0.213	4.68119e-09	MIA3
1.08412e-17	-0.165674	0.112	0.218	3.05018e-13	HTRA2
9.7148e-22	-0.16573	0.119	0.244	2.73326e-17	UBE3A
7.55166e-19	-0.165954	0.112	0.222	2.12466e-14	PDZD11
5.35913e-20	-0.165978	0.143	0.264	1.50779e-15	CASC4
5.17334e-11	-0.166064	0.257	0.373	1.45552e-06	DNAJC7
3.83883e-10	-0.166081	0.418	0.529	1.08005e-05	HNRNPDL
1.96294e-18	-0.166144	0.2	0.34	5.52272e-14	STAU1
5.02464e-15	-0.166166	0.18	0.296	1.41368e-10	ADSS
6.66435e-17	-0.166247	0.132	0.243	1.87502e-12	RIC8A
3.09229e-23	-0.166269	0.123	0.255	8.70016e-19	ARID1A
3.22126e-08	-0.166296	0.13	0.198	0.000906303	SLC39A7
4.30791e-17	-0.166559	0.143	0.256	1.21203e-12	JAGN1
5.13895e-25	-0.166622	0.139	0.284	1.44584e-20	NIPBL
2.17841e-26	-0.166643	0.229	0.417	6.12894e-22	TPR
9.3055e-25	-0.166661	0.119	0.252	2.6181e-20	USP3
3.50446e-17	-0.166666	0.184	0.31	9.85979e-13	TRAPPC4
7.34341e-15	-0.166752	0.103	0.193	2.06607e-10	ALDH16A1
4.6587e-21	-0.166771	0.127	0.251	1.31073e-16	ATP6V1H
1.206e-13	-0.166878	0.521	0.677	3.39308e-09	SNRPD2
1.46475e-12	-0.16706	0.11	0.193	4.12107e-08	GMPR2
6.61389e-19	-0.167083	0.34	0.52	1.86082e-14	UBE2D2
3.57238e-12	-0.167122	0.266	0.385	1.00509e-07	ANAPC5
2.73306e-23	-0.167513	0.102	0.224	7.68946e-19	SLC30A5
1.25117e-21	-0.167721	0.101	0.216	3.52017e-17	ATAD1
2.68839e-13	-0.167819	0.46	0.623	7.56379e-09	CSTB
8.26589e-16	-0.167846	0.351	0.513	2.32561e-11	SNRPB2
7.34396e-20	-0.167989	0.106	0.218	2.06622e-15	SMAP1
4.69875e-14	-0.16804	0.413	0.564	1.32199e-09	COX5A
2.82811e-14	-0.16808	0.319	0.472	7.95689e-10	RAB5C
7.67726e-17	-0.168194	0.106	0.208	2.16e-12	TOP2B
8.56449e-25	-0.168231	0.131	0.272	2.40962e-20	SDCCAG8
6.16127e-08	-0.168309	0.108	0.171	0.00173347	CBWD5
6.31404e-17	-0.168312	0.157	0.276	1.77646e-12	LARP7
2.75782e-39	-0.168357	0.116	0.291	7.75912e-35	CDC40
3.92506e-09	-0.168387	0.582	0.678	0.000110432	SEC61B
9.06117e-23	-0.168443	0.153	0.299	2.54936e-18	BMPR2
2.42876e-21	-0.16866	0.332	0.526	6.8333e-17	SRRM1
9.90251e-13	-0.168691	0.171	0.274	2.78607e-08	ISOC2
8.01037e-11	-0.168765	0.323	0.447	2.25372e-06	LAMTOR2
6.22043e-22	-0.168874	0.216	0.377	1.75012e-17	CISD2
4.42374e-16	-0.168916	0.106	0.204	1.24462e-11	NCOA3
5.54418e-07	-0.16903	0.641	0.718	0.0155985	PPIB
1.01431e-26	-0.169129	0.184	0.354	2.85377e-22	PTPN2
3.16143e-13	-0.169139	0.544	0.719	8.89468e-09	UQCRQ
8.56068e-23	-0.169308	0.112	0.238	2.40855e-18	TNFRSF10B
3.74814e-21	-0.169589	0.174	0.316	1.05454e-16	CSNK1D
6.43917e-19	-0.169735	0.105	0.214	1.81166e-14	PDS5A
2.30471e-17	-0.169768	0.118	0.224	6.4843e-13	EBAG9
9.99164e-18	-0.169914	0.125	0.235	2.81115e-13	GFM1
4.56794e-12	-0.169981	0.197	0.309	1.28519e-07	HSPB11
1.01923e-23	-0.170015	0.12	0.249	2.8676e-19	ISY1
4.08121e-32	-0.170064	0.109	0.261	1.14825e-27	LRRC57
7.43745e-14	-0.170112	0.102	0.19	2.09253e-09	ANAPC15
6.3012e-45	-0.170324	0.14	0.343	1.77284e-40	KPNA4
3.12613e-18	-0.170491	0.169	0.294	8.79537e-14	SUGT1
9.79079e-15	-0.170493	0.148	0.257	2.75464e-10	PRPF6
3.32883e-17	-0.170577	0.102	0.201	9.36566e-13	EIF2B4
1.67817e-13	-0.17058	0.196	0.313	4.72152e-09	C19orf66
5.34618e-09	-0.170914	0.109	0.174	0.000150415	FAM207A
5.88599e-19	-0.170921	0.163	0.293	1.65602e-14	ELOVL5
7.02271e-21	-0.171074	0.157	0.291	1.97584e-16	PPP6C
2.60364e-21	-0.171117	0.147	0.281	7.32535e-17	ATF6
2.33532e-19	-0.17118	0.154	0.284	6.57044e-15	HECTD1
4.31489e-32	-0.171183	0.188	0.378	1.21399e-27	YME1L1
5.77679e-18	-0.171265	0.37	0.536	1.6253e-13	VPS28
5.34382e-13	-0.171357	0.222	0.342	1.50348e-08	ADAM10
1.74786e-13	-0.171568	0.131	0.228	4.91762e-09	WDR13
2.98553e-12	-0.171595	0.128	0.216	8.39979e-08	PCID2
8.55448e-17	-0.171652	0.198	0.326	2.4068e-12	TXN2
6.61548e-19	-0.171715	0.743	0.887	1.86127e-14	GAPDH
8.07638e-17	-0.171729	0.109	0.21	2.27229e-12	ACBD6
9.04408e-20	-0.171959	0.131	0.255	2.54455e-15	OSBPL8
4.59304e-12	-0.1721	0.308	0.44	1.29225e-07	KDELR1
2.03989e-16	-0.172115	0.184	0.309	5.73923e-12	HEXA
5.86509e-14	-0.172122	0.104	0.192	1.65014e-09	CLK3
1.12761e-11	-0.172278	0.179	0.279	3.17252e-07	TMEM50B
2.67787e-12	-0.172372	0.182	0.283	7.5342e-08	JKAMP
4.26476e-22	-0.172455	0.116	0.239	1.19989e-17	PRCC
5.44398e-10	-0.172471	0.115	0.189	1.53166e-05	ACP2
6.98108e-31	-0.172525	0.101	0.244	1.96413e-26	SPPL3
4.24302e-33	-0.172602	0.147	0.32	1.19377e-28	MARK3
6.14218e-12	-0.172661	0.134	0.221	1.7281e-07	NUDT21
9.89252e-12	-0.17272	0.453	0.602	2.78326e-07	WDR83OS
4.4777e-20	-0.172756	0.106	0.218	1.2598e-15	CYHR1
1.19361e-22	-0.172837	0.114	0.237	3.35822e-18	SLC12A2
3.53382e-16	-0.172947	0.12	0.224	9.9424e-12	UBE2D1
2.04586e-19	-0.173411	0.171	0.302	5.75603e-15	FAM204A
5.93161e-20	-0.173484	0.431	0.615	1.66886e-15	UQCR10
3.67436e-12	-0.173493	0.269	0.39	1.03378e-07	CLDND1
1.33271e-14	-0.17356	0.319	0.474	3.74958e-10	SYPL1
1.09843e-14	-0.173563	0.148	0.253	3.09042e-10	ELOF1
2.15249e-19	-0.173625	0.171	0.31	6.05603e-15	APOL2
2.22663e-17	-0.173777	0.113	0.217	6.26461e-13	ERI3
1.03209e-13	-0.173821	0.337	0.494	2.90379e-09	YWHAH
9.37111e-19	-0.174176	0.124	0.237	2.63656e-14	MYO6
2.91798e-20	-0.174259	0.132	0.257	8.20974e-16	TULP4
9.98905e-33	-0.174291	0.177	0.365	2.81042e-28	YTHDC1
9.89028e-16	-0.174445	0.124	0.228	2.78263e-11	QSOX1
1.92435e-13	-0.174462	0.153	0.252	5.41415e-09	RGL2
8.63584e-14	-0.174573	0.29	0.428	2.42969e-09	POLR2J
3.62309e-12	-0.174619	0.116	0.201	1.01936e-07	WLS
4.17074e-36	-0.17462	0.122	0.291	1.17344e-31	STX16
3.30687e-13	-0.174773	0.283	0.41	9.30388e-09	TMEM179B
5.76033e-13	-0.174878	0.194	0.307	1.62067e-08	SPG21
2.19247e-14	-0.174918	0.115	0.208	6.16852e-10	ISCA2
2.91771e-15	-0.175046	0.371	0.545	8.20897e-11	CBX3
2.09233e-29	-0.17511	0.356	0.596	5.88678e-25	TM4SF1
2.14783e-13	-0.175208	0.159	0.261	6.04293e-09	SCAMP2
6.78039e-10	-0.175506	0.12	0.194	1.90766e-05	HIST1H1C
5.5548e-16	-0.175653	0.299	0.45	1.56284e-11	DDT
1.95304e-21	-0.175804	0.23	0.393	5.49487e-17	TNFRSF1A
6.85171e-11	-0.175825	0.417	0.548	1.92773e-06	C12orf57
1.46277e-16	-0.175878	0.124	0.231	4.11552e-12	ATF7IP
2.44737e-17	-0.175937	0.134	0.247	6.88569e-13	WDR74
8.02993e-15	-0.175946	0.401	0.56	2.25922e-10	SCAND1
2.84547e-13	-0.176036	0.358	0.506	8.00572e-09	MRPL52
1.3165e-08	-0.176113	0.111	0.177	0.000370396	LINC01116
7.00194e-17	-0.176165	0.175	0.3	1.97e-12	EPAS1
1.11595e-41	-0.176175	0.109	0.285	3.13972e-37	VHL
5.93077e-21	-0.176241	0.363	0.567	1.66862e-16	SRSF11
1.71021e-25	-0.176291	0.114	0.247	4.81166e-21	PPID
1.02522e-30	-0.176312	0.108	0.254	2.88447e-26	DCAF11
7.02244e-22	-0.176377	0.204	0.358	1.97576e-17	COX20
1.50977e-12	-0.176508	0.343	0.484	4.24774e-08	ZNHIT1
3.07782e-07	-0.176691	0.138	0.202	0.00865946	TCIRG1
1.7692e-19	-0.176733	0.101	0.211	4.97765e-15	STAG1
4.61893e-33	-0.176758	0.106	0.259	1.29954e-28	ARFIP2
1.00145e-13	-0.176768	0.186	0.297	2.81759e-09	RAB8A
2.86129e-15	-0.176806	0.168	0.281	8.05023e-11	SRP54
7.78222e-13	-0.176862	0.23	0.349	2.18953e-08	PPP1CC
1.14058e-15	-0.176883	0.127	0.23	3.20902e-11	ALKBH5
7.21651e-19	-0.176954	0.245	0.395	2.03036e-14	GTF2A2
2.48421e-13	-0.176978	0.113	0.202	6.98933e-09	SMYD2
4.0121e-12	-0.177008	0.457	0.593	1.1288e-07	COPE
8.27779e-37	-0.177059	0.103	0.259	2.32896e-32	IVD
1.11515e-14	-0.17709	0.137	0.24	3.13747e-10	APOLD1
1.50926e-17	-0.177236	0.108	0.211	4.24631e-13	GLB1
1.01006e-18	-0.177238	0.157	0.285	2.84179e-14	CDC25B
3.78093e-10	-0.177374	0.138	0.218	1.06377e-05	POLR2C
4.04338e-07	-0.177534	0.12	0.177	0.0113761	BEX4
1.3881e-19	-0.177863	0.175	0.31	3.90543e-15	MAP7D1
1.64309e-14	-0.177905	0.101	0.191	4.62283e-10	GNAQ
6.58139e-24	-0.178	0.147	0.282	1.85167e-19	SF3B3
2.71774e-12	-0.178013	0.12	0.207	7.64635e-08	RAP1GDS1
7.33195e-20	-0.178241	0.114	0.228	2.06284e-15	DDX54
2.99873e-22	-0.17842	0.148	0.288	8.43694e-18	GPBP1L1
3.58287e-38	-0.178423	0.14	0.322	1.00804e-33	DESI1
6.92918e-14	-0.178518	0.161	0.265	1.94953e-09	BCAR1
1.30889e-24	-0.178552	0.194	0.358	3.68255e-20	SMARCA5
1.00725e-21	-0.178638	0.145	0.275	2.83391e-17	TNPO1
2.63492e-12	-0.178693	0.128	0.217	7.41335e-08	LTBP4
1.24342e-09	-0.178838	0.159	0.238	3.49836e-05	MAGED1
5.28458e-17	-0.178964	0.105	0.207	1.48682e-12	TBK1
2.26745e-11	-0.179003	0.389	0.528	6.37946e-07	PSMA2
4.65663e-13	-0.17913	0.151	0.249	1.31014e-08	MBTPS1
8.95237e-11	-0.179136	0.17	0.258	2.51875e-06	PCBD1
1.68673e-20	-0.179361	0.161	0.296	4.74562e-16	SHARPIN
1.42048e-11	-0.179368	0.576	0.742	3.99652e-07	SKP1
1.02005e-25	-0.179403	0.104	0.233	2.86991e-21	TAOK1
9.85444e-24	-0.179578	0.113	0.24	2.77255e-19	C1orf174
2.42097e-11	-0.179583	0.124	0.205	6.81141e-07	AEBP2
6.37111e-11	-0.179684	0.124	0.203	1.79251e-06	DCTD
3.68645e-12	-0.179906	0.123	0.211	1.03718e-07	POP5
1.32116e-20	-0.180249	0.231	0.392	3.71709e-16	YIPF4
3.5469e-10	-0.180356	0.101	0.173	9.9792e-06	PCMTD2
5.99168e-15	-0.180439	0.151	0.259	1.68576e-10	CHMP2B
3.92915e-24	-0.180645	0.134	0.274	1.10546e-19	XPO1
3.70666e-14	-0.18072	0.547	0.707	1.04287e-09	CLIC1
6.77093e-09	-0.180809	0.199	0.286	0.0001905	CTSZ
1.61281e-32	-0.180815	0.111	0.261	4.53765e-28	SLC25A32
9.7953e-10	-0.180891	0.112	0.185	2.75591e-05	NT5C3A
5.71112e-18	-0.180968	0.24	0.383	1.60682e-13	RAB18
2.49304e-08	-0.181214	0.132	0.201	0.000701418	CALCOCO1
4.33357e-12	-0.181275	0.185	0.288	1.21925e-07	MRPL40
3.87122e-16	-0.181286	0.249	0.388	1.08917e-11	PIN1
8.5599e-11	-0.181313	0.108	0.185	2.40833e-06	PSMG1
4.29308e-32	-0.181343	0.153	0.326	1.20786e-27	UBE2G2
7.39755e-33	-0.181372	0.125	0.284	2.0813e-28	ESYT2
6.9792e-28	-0.181642	0.211	0.4	1.9636e-23	PAK2
7.8049e-25	-0.181762	0.142	0.284	2.19591e-20	PEX2
3.33183e-09	-0.181843	0.12	0.191	9.37411e-05	ADGRL4
3.46365e-24	-0.182108	0.109	0.236	9.74499e-20	TATDN1
1.13716e-20	-0.182224	0.112	0.228	3.19941e-16	2005-03-01
5.85847e-14	-0.182239	0.128	0.223	1.64828e-09	TMEM101
3.84672e-15	-0.182244	0.245	0.382	1.08228e-10	MVP
2.74762e-17	-0.182425	0.157	0.278	7.73042e-13	NUBP2
1.30631e-20	-0.18249	0.139	0.266	3.67529e-16	UBA2
3.33652e-20	-0.182563	0.162	0.297	9.3873e-16	WDR33
4.4804e-12	-0.182665	0.485	0.626	1.26056e-07	SERP1
2.4309e-09	-0.182673	0.101	0.167	6.83934e-05	TMEM140
6.59266e-17	-0.182729	0.24	0.379	1.85485e-12	OSTF1
3.98883e-21	-0.183106	0.122	0.243	1.12226e-16	TRAF7
9.58558e-15	-0.183117	0.138	0.237	2.6969e-10	CMC2
2.14196e-15	-0.183211	0.27	0.417	6.0264e-11	KHDRBS1
3.12847e-12	-0.183229	0.236	0.353	8.80196e-08	SAT2
1.07113e-17	-0.183265	0.141	0.258	3.01362e-13	CCDC59
9.39053e-19	-0.183404	0.159	0.284	2.64203e-14	STK25
3.59137e-18	-0.183574	0.274	0.426	1.01043e-13	SDF4
9.66542e-12	-0.183612	0.138	0.224	2.71937e-07	VPS4A
4.55724e-15	-0.183876	0.379	0.534	1.28218e-10	NDUFV2
3.40232e-20	-0.183976	0.125	0.247	9.57244e-16	CHCHD7
1.71297e-22	-0.18414	0.211	0.373	4.81943e-18	RAD23B
7.2104e-29	-0.184377	0.311	0.541	2.02865e-24	SF1
4.51535e-15	-0.184491	0.123	0.223	1.27039e-10	DUSP11
1.37318e-19	-0.184497	0.2	0.344	3.86345e-15	NENF
1.19758e-12	-0.184596	0.113	0.199	3.3694e-08	CARS
1.20596e-16	-0.184748	0.115	0.216	3.39298e-12	EMC8
1.10183e-24	-0.18481	0.117	0.249	3.09999e-20	DHX29
8.65003e-20	-0.18485	0.343	0.523	2.43369e-15	EIF5B
2.08279e-12	-0.184891	0.109	0.191	5.85992e-08	UBL7
1.71477e-17	-0.184968	0.121	0.229	4.8245e-13	SUCLG2
8.95778e-17	-0.185188	0.11	0.21	2.52027e-12	GSS
1.49253e-25	-0.185231	0.126	0.265	4.19924e-21	MSRB3
1.23406e-20	-0.185393	0.229	0.395	3.47204e-16	EHD2
8.06137e-23	-0.185421	0.114	0.239	2.26807e-18	ATG4B
1.68374e-13	-0.185488	0.593	0.743	4.7372e-09	COX6A1
3.70454e-24	-0.185513	0.337	0.545	1.04227e-19	WSB1
6.40328e-30	-0.185714	0.101	0.243	1.80156e-25	DCTN5
7.88998e-21	-0.185733	0.156	0.288	2.21984e-16	TIPRL
9.03171e-13	-0.185884	0.161	0.259	2.54107e-08	DCTN6
2.0723e-44	-0.186033	0.134	0.331	5.8304e-40	MAVS
4.72408e-38	-0.186085	0.13	0.312	1.32912e-33	NXN
7.21974e-23	-0.186173	0.178	0.326	2.03127e-18	GGA1
2.20737e-20	-0.186201	0.174	0.317	6.21043e-16	ZNF638
7.90066e-24	-0.186267	0.278	0.468	2.22285e-19	SCAF11
1.14351e-18	-0.186303	0.152	0.276	3.21728e-14	A4GALT
1.54562e-16	-0.186327	0.32	0.468	4.34861e-12	RWDD1
9.86778e-17	-0.186402	0.166	0.288	2.7763e-12	BLCAP
4.1085e-12	-0.186482	0.534	0.682	1.15593e-07	ATP6V0E1
7.21438e-18	-0.186535	0.221	0.359	2.02977e-13	HMOX2
2.78164e-16	-0.186802	0.302	0.455	7.82615e-12	EIF4B
1.43769e-26	-0.18706	0.202	0.376	4.04493e-22	ZC3HAV1
5.21556e-25	-0.187135	0.121	0.256	1.4674e-20	BMS1
1.65341e-17	-0.187138	0.161	0.282	4.65187e-13	CALCOCO2
9.84853e-12	-0.187163	0.505	0.647	2.77088e-07	NEDD8
4.68823e-17	-0.187361	0.16	0.28	1.31903e-12	SEC23A
4.48074e-13	-0.187553	0.136	0.23	1.26066e-08	FZD6
4.6094e-19	-0.187744	0.123	0.238	1.29685e-14	SCYL1
2.42757e-11	-0.187783	0.373	0.494	6.82997e-07	ATRAID
1.35463e-19	-0.187942	0.157	0.284	3.81125e-15	MRPL11
2.20219e-14	-0.188004	0.292	0.429	6.19587e-10	NDUFAF3
1.25002e-27	-0.188096	0.151	0.309	3.51694e-23	ENTPD1
1.097e-06	-0.188207	0.178	0.242	0.030864	NID1
1.2521e-12	-0.188229	0.152	0.25	3.52279e-08	FAM162A
1.4744e-18	-0.188285	0.22	0.37	4.14822e-14	RBCK1
1.59177e-16	-0.188524	0.116	0.218	4.47845e-12	RPF1
1.47767e-27	-0.188583	0.11	0.247	4.15741e-23	ANKRD17
8.96825e-17	-0.188733	0.106	0.204	2.52322e-12	ATXN7L3B
4.20917e-29	-0.188809	0.104	0.243	1.18425e-24	OSBPL2
1.62111e-22	-0.188973	0.111	0.233	4.561e-18	HEXIM1
4.92168e-32	-0.189093	0.166	0.346	1.38471e-27	SPATS2
3.92382e-17	-0.18916	0.158	0.278	1.10397e-12	METTL5
1.00876e-13	-0.189259	0.138	0.236	2.83815e-09	SEC14L1
6.45333e-40	-0.18939	0.153	0.35	1.81564e-35	ORAI2
1.58226e-20	-0.189392	0.174	0.314	4.45169e-16	FAM49B
3.25551e-24	-0.189485	0.149	0.293	9.15937e-20	CNOT2
2.87374e-25	-0.189555	0.148	0.294	8.08528e-21	TINAGL1
1.04848e-39	-0.189563	0.119	0.295	2.94989e-35	KIN
1.09435e-20	-0.189633	0.165	0.297	3.07897e-16	C1D
1.26921e-32	-0.190131	0.144	0.313	3.57092e-28	SMAD5
2.70502e-18	-0.190139	0.136	0.255	7.61058e-14	KATNBL1
1.05568e-19	-0.190339	0.222	0.374	2.97017e-15	GNB1
4.15621e-13	-0.190482	0.4	0.542	1.16935e-08	PRDX2
6.46137e-21	-0.190558	0.135	0.265	1.81791e-16	UBE2R2
4.75264e-14	-0.190691	0.327	0.469	1.33716e-09	CSNK2B
2.07966e-24	-0.190978	0.335	0.547	5.85113e-20	ARHGDIA
1.02895e-29	-0.191189	0.16	0.327	2.89496e-25	CRK
7.47484e-29	-0.191363	0.298	0.513	2.10305e-24	HP1BP3
9.13563e-17	-0.191528	0.174	0.296	2.57031e-12	FAAP20
3.64172e-34	-0.19164	0.323	0.576	1.0246e-29	LRPAP1
3.20595e-22	-0.191737	0.139	0.273	9.01994e-18	RNF126
2.49266e-25	-0.191935	0.111	0.241	7.01311e-21	LYRM2
2.56297e-16	-0.192015	0.172	0.291	7.21091e-12	PJA2
1.67581e-14	-0.19215	0.119	0.214	4.7149e-10	SPSB1
6.60374e-52	-0.192248	0.102	0.3	1.85796e-47	UGGT1
2.98108e-14	-0.192259	0.386	0.552	8.38727e-10	LAMTOR5
7.77913e-23	-0.192302	0.135	0.267	2.18866e-18	EFCAB14
1.43385e-11	-0.192413	0.116	0.195	4.03414e-07	TSPAN15
1.84291e-36	-0.192703	0.143	0.318	5.18503e-32	ABI2
8.66468e-16	-0.192761	0.161	0.274	2.43781e-11	VBP1
1.58911e-19	-0.193132	0.177	0.312	4.47095e-15	FAM50A
1.31132e-13	-0.193156	0.134	0.228	3.6894e-09	TSPAN13
1.36026e-17	-0.193204	0.198	0.328	3.82708e-13	RPAIN
4.4032e-33	-0.193272	0.125	0.286	1.23884e-28	IKBIP
1.1498e-18	-0.193321	0.287	0.446	3.23495e-14	2006-03-01
4.71131e-33	-0.193672	0.126	0.288	1.32553e-28	MFSD11
1.09363e-12	-0.193812	0.172	0.272	3.07692e-08	IGBP1
4.69839e-11	-0.193909	0.246	0.353	1.32189e-06	SDHD
1.08802e-23	-0.193928	0.159	0.307	3.06114e-19	CNPY3
1.20373e-21	-0.193988	0.159	0.295	3.38669e-17	INSR
6.12206e-15	-0.194034	0.181	0.297	1.72244e-10	ARF3
4.58175e-18	-0.194257	0.13	0.243	1.28907e-13	NAPRT
3.9018e-19	-0.194324	0.185	0.319	1.09777e-14	ERCC1
8.73221e-20	-0.194333	0.101	0.208	2.45681e-15	MAEA
4.35631e-24	-0.194421	0.108	0.234	1.22565e-19	DPYSL3
2.25258e-29	-0.194737	0.131	0.286	6.33764e-25	CDC5L
1.44041e-10	-0.19482	0.779	0.885	4.0526e-06	MYL6
7.0958e-17	-0.19492	0.185	0.312	1.9964e-12	QARS
4.49121e-10	-0.194997	0.123	0.201	1.2636e-05	EFHD2
6.02934e-16	-0.195115	0.114	0.212	1.69636e-11	MCM3
1.01278e-26	-0.195194	0.191	0.361	2.84946e-22	CCDC50
3.97567e-13	-0.195205	0.492	0.635	1.11855e-08	NDUFB4
8.66026e-29	-0.195409	0.108	0.247	2.43656e-24	RC3H1
1.77303e-22	-0.195586	0.212	0.367	4.98842e-18	PYCARD
6.32319e-13	-0.195695	0.207	0.315	1.77903e-08	CD55
7.73164e-22	-0.195728	0.305	0.494	2.1753e-17	TIMM13
1.91355e-15	-0.195731	0.418	0.569	5.38376e-11	ZNF706
5.34446e-18	-0.19575	0.169	0.292	1.50366e-13	SNRNP27
5.24455e-21	-0.195773	0.15	0.282	1.47555e-16	LYPLA2
4.22237e-40	-0.195908	0.108	0.281	1.18796e-35	COMMD9
3.14633e-13	-0.195943	0.147	0.247	8.8522e-09	PABPC4
9.51706e-15	-0.196047	0.115	0.214	2.67762e-10	CNOT4
3.36346e-15	-0.196301	0.143	0.25	9.46309e-11	SLBP
5.1239e-21	-0.196336	0.227	0.379	1.44161e-16	GLG1
2.65941e-19	-0.19637	0.121	0.234	7.48225e-15	ABT1
3.37588e-13	-0.196411	0.124	0.214	9.49804e-09	THBD
3.18674e-16	-0.196521	0.26	0.401	8.96589e-12	SUMO3
1.14484e-26	-0.196547	0.135	0.28	3.221e-22	GDI1
1.75172e-51	-0.196559	0.115	0.319	4.92845e-47	KCMF1
4.3443e-38	-0.196602	0.104	0.266	1.22227e-33	DIS3
1.53155e-15	-0.196932	0.332	0.486	4.309e-11	PYURF
4.39883e-19	-0.197222	0.115	0.228	1.23761e-14	CASP2
1.0305e-13	-0.197342	0.163	0.268	2.89931e-09	NMI
3.04782e-13	-0.197489	0.222	0.344	8.57505e-09	PDCD4
5.38212e-34	-0.197507	0.115	0.274	1.51426e-29	WDR55
2.68245e-28	-0.197536	0.101	0.237	7.54707e-24	OGDH
1.19432e-23	-0.197594	0.145	0.285	3.36021e-19	WDR61
2.76888e-15	-0.197597	0.154	0.264	7.79025e-11	TNFAIP1
4.56267e-19	-0.197781	0.121	0.236	1.28371e-14	TRPC4AP
1.41065e-15	-0.197805	0.138	0.247	3.96887e-11	MEF2A
1.60296e-27	-0.197861	0.187	0.355	4.50993e-23	PHF14
6.61779e-13	-0.197952	0.109	0.193	1.86191e-08	TSR2
2.25363e-13	-0.198253	0.298	0.429	6.34059e-09	CLTB
2.60239e-13	-0.198367	0.507	0.643	7.32183e-09	PSME2
2.52313e-11	-0.198372	0.139	0.225	7.09883e-07	NFU1
3.97127e-14	-0.198595	0.235	0.357	1.11732e-09	NDUFS3
9.61544e-08	-0.198853	0.214	0.291	0.0027053	RAI14
6.38053e-21	-0.198877	0.24	0.4	1.79516e-16	CDV3
1.05376e-16	-0.198925	0.12	0.223	2.96475e-12	ADPGK
3.52337e-20	-0.198931	0.143	0.269	9.913e-16	SAFB
1.22972e-36	-0.19894	0.164	0.354	3.45982e-32	GRSF1
1.32054e-18	-0.198957	0.762	0.898	3.71535e-14	UBC
1.08489e-19	-0.199041	0.157	0.286	3.05234e-15	LASP1
3.25026e-18	-0.199041	0.188	0.316	9.14461e-14	MTCH2
9.11687e-17	-0.199064	0.129	0.234	2.56503e-12	NAE1
7.16413e-37	-0.199196	0.178	0.379	2.01563e-32	WNK1
1.919e-29	-0.199479	0.138	0.294	5.39912e-25	CWC25
8.1593e-15	-0.199515	0.143	0.245	2.29562e-10	RBM7
6.89114e-17	-0.199557	0.244	0.385	1.93882e-12	SSNA1
5.78732e-17	-0.199573	0.195	0.322	1.62826e-12	ASNA1
3.48368e-19	-0.199654	0.2	0.341	9.80134e-15	EIF4E2
1.08099e-22	-0.199683	0.125	0.253	3.04137e-18	PHKB
2.73887e-16	-0.199715	0.135	0.241	7.70581e-12	COPS4
6.5304e-23	-0.199762	0.465	0.699	1.83733e-18	RBM3
9.22741e-19	-0.199778	0.242	0.397	2.59613e-14	NSA2
4.18391e-12	-0.199865	0.101	0.179	1.17714e-07	ATP6V1B2
4.54673e-18	-0.1999	0.112	0.219	1.27922e-13	NHSL1
2.5557e-21	-0.200089	0.262	0.432	7.19048e-17	LSM5
2.15255e-19	-0.200125	0.217	0.371	6.0562e-15	SLC38A1
2.0743e-28	-0.200185	0.126	0.271	5.83605e-24	SNX27
4.83726e-16	-0.20027	0.141	0.247	1.36096e-11	BOLA3
1.53545e-18	-0.200559	0.107	0.213	4.31998e-14	VEZF1
7.5884e-19	-0.200666	0.169	0.297	2.135e-14	CHIC2
3.49071e-18	-0.2007	0.12	0.228	9.82111e-14	PBDC1
6.54089e-12	-0.200763	0.145	0.234	1.84028e-07	MRPL24
1.85285e-22	-0.200892	0.405	0.604	5.213e-18	PPP1R15A
1.38046e-11	-0.200916	0.143	0.235	3.88393e-07	AC020916.1
7.91932e-18	-0.201357	0.199	0.337	2.2281e-13	PPHLN1
9.05063e-18	-0.201497	0.12	0.227	2.5464e-13	PPIL4
3.62826e-14	-0.201827	0.148	0.25	1.02081e-09	AIG1
3.67718e-27	-0.201886	0.335	0.567	1.03457e-22	CYB5R3
9.86941e-17	-0.201928	0.104	0.202	2.77676e-12	SDR39U1
2.50786e-12	-0.20202	0.305	0.433	7.05588e-08	ATP6AP2
6.93844e-32	-0.20218	0.156	0.331	1.95213e-27	BBX
1.06692e-14	-0.2022	0.346	0.491	3.00178e-10	SF3B5
7.70436e-28	-0.202331	0.228	0.415	2.16762e-23	SNHG7
4.05732e-22	-0.202365	0.164	0.303	1.14153e-17	LUC7L2
6.64235e-30	-0.202507	0.135	0.293	1.86882e-25	SLU7
7.75259e-15	-0.20265	0.26	0.398	2.18119e-10	PPIC
1.96424e-22	-0.202996	0.122	0.249	5.52638e-18	PPP1R10
1.47812e-12	-0.203014	0.392	0.534	4.15868e-08	TRAM1
4.34603e-39	-0.203056	0.134	0.315	1.22276e-34	ZNF655
9.27596e-26	-0.203292	0.115	0.249	2.60979e-21	LRPPRC
2.80235e-20	-0.203304	0.113	0.226	7.88441e-16	FRMD8
1.27276e-19	-0.203314	0.197	0.336	3.58092e-15	THOC7
9.47175e-25	-0.203407	0.195	0.355	2.66488e-20	MRPL42
7.48924e-24	-0.203463	0.191	0.348	2.1071e-19	HNRNPL
2.55499e-13	-0.203595	0.134	0.227	7.18846e-09	STARD3NL
5.07096e-17	-0.203608	0.102	0.202	1.42672e-12	PIAS1
9.81533e-14	-0.203722	0.133	0.222	2.76154e-09	POLD4
1.24695e-16	-0.203778	0.352	0.513	3.50829e-12	RNF181
8.35439e-17	-0.203823	0.117	0.221	2.35051e-12	TMCO3
2.18848e-21	-0.20396	0.12	0.24	6.15728e-17	CMSS1
2.56111e-10	-0.204149	0.49	0.589	7.20569e-06	MZT2B
1.55472e-12	-0.204286	0.158	0.255	4.37422e-08	DHPS
9.14919e-26	-0.204488	0.147	0.294	2.57412e-21	DHX30
8.22189e-17	-0.204625	0.125	0.231	2.31323e-12	COQ4
6.84088e-21	-0.204685	0.184	0.326	1.92468e-16	BAD
2.67931e-15	-0.204779	0.124	0.224	7.53824e-11	PFKP
1.5939e-12	-0.204834	0.148	0.242	4.48443e-08	MPV17
3.21731e-28	-0.204886	0.102	0.239	9.05191e-24	EYA3
4.80402e-29	-0.204895	0.113	0.254	1.35161e-24	LRRC47
2.62232e-15	-0.204915	0.207	0.329	7.37791e-11	ITGA5
1.2677e-25	-0.20494	0.118	0.253	3.56668e-21	ITGAV
1.08221e-12	-0.205014	0.118	0.204	3.04479e-08	CIAPIN1
8.03014e-21	-0.205209	0.221	0.377	2.25928e-16	TM9SF3
7.12464e-22	-0.205304	0.161	0.298	2.00452e-17	WBP2
1.44894e-39	-0.205323	0.122	0.3	4.07658e-35	SMC5
6.8297e-11	-0.205461	0.143	0.226	1.92154e-06	SMARCE1
2.36518e-26	-0.205505	0.103	0.237	6.65443e-22	USP47
2.19064e-12	-0.205585	0.104	0.182	6.16336e-08	DERA
2.83265e-16	-0.205745	0.136	0.244	7.96966e-12	CCS
1.51554e-20	-0.205802	0.119	0.235	4.26397e-16	API5
1.52167e-17	-0.205816	0.173	0.297	4.28121e-13	PNRC2
1.44665e-11	-0.205964	0.594	0.762	4.07015e-07	CALM2
1.15652e-17	-0.20598	0.225	0.362	3.25386e-13	EMC6
2.11293e-17	-0.205985	0.159	0.279	5.94474e-13	RBM5
1.96323e-13	-0.205997	0.382	0.522	5.52355e-09	DYNLRB1
8.5287e-21	-0.206152	0.186	0.329	2.39955e-16	TMEM134
2.64756e-15	-0.206179	0.112	0.205	7.44891e-11	IFT27
6.07329e-14	-0.206186	0.359	0.503	1.70872e-09	TECR
2.79557e-32	-0.206232	0.101	0.247	7.86533e-28	ST3GAL1
1.38792e-15	-0.206297	0.257	0.392	3.9049e-11	METTL9
5.49174e-17	-0.206602	0.178	0.3	1.5451e-12	VAMP3
7.419e-19	-0.206748	0.107	0.213	2.08733e-14	IMPDH1
3.14784e-19	-0.206881	0.329	0.499	8.85644e-15	CAPZA2
4.2307e-15	-0.207056	0.39	0.544	1.19031e-10	ATP6V1F
9.42567e-28	-0.207141	0.111	0.253	2.65191e-23	CUX1
3.05946e-25	-0.20726	0.105	0.234	8.60779e-21	DDX52
3.98248e-25	-0.20726	0.183	0.343	1.12047e-20	SMC3
6.91458e-27	-0.20745	0.147	0.296	1.94542e-22	SBNO1
4.15771e-11	-0.207521	0.256	0.361	1.16977e-06	TMEM208
4.06546e-19	-0.207566	0.557	0.722	1.14382e-14	COX5B
1.70004e-24	-0.207576	0.115	0.243	4.78306e-20	PGRMC2
2.58313e-18	-0.207599	0.144	0.262	7.26763e-14	TMEM70
7.89776e-20	-0.207896	0.104	0.214	2.22203e-15	DPH3
9.20775e-13	-0.208151	0.184	0.287	2.5906e-08	LAMB2
8.85987e-10	-0.208152	0.229	0.335	2.49272e-05	HTRA1
9.68829e-21	-0.208183	0.363	0.553	2.7258e-16	DAZAP2
7.86503e-20	-0.208289	0.152	0.28	2.21283e-15	CETN2
1.13904e-14	-0.208323	0.256	0.389	3.20469e-10	NOSIP
3.75994e-13	-0.208456	0.244	0.369	1.05786e-08	ADI1
2.13004e-18	-0.208954	0.266	0.42	5.99288e-14	GSDMD
2.57968e-23	-0.208988	0.129	0.26	7.25793e-19	ANKLE2
2.96444e-13	-0.209299	0.366	0.505	8.34044e-09	CNPY2
2.45639e-20	-0.209522	0.136	0.26	6.91106e-16	PTPN12
2.67829e-13	-0.209578	0.101	0.185	7.53537e-09	GNPTG
2.4132e-18	-0.209646	0.522	0.729	6.78955e-14	SEC62
3.57216e-19	-0.209737	0.146	0.269	1.00503e-14	TPRKB
7.53629e-17	-0.20985	0.362	0.527	2.12034e-12	CHMP2A
4.69347e-21	-0.210046	0.583	0.761	1.32051e-16	CALM1
4.02557e-28	-0.210171	0.152	0.312	1.1326e-23	NAA50
6.85312e-11	-0.210403	0.766	0.834	1.92813e-06	EEF1D
4.68922e-22	-0.210686	0.173	0.317	1.31931e-17	NUDT14
3.1691e-17	-0.210775	0.219	0.357	8.91626e-13	TSN
3.68941e-20	-0.210791	0.111	0.225	1.03802e-15	YIPF6
1.7758e-22	-0.210965	0.106	0.226	4.99622e-18	ATP2C1
5.19359e-18	-0.211018	0.186	0.316	1.46122e-13	PEPD
4.53061e-15	-0.211102	0.343	0.506	1.27469e-10	TMEM123
1.2792e-33	-0.211176	0.227	0.437	3.59904e-29	WWTR1
1.97012e-10	-0.211285	0.682	0.836	5.54293e-06	HMGB1
1.38033e-19	-0.211391	0.224	0.376	3.88355e-15	SRSF4
6.64866e-18	-0.211512	0.133	0.245	1.8706e-13	TSSC4
1.78556e-10	-0.211547	0.16	0.246	5.02369e-06	SNCA
7.81643e-16	-0.211567	0.125	0.226	2.19915e-11	SIRT2
1.48789e-18	-0.211574	0.115	0.222	4.18617e-14	YIF1B
5.54295e-17	-0.21163	0.169	0.289	1.55951e-12	TXNDC9
3.85815e-17	-0.211685	0.14	0.253	1.08549e-12	CTDSP2
9.50934e-21	-0.211808	0.112	0.228	2.67545e-16	TSPAN31
3.21615e-29	-0.211839	0.121	0.271	9.04862e-25	RANBP2
1.53166e-21	-0.211904	0.183	0.33	4.30933e-17	UBE2K
8.93384e-16	-0.212116	0.233	0.364	2.51354e-11	NARF
1.60263e-15	-0.212885	0.133	0.234	4.509e-11	ZMPSTE24
5.7079e-19	-0.213158	0.241	0.391	1.60592e-14	HSD17B10
1.42994e-20	-0.213413	0.321	0.497	4.02313e-16	RSL24D1
4.99924e-19	-0.213659	0.276	0.433	1.40654e-14	RPS19BP1
8.80607e-19	-0.21372	0.194	0.327	2.47759e-14	CNOT7
9.38308e-12	-0.213762	0.429	0.565	2.63993e-07	SNX3
3.03385e-32	-0.21392	0.111	0.262	8.53573e-28	DCP1A
4.96264e-20	-0.213956	0.204	0.349	1.39624e-15	UBE2A
1.29912e-19	-0.21403	0.161	0.289	3.65508e-15	STRN3
2.05243e-13	-0.214082	0.116	0.203	5.77451e-09	CMAS
8.6137e-20	-0.214086	0.41	0.614	2.42347e-15	TAPBP
1.0314e-39	-0.214099	0.134	0.316	2.90184e-35	SNAP29
1.111e-18	-0.214148	0.127	0.242	3.1258e-14	COPS2
5.24832e-27	-0.21424	0.163	0.322	1.47661e-22	F2R
3.50072e-26	-0.214441	0.122	0.262	9.84928e-22	NDFIP2
5.93038e-13	-0.214455	0.161	0.259	1.66851e-08	SH3GL1
1.18357e-22	-0.215154	0.141	0.275	3.32997e-18	MRPL17
1.15884e-20	-0.215193	0.11	0.226	3.26039e-16	TRIM47
6.44769e-20	-0.215224	0.145	0.274	1.81406e-15	MLEC
5.59897e-18	-0.215307	0.12	0.228	1.57527e-13	HACD3
5.89381e-10	-0.215365	0.219	0.32	1.65822e-05	MMP2
4.31638e-27	-0.215394	0.141	0.294	1.21441e-22	UBE2W
3.00463e-21	-0.215441	0.11	0.227	8.45352e-17	ARIH2
9.07746e-29	-0.21547	0.181	0.354	2.55394e-24	SREK1
7.12415e-21	-0.215561	0.208	0.359	2.00438e-16	PFDN4
2.47179e-21	-0.215564	0.112	0.231	6.95438e-17	EXT2
9.92949e-18	-0.2157	0.105	0.208	2.79366e-13	CNOT8
5.93258e-13	-0.215877	0.19	0.295	1.66913e-08	TUBA4A
2.55136e-19	-0.216044	0.171	0.302	7.17825e-15	IFI35
2.77938e-22	-0.216127	0.103	0.218	7.8198e-18	AP1G1
5.57917e-12	-0.216248	0.685	0.858	1.5697e-07	CFL1
3.92713e-20	-0.216365	0.194	0.332	1.1049e-15	HEBP2
6.4031e-12	-0.216406	0.131	0.216	1.80151e-07	LMBRD1
2.51747e-20	-0.216511	0.133	0.253	7.08291e-16	BCKDK
1.12041e-19	-0.216585	0.108	0.218	3.15228e-15	PLRG1
2.21069e-19	-0.216663	0.141	0.262	6.21978e-15	ZNHIT3
8.16377e-24	-0.216766	0.114	0.241	2.29688e-19	WDR46
1.55899e-12	-0.2171	0.578	0.724	4.38622e-08	GUK1
1.339e-23	-0.217503	0.129	0.263	3.76729e-19	SECISBP2
4.85407e-23	-0.217596	0.163	0.304	1.36569e-18	KLC1
3.58591e-21	-0.217729	0.43	0.621	1.00889e-16	SOD1
8.67418e-34	-0.217775	0.338	0.583	2.44048e-29	PRRC2C
2.73683e-21	-0.217997	0.174	0.314	7.70006e-17	HMG20B
5.87421e-16	-0.218019	0.232	0.363	1.65271e-11	SFT2D1
1.62169e-26	-0.218026	0.119	0.256	4.56261e-22	DCUN1D1
1.40827e-17	-0.218035	0.121	0.228	3.96217e-13	MRPS18A
1.36939e-52	-0.218356	0.105	0.305	3.85277e-48	FXN
9.59517e-26	-0.218638	0.132	0.273	2.6996e-21	IFT57
1.90483e-42	-0.21865	0.134	0.328	5.35923e-38	TADA3
3.90194e-42	-0.218854	0.128	0.311	1.09781e-37	RRP15
7.18665e-11	-0.218996	0.229	0.326	2.02196e-06	HNRNPH2
8.76941e-15	-0.219009	0.26	0.392	2.46727e-10	CCDC12
6.05822e-19	-0.219078	0.105	0.211	1.70448e-14	NRAS
3.01565e-16	-0.219181	0.102	0.196	8.48453e-12	COPRS
2.23265e-15	-0.219814	0.605	0.729	6.28157e-11	EDF1
1.19917e-15	-0.219849	0.583	0.744	3.37385e-11	ARPC2
1.79974e-16	-0.219922	0.139	0.248	5.06357e-12	DLD
5.48894e-21	-0.220268	0.392	0.59	1.54431e-16	PCBP1
6.32875e-12	-0.220335	0.123	0.203	1.78059e-07	NTPCR
2.23868e-27	-0.220363	0.102	0.236	6.29854e-23	ARMC8
1.32104e-35	-0.220825	0.138	0.31	3.71676e-31	GGPS1
1.27753e-26	-0.22105	0.227	0.402	3.59432e-22	BCLAF1
1.218e-18	-0.221153	0.104	0.208	3.42684e-14	TMEM222
7.82127e-25	-0.221525	0.121	0.256	2.20051e-20	DLGAP4
1.02869e-25	-0.221569	0.122	0.256	2.89423e-21	SLC52A2
1.81039e-28	-0.22169	0.303	0.509	5.09354e-24	DYNC1I2
5.95609e-33	-0.22174	0.162	0.341	1.67575e-28	LETM1
1.89523e-24	-0.221772	0.309	0.498	5.33224e-20	TBCB
5.11091e-22	-0.222015	0.132	0.259	1.43795e-17	ACLY
2.12047e-16	-0.222078	0.441	0.606	5.96595e-12	PSMB3
3.54524e-21	-0.222229	0.142	0.271	9.97453e-17	RHOT2
4.08689e-16	-0.222247	0.209	0.333	1.14985e-11	CFDP1
1.38843e-13	-0.222303	0.131	0.226	3.90633e-09	PCNA
2.89386e-35	-0.222322	0.267	0.493	8.14187e-31	SRSF10
6.26544e-20	-0.222365	0.146	0.269	1.76278e-15	GADD45A
2.04121e-22	-0.222376	0.205	0.362	5.74295e-18	OTUB1
2.43964e-21	-0.222745	0.164	0.296	6.86393e-17	SLC50A1
1.14537e-20	-0.222757	0.147	0.279	3.22249e-16	CDIPT
6.37274e-31	-0.223033	0.129	0.287	1.79297e-26	GNL1
6.19759e-16	-0.223244	0.131	0.234	1.74369e-11	NIFK
7.40783e-09	-0.223468	0.596	0.69	0.000208419	SEC61G
1.4063e-09	-0.223515	0.114	0.183	3.95662e-05	PLIN2
7.50566e-12	-0.223817	0.378	0.503	2.11172e-07	MRPL51
4.10146e-24	-0.223831	0.121	0.252	1.15395e-19	AP3D1
3.59094e-36	-0.223896	0.145	0.326	1.01031e-31	EXOC7
7.99294e-16	-0.224108	0.602	0.75	2.24881e-11	HINT1
4.05824e-18	-0.224201	0.228	0.376	1.14179e-13	SUPT4H1
6.97185e-24	-0.224224	0.35	0.549	1.96153e-19	CSDE1
1.43814e-21	-0.224301	0.134	0.259	4.04621e-17	MTX1
1.39585e-23	-0.224338	0.295	0.474	3.92723e-19	H2AFV
1.45327e-16	-0.224464	0.118	0.218	4.08876e-12	RAF1
1.46877e-25	-0.224531	0.332	0.526	4.13239e-21	RBMX
4.12344e-31	-0.224631	0.121	0.271	1.16013e-26	USP9X
4.05857e-15	-0.224643	0.24	0.37	1.14188e-10	DHRS7
7.37062e-34	-0.224867	0.237	0.443	2.07372e-29	NCOR1
1.33043e-16	-0.224906	0.176	0.299	3.74318e-12	UNC50
6.87159e-19	-0.22501	0.293	0.453	1.93332e-14	PDCD6
4.322e-17	-0.225109	0.262	0.405	1.21599e-12	MPG
4.01478e-50	-0.225179	0.154	0.376	1.12956e-45	COMMD2
1.68632e-25	-0.225524	0.152	0.301	4.74447e-21	NPEPPS
2.83835e-32	-0.225588	0.107	0.253	7.98571e-28	RBBP5
5.93977e-18	-0.225594	0.119	0.23	1.67115e-13	LBH
1.24139e-12	-0.225656	0.113	0.196	3.49265e-08	NGDN
1.32128e-14	-0.225752	0.158	0.262	3.71741e-10	TIMM10
1.14419e-19	-0.225905	0.146	0.27	3.21919e-15	DNPEP
6.87429e-32	-0.225945	0.215	0.409	1.93408e-27	SAR1B
6.14901e-19	-0.226139	0.147	0.267	1.73002e-14	CLINT1
1.65051e-23	-0.226195	0.107	0.231	4.6437e-19	MED19
3.19652e-16	-0.226271	0.431	0.588	8.99341e-12	NDUFB7
2.00138e-07	-0.226342	0.131	0.192	0.00563087	PCDH17
4.57942e-24	-0.226397	0.101	0.224	1.28842e-19	TOLLIP
2.42877e-20	-0.22646	0.163	0.296	6.83335e-16	DGCR6L
2.35727e-44	-0.226551	0.115	0.301	6.63219e-40	TPMT
1.58751e-27	-0.226649	0.173	0.336	4.46646e-23	SMIM14
7.71687e-14	-0.226792	0.239	0.357	2.17114e-09	IDH2
7.47541e-23	-0.226988	0.135	0.266	2.10321e-18	TMED7
6.64674e-23	-0.227018	0.221	0.38	1.87006e-18	PPM1G
3.58517e-29	-0.227098	0.27	0.47	1.00869e-24	LUC7L3
1.37005e-18	-0.227647	0.121	0.23	3.85465e-14	CDK17
4.28474e-22	-0.227674	0.174	0.314	1.20551e-17	DBNL
7.74241e-45	-0.22769	0.102	0.281	2.17833e-40	C17orf75
3.69478e-21	-0.227715	0.108	0.223	1.03953e-16	UBE2F
1.09276e-30	-0.22789	0.108	0.253	3.07448e-26	TOMM40
3.66706e-17	-0.227954	0.122	0.23	1.03173e-12	CAPG
2.3298e-14	-0.227961	0.461	0.621	6.55489e-10	TMEM50A
3.23128e-20	-0.22802	0.158	0.289	9.09122e-16	MRPS5
2.71843e-24	-0.228054	0.123	0.255	7.6483e-20	AGPAT2
1.85896e-32	-0.228093	0.127	0.287	5.23019e-28	NOC2L
2.8818e-23	-0.228126	0.346	0.532	8.10796e-19	LSM7
2.57625e-14	-0.228272	0.121	0.212	7.24827e-10	GOLPH3
9.62574e-20	-0.228296	0.291	0.454	2.7082e-15	PPP4C
1.24966e-15	-0.228396	0.129	0.232	3.51593e-11	EXOSC8
9.4632e-27	-0.228509	0.14	0.285	2.66247e-22	LYRM4
6.68895e-16	-0.228588	0.358	0.519	1.88194e-11	CDC37
4.15559e-26	-0.228607	0.34	0.536	1.16917e-21	ACTR3
1.15045e-20	-0.228833	0.136	0.258	3.2368e-16	EEF1E1
2.64059e-38	-0.228837	0.197	0.407	7.4293e-34	SMIM12
1.9665e-24	-0.229016	0.105	0.231	5.53276e-20	ECI2
2.26488e-27	-0.229054	0.105	0.239	6.37225e-23	RFC2
4.00675e-23	-0.229108	0.227	0.392	1.1273e-18	LYPLA1
1.90346e-19	-0.229181	0.133	0.25	5.35538e-15	YIPF2
3.38751e-10	-0.229325	0.102	0.17	9.53075e-06	DLC1
1.73994e-19	-0.229387	0.443	0.622	4.89533e-15	RBX1
4.9224e-23	-0.229652	0.197	0.351	1.38492e-18	MPLKIP
1.33522e-26	-0.229711	0.238	0.42	3.75665e-22	GTF2I
1.14345e-28	-0.229733	0.133	0.283	3.21711e-24	HCFC1R1
4.34574e-34	-0.229851	0.119	0.28	1.22267e-29	GOLGA3
4.70446e-25	-0.229862	0.114	0.247	1.3236e-20	DDX27
3.85147e-16	-0.230116	0.188	0.306	1.08361e-11	DDX39A
4.14508e-20	-0.230209	0.286	0.445	1.16622e-15	S100A13
7.93216e-28	-0.230271	0.125	0.271	2.23171e-23	CHD2
3.20233e-32	-0.230325	0.278	0.497	9.00975e-28	FAM177A1
3.19279e-18	-0.230343	0.162	0.282	8.98293e-14	GLOD4
2.90325e-15	-0.230613	0.337	0.477	8.16829e-11	TMEM147
4.88906e-21	-0.231009	0.281	0.445	1.37554e-16	NOL7
8.53153e-35	-0.231293	0.235	0.446	2.40035e-30	KIF5B
6.32401e-21	-0.231383	0.175	0.311	1.77926e-16	DPM2
2.66463e-15	-0.231543	0.707	0.828	7.49695e-11	RPL4
1.85687e-18	-0.231808	0.239	0.384	5.22431e-14	UQCRC2
9.44279e-15	-0.231901	0.136	0.236	2.65673e-10	GALNT18
1.07469e-16	-0.231905	0.199	0.325	3.02365e-12	CDC123
1.55425e-15	-0.231993	0.101	0.191	4.37288e-11	SNX4
2.55188e-16	-0.232029	0.179	0.297	7.17971e-12	SDF2
4.00348e-24	-0.232129	0.171	0.322	1.12638e-19	C14orf119
2.71341e-22	-0.232132	0.106	0.222	7.63417e-18	NIP7
5.97735e-23	-0.232196	0.17	0.314	1.68173e-18	TIMMDC1
1.60213e-14	-0.232452	0.415	0.58	4.50759e-10	SSR3
1.54211e-26	-0.232509	0.147	0.296	4.33873e-22	PLEKHB2
1.28662e-16	-0.23259	0.289	0.428	3.61989e-12	MAP1LC3B
6.53055e-19	-0.232748	0.107	0.215	1.83737e-14	MRFAP1L1
1.54062e-25	-0.232964	0.18	0.335	4.33453e-21	APMAP
1.09528e-18	-0.233031	0.197	0.329	3.08158e-14	FIBP
3.15621e-24	-0.233122	0.27	0.453	8.88001e-20	H2AFY
3.12674e-16	-0.233196	0.484	0.662	8.79707e-12	ITGB1
1.13978e-13	-0.233286	0.442	0.588	3.20678e-09	REEP5
1.39392e-23	-0.233388	0.2	0.358	3.92179e-19	CD82
1.49134e-23	-0.23353	0.493	0.713	4.19589e-19	RBM39
4.43446e-22	-0.233694	0.141	0.271	1.24764e-17	MRPL37
1.13999e-16	-0.234401	0.417	0.577	3.20736e-12	DBI
9.17817e-21	-0.234456	0.11	0.223	2.58228e-16	PAPSS1
1.94204e-23	-0.23463	0.307	0.495	5.46392e-19	OCIAD1
6.32376e-35	-0.234682	0.106	0.261	1.77919e-30	C12orf65
5.58725e-23	-0.234695	0.143	0.278	1.57197e-18	ABCE1
1.49222e-20	-0.234902	0.135	0.257	4.19835e-16	IARS2
1.661e-34	-0.235026	0.102	0.258	4.67323e-30	PPM1A
2.10251e-19	-0.235284	0.133	0.251	5.91542e-15	NCSTN
4.4398e-22	-0.235306	0.15	0.282	1.24914e-17	AMD1
1.56095e-17	-0.235356	0.173	0.295	4.39172e-13	GINM1
7.542e-33	-0.235379	0.145	0.315	2.12194e-28	ZKSCAN1
6.67264e-21	-0.235681	0.246	0.409	1.87735e-16	HNRNPH3
1.78802e-22	-0.235695	0.168	0.308	5.0306e-18	MPST
1.78618e-30	-0.235732	0.209	0.395	5.02542e-26	SRSF1
7.29708e-18	-0.236207	0.159	0.278	2.05303e-13	KLHDC2
3.45363e-21	-0.236235	0.19	0.337	9.71678e-17	LUZP1
1.27081e-18	-0.236661	0.171	0.299	3.57542e-14	GOLIM4
1.28295e-32	-0.236835	0.166	0.345	3.60958e-28	SNRNP200
8.76282e-23	-0.236901	0.157	0.295	2.46542e-18	RNF114
1.47533e-20	-0.236966	0.323	0.5	4.15084e-16	SRI
1.23419e-18	-0.237042	0.138	0.251	3.47239e-14	IFRD2
8.282e-26	-0.237222	0.142	0.288	2.33014e-21	CEBPZ
9.72976e-33	-0.237245	0.132	0.296	2.73747e-28	CPSF6
2.50862e-19	-0.237513	0.162	0.289	7.058e-15	TM2D3
1.44997e-19	-0.237573	0.327	0.495	4.0795e-15	FAM96B
1.44928e-16	-0.237595	0.176	0.299	4.07756e-12	VTI1B
1.85453e-20	-0.237648	0.113	0.227	5.21772e-16	POP7
1.24458e-28	-0.237728	0.166	0.332	3.50162e-24	PLIN3
1.97307e-15	-0.237731	0.183	0.301	5.55122e-11	IAH1
1.02858e-16	-0.238003	0.252	0.392	2.89392e-12	ZFAND6
2.42939e-28	-0.23805	0.294	0.499	6.8351e-24	TRA2B
5.56648e-34	-0.238172	0.115	0.275	1.56613e-29	SWAP70
5.46424e-22	-0.238213	0.139	0.269	1.53736e-17	AKR7A2
7.54883e-25	-0.238225	0.3	0.5	2.12386e-20	ATP1A1
4.71641e-27	-0.238479	0.205	0.381	1.32696e-22	REEP3
7.27983e-15	-0.238622	0.116	0.209	2.04818e-10	EMG1
3.60769e-18	-0.238758	0.155	0.274	1.01502e-13	PHF5A
6.47757e-22	-0.238768	0.124	0.248	1.82246e-17	NIPA2
7.502e-29	-0.238805	0.118	0.262	2.11069e-24	IMMT
6.13616e-26	-0.238882	0.104	0.232	1.72641e-21	ATG5
3.72699e-16	-0.238891	0.138	0.243	1.04859e-11	DYNLT3
2.19165e-22	-0.238909	0.105	0.222	6.1662e-18	FAM136A
2.75265e-29	-0.238988	0.212	0.393	7.74459e-25	BTF3L4
4.02028e-29	-0.239145	0.149	0.31	1.1311e-24	KLF3
4.45365e-20	-0.239171	0.427	0.593	1.25303e-15	GPX4
3.24977e-20	-0.239204	0.203	0.343	9.14324e-16	MRPL43
8.73423e-40	-0.239234	0.133	0.322	2.45738e-35	SMARCA4
9.26892e-19	-0.239634	0.202	0.337	2.60781e-14	GRB2
6.90213e-29	-0.23974	0.138	0.29	1.94191e-24	DHRS4L2
6.57085e-49	-0.24017	0.128	0.334	1.84871e-44	FOXK1
1.89839e-30	-0.240254	0.129	0.285	5.34111e-26	TRIM28
6.35111e-35	-0.240446	0.107	0.265	1.78688e-30	SLC25A36
7.07648e-22	-0.240505	0.136	0.265	1.99097e-17	NREP
6.02285e-14	-0.240583	0.498	0.635	1.69453e-09	SSR2
4.13999e-46	-0.24059	0.123	0.316	1.16479e-41	MXRA7
3.47575e-33	-0.240649	0.138	0.304	9.77902e-29	AKIP1
5.95152e-19	-0.24066	0.232	0.377	1.67446e-14	EI24
2.42413e-22	-0.240663	0.126	0.252	6.82028e-18	PMPCB
1.1572e-19	-0.240725	0.177	0.315	3.25579e-15	GJA1
2.44544e-38	-0.240732	0.105	0.269	6.88026e-34	ICMT
9.3752e-17	-0.240774	0.182	0.302	2.63771e-12	ARL1
4.56502e-19	-0.240785	0.394	0.556	1.28437e-14	LMAN2
3.00023e-22	-0.240991	0.185	0.334	8.44114e-18	BNIP2
2.71217e-28	-0.241183	0.205	0.379	7.63069e-24	ZCRB1
2.18479e-37	-0.24121	0.169	0.356	6.1469e-33	COA1
4.33861e-44	-0.241312	0.102	0.282	1.22067e-39	SNAPC1
1.41882e-18	-0.241333	0.109	0.215	3.99186e-14	CTNNBL1
2.31548e-23	-0.241334	0.147	0.288	6.51459e-19	HBP1
7.68274e-23	-0.241547	0.128	0.253	2.16154e-18	NEU1
1.82621e-45	-0.241732	0.138	0.343	5.13804e-41	SHISA2
5.16164e-22	-0.241783	0.108	0.227	1.45223e-17	PNPLA8
3.82254e-20	-0.241801	0.173	0.306	1.07547e-15	SCOC
2.54895e-22	-0.242006	0.448	0.631	7.17148e-18	COX7B
4.15836e-23	-0.242077	0.194	0.346	1.16995e-18	PRPF31
8.65233e-19	-0.242155	0.367	0.542	2.43433e-14	SEC11A
5.77159e-45	-0.242249	0.142	0.348	1.62384e-40	PHAX
1.07788e-26	-0.242484	0.149	0.3	3.03262e-22	SSRP1
3.5211e-16	-0.242493	0.152	0.262	9.90663e-12	MBNL2
5.98784e-30	-0.242494	0.18	0.355	1.68468e-25	CELF1
4.28457e-17	-0.243146	0.122	0.224	1.20546e-12	DCAF8
2.52878e-23	-0.243173	0.269	0.447	7.11473e-19	SDHC
9.09009e-32	-0.243238	0.138	0.3	2.5575e-27	RIOK3
2.69703e-22	-0.243246	0.196	0.345	7.5881e-18	FAM32A
3.3185e-20	-0.24329	0.303	0.471	9.3366e-16	POLR2F
2.48182e-26	-0.243323	0.135	0.277	6.98261e-22	MDM2
9.35876e-22	-0.243701	0.158	0.291	2.63309e-17	HSD17B12
2.18944e-29	-0.243863	0.119	0.265	6.15998e-25	PYCR2
6.7069e-21	-0.2441	0.278	0.441	1.88699e-16	SNRPC
1.90801e-24	-0.244125	0.111	0.237	5.36819e-20	ZFAND1
7.51426e-22	-0.244406	0.207	0.354	2.11414e-17	SNF8
1.79001e-07	-0.244412	0.658	0.753	0.00503619	SUB1
3.99514e-20	-0.244425	0.227	0.381	1.12403e-15	ELF1
8.86349e-23	-0.244462	0.225	0.383	2.49374e-18	SRP19
5.0722e-26	-0.244542	0.43	0.647	1.42706e-21	SAP18
4.44983e-23	-0.244738	0.22	0.379	1.25196e-18	NDUFS4
1.84271e-28	-0.244794	0.128	0.274	5.18447e-24	RBFOX2
1.35109e-24	-0.244881	0.146	0.287	3.80129e-20	COA4
8.10605e-34	-0.245089	0.283	0.507	2.28064e-29	RTF1
1.40482e-36	-0.245196	0.142	0.319	3.95246e-32	SS18
1.21971e-27	-0.245284	0.139	0.291	3.43165e-23	DBN1
1.04879e-22	-0.245389	0.106	0.224	2.95077e-18	COASY
2.39228e-27	-0.245428	0.124	0.264	6.73068e-23	AFF4
2.22545e-30	-0.245467	0.143	0.301	6.2613e-26	MFGE8
3.82637e-21	-0.245475	0.115	0.232	1.07655e-16	RELA
2.29752e-23	-0.245514	0.24	0.401	6.46408e-19	DPY30
5.64783e-24	-0.245534	0.244	0.416	1.58902e-19	CAMTA1
7.01953e-24	-0.245556	0.219	0.391	1.97494e-19	TOR1AIP2
6.22949e-19	-0.2456	0.14	0.263	1.75267e-14	BAZ2A
5.33832e-23	-0.245615	0.137	0.272	1.50194e-18	RNF19A
1.40133e-39	-0.245769	0.143	0.331	3.94265e-35	FNIP1
1.22439e-27	-0.245771	0.101	0.233	3.44482e-23	ELL2
5.67003e-28	-0.245982	0.225	0.411	1.59526e-23	RALBP1
1.97651e-21	-0.246048	0.296	0.471	5.56092e-17	TIMM8B
1.46567e-22	-0.246055	0.141	0.274	4.12365e-18	RNMT
4.39084e-23	-0.246127	0.219	0.378	1.23536e-18	PGLS
1.89804e-45	-0.246194	0.115	0.301	5.34015e-41	PEX13
1.09732e-26	-0.246264	0.113	0.249	3.08732e-22	WBP4
8.53286e-21	-0.246363	0.118	0.235	2.40072e-16	DTD1
2.915e-24	-0.24662	0.138	0.278	8.20136e-20	MAP4K4
4.41791e-16	-0.246715	0.153	0.26	1.24298e-11	ETNK1
4.15269e-19	-0.246737	0.295	0.453	1.16836e-14	DDOST
7.77533e-22	-0.246771	0.125	0.25	2.18759e-17	SF3A3
1.90246e-26	-0.246815	0.12	0.26	5.35258e-22	FAM120A
5.52839e-22	-0.246955	0.125	0.248	1.55541e-17	NT5C3B
3.06566e-20	-0.247038	0.142	0.264	8.62522e-16	SDHAF2
2.41381e-27	-0.247139	0.118	0.261	6.79125e-23	B3GAT3
3.00596e-27	-0.247165	0.326	0.527	8.45726e-23	PAPOLA
6.1403e-24	-0.247184	0.316	0.501	1.72757e-19	NDUFA6
7.7882e-28	-0.247214	0.163	0.323	2.19121e-23	CSNK2A1
1.99769e-26	-0.24724	0.166	0.325	5.62051e-22	ZYX
5.63865e-26	-0.24734	0.101	0.227	1.58644e-21	ZFX
1.18717e-23	-0.247388	0.165	0.31	3.34009e-19	CHTOP
7.26751e-19	-0.247474	0.199	0.334	2.04471e-14	TMEM30A
5.55957e-24	-0.247475	0.119	0.246	1.56418e-19	CHMP1A
6.13981e-30	-0.247533	0.17	0.338	1.72744e-25	MTPN
3.42885e-17	-0.24759	0.138	0.248	9.64708e-13	RABGGTB
1.11519e-21	-0.247645	0.159	0.296	3.13758e-17	TARDBP
5.78513e-20	-0.247708	0.274	0.434	1.62765e-15	SBDS
4.59694e-28	-0.24785	0.108	0.246	1.29335e-23	TRMT10C
7.35807e-35	-0.247878	0.304	0.542	2.07019e-30	MDK
5.3569e-23	-0.248042	0.101	0.219	1.50716e-18	MRPS30
1.27673e-19	-0.248071	0.294	0.455	3.59208e-15	VPS29
1.06444e-41	-0.248087	0.129	0.316	2.99481e-37	CYP20A1
6.2131e-29	-0.248134	0.291	0.497	1.74805e-24	SF3B2
4.22578e-21	-0.24823	0.134	0.26	1.18892e-16	TTC17
3.49996e-21	-0.248256	0.117	0.235	9.84714e-17	EPB41L4A-AS1
1.03491e-25	-0.248477	0.182	0.344	2.91173e-21	GSPT1
4.27323e-20	-0.248496	0.121	0.239	1.20227e-15	C12orf10
4.10929e-29	-0.248563	0.356	0.583	1.15615e-24	NUCKS1
1.35486e-43	-0.2486	0.138	0.337	3.81189e-39	PPM1K
3.88124e-21	-0.248605	0.205	0.351	1.09199e-16	PFDN1
4.72746e-37	-0.248784	0.166	0.358	1.33007e-32	NBEAL1
3.25896e-22	-0.248937	0.135	0.261	9.16909e-18	POR
7.59737e-23	-0.248985	0.14	0.276	2.13752e-18	TPD52L2
4.16924e-14	-0.249117	0.443	0.582	1.17302e-09	PRELID1
3.07634e-22	-0.249192	0.22	0.373	8.65527e-18	TXNDC12
9.39142e-19	-0.249277	0.14	0.256	2.64228e-14	MRPL16
3.68942e-21	-0.249309	0.117	0.236	1.03802e-16	NOB1
3.133e-21	-0.24933	0.142	0.269	8.8147e-17	FAM96A
1.50222e-09	-0.249497	0.202	0.282	4.22648e-05	PKIG
8.57562e-22	-0.249517	0.236	0.399	2.41275e-17	CHMP3
1.42349e-13	-0.249678	0.171	0.274	4.00498e-09	PQBP1
3.17234e-26	-0.24968	0.205	0.376	8.92538e-22	RBMS1
1.47262e-31	-0.249853	0.184	0.364	4.14323e-27	AIMP1
8.62659e-19	-0.249989	0.15	0.267	2.42709e-14	CBWD1
2.31429e-56	-0.250073	0.153	0.39	6.51126e-52	PGM2L1
1.02853e-22	-0.250075	0.122	0.246	2.89377e-18	TSEN34
5.83375e-25	-0.250175	0.144	0.285	1.64132e-20	CAND1
3.05551e-13	-0.250493	0.733	0.827	8.59669e-09	RPSA
7.12616e-24	-0.25067	0.324	0.513	2.00495e-19	CAST
4.12532e-17	-0.250826	0.38	0.529	1.16066e-12	AURKAIP1
2.52652e-22	-0.250964	0.146	0.279	7.10836e-18	NELFCD
6.96515e-31	-0.250998	0.119	0.277	1.95964e-26	CDH13
2.68642e-20	-0.251023	0.121	0.237	7.55824e-16	ATP6V1D
9.32003e-26	-0.251346	0.106	0.236	2.62219e-21	AATF
1.21868e-24	-0.251354	0.464	0.678	3.42875e-20	UBE2D3
4.863e-18	-0.251493	0.72	0.894	1.3682e-13	DDX5
1.12809e-27	-0.251554	0.184	0.35	3.17388e-23	SNW1
4.16879e-10	-0.251829	0.186	0.271	1.17289e-05	ATP6V0D1
8.92628e-20	-0.251859	0.123	0.238	2.51141e-15	PDCL3
1.64409e-26	-0.251945	0.143	0.291	4.62564e-22	IFT43
2.27096e-21	-0.252286	0.168	0.308	6.38934e-17	ANXA4
1.3003e-26	-0.252462	0.139	0.283	3.6584e-22	DNAJC10
1.04973e-16	-0.252487	0.539	0.694	2.95341e-12	ARPC3
6.45926e-20	-0.252546	0.452	0.639	1.81731e-15	ERH
3.77754e-22	-0.252569	0.225	0.385	1.06281e-17	HADHA
1.26514e-28	-0.253081	0.134	0.286	3.55946e-24	PHF20L1
4.85635e-24	-0.25309	0.161	0.305	1.36633e-19	MEA1
4.05638e-24	-0.253105	0.12	0.251	1.14126e-19	UGCG
1.15669e-16	-0.253324	0.109	0.207	3.25433e-12	MAP2K3
8.35419e-16	-0.25336	0.114	0.209	2.35045e-11	FBXO21
5.18316e-26	-0.253412	0.402	0.626	1.45828e-21	RBM8A
1.07101e-18	-0.253594	0.319	0.48	3.01329e-14	REXO2
8.0846e-16	-0.253676	0.606	0.744	2.2746e-11	COX6C
4.73905e-18	-0.253764	0.242	0.381	1.33333e-13	PSMD13
1.40599e-30	-0.253882	0.116	0.266	3.95574e-26	TMEM184B
9.72797e-14	-0.254056	0.379	0.519	2.73697e-09	ATOX1
7.79203e-24	-0.2545	0.316	0.497	2.19229e-19	COPS6
8.71746e-24	-0.254576	0.111	0.237	2.45266e-19	PAFAH1B3
1.53445e-26	-0.254886	0.136	0.284	4.31716e-22	2010-09-01
2.45702e-29	-0.254988	0.181	0.355	6.91281e-25	CHD4
2.47753e-23	-0.254991	0.107	0.227	6.97054e-19	BLVRA
6.09122e-22	-0.255025	0.227	0.38	1.71376e-17	LSM4
9.32231e-23	-0.255284	0.193	0.341	2.62283e-18	MRPL18
3.25211e-31	-0.255651	0.225	0.418	9.14981e-27	GNAI3
4.71388e-29	-0.255813	0.183	0.353	1.32625e-24	RBM42
1.54911e-24	-0.255908	0.468	0.675	4.35843e-20	YWHAB
3.2375e-33	-0.256371	0.148	0.318	9.1087e-29	EXOSC6
4.39234e-18	-0.256442	0.14	0.253	1.23578e-13	RALB
1.45453e-24	-0.256576	0.294	0.479	4.09232e-20	BUD31
6.0603e-29	-0.256644	0.193	0.37	1.70507e-24	NDUFA10
1.34612e-21	-0.25687	0.309	0.487	3.7873e-17	RHEB
3.65729e-17	-0.256885	0.113	0.213	1.02898e-12	MRPS35
2.29371e-18	-0.256953	0.331	0.481	6.45334e-14	NDUFS8
6.42073e-22	-0.257187	0.177	0.319	1.80647e-17	BNIP3L
3.9564e-14	-0.257196	0.18	0.287	1.11313e-09	COMMD1
3.70394e-23	-0.257619	0.358	0.536	1.0421e-18	TUFM
3.83089e-28	-0.257718	0.12	0.261	1.07782e-23	SF3B4
1.24299e-26	-0.257779	0.166	0.322	3.49715e-22	ITPA
2.34046e-18	-0.257823	0.11	0.214	6.58488e-14	C2orf68
1.05275e-36	-0.257956	0.158	0.349	2.96192e-32	TES
2.5217e-13	-0.25807	0.11	0.196	7.09481e-09	LTA4H
1.70542e-31	-0.25811	0.115	0.263	4.7982e-27	JOSD1
6.97469e-30	-0.258122	0.163	0.33	1.96233e-25	CRTAP
2.62782e-28	-0.258161	0.195	0.37	7.39336e-24	TBL1XR1
1.33602e-30	-0.258358	0.156	0.318	3.7589e-26	CAPRIN1
5.42123e-23	-0.258398	0.116	0.241	1.52526e-18	UBAC2
2.70583e-17	-0.258545	0.102	0.199	7.61285e-13	FLAD1
1.44107e-23	-0.258773	0.125	0.254	4.05445e-19	RSRC1
1.79217e-09	-0.259009	0.327	0.437	5.04228e-05	MGST2
5.40762e-23	-0.259027	0.15	0.285	1.52143e-18	NTMT1
6.56526e-21	-0.259036	0.223	0.372	1.84714e-16	GTF3C6
7.91517e-25	-0.259077	0.415	0.62	2.22693e-20	PTGES3
4.60722e-35	-0.259135	0.131	0.299	1.29624e-30	TDG
1.75435e-21	-0.259286	0.335	0.512	4.93587e-17	GHITM
5.45511e-26	-0.259353	0.159	0.309	1.5348e-21	UBE2H
7.58179e-22	-0.25956	0.172	0.312	2.13314e-17	DPM1
5.69415e-11	-0.259769	0.138	0.224	1.60205e-06	RORA
6.33226e-17	-0.259772	0.264	0.41	1.78158e-12	TAX1BP3
1.19213e-32	-0.259801	0.147	0.319	3.35407e-28	FNBP4
1.12761e-36	-0.259871	0.309	0.544	3.17254e-32	SRRM2
2.18585e-35	-0.259968	0.135	0.306	6.14989e-31	CHD1
6.97239e-22	-0.260051	0.114	0.231	1.96168e-17	SAE1
9.69139e-20	-0.260372	0.199	0.34	2.72667e-15	NAPA
8.94362e-18	-0.260407	0.125	0.234	2.51629e-13	SCCPDH
3.2689e-26	-0.260423	0.209	0.372	9.19705e-22	C8orf59
1.02264e-36	-0.260471	0.136	0.313	2.87719e-32	GOLGB1
4.23684e-21	-0.260482	0.283	0.456	1.19204e-16	GNB2
1.05351e-37	-0.260495	0.129	0.308	2.96405e-33	NFE2L1
5.19915e-23	-0.260604	0.327	0.508	1.46278e-18	SNRPD1
1.73225e-24	-0.260645	0.273	0.451	4.87369e-20	PCNP
8.3132e-22	-0.260859	0.369	0.558	2.33892e-17	HNRNPM
2.92224e-41	-0.260899	0.131	0.318	8.22173e-37	RTCA
1.91087e-21	-0.260947	0.34	0.524	5.37623e-17	RNH1
2.17388e-31	-0.261339	0.151	0.311	6.1162e-27	CRIPT
1.23423e-17	-0.261494	0.11	0.209	3.47251e-13	ALDH9A1
1.52332e-30	-0.261742	0.113	0.261	4.28587e-26	WDR18
3.11891e-25	-0.261836	0.149	0.296	8.77505e-21	UBE2G1
2.47768e-20	-0.262277	0.332	0.507	6.97094e-16	EIF3L
1.50182e-33	-0.262331	0.176	0.358	4.22538e-29	SAP30BP
4.24783e-18	-0.262344	0.149	0.267	1.19513e-13	UBA3
6.74763e-18	-0.262399	0.213	0.347	1.89845e-13	PSMG2
3.73198e-28	-0.262429	0.174	0.334	1.04999e-23	PSMD3
1.91377e-29	-0.262447	0.165	0.331	5.3844e-25	CIR1
3.85675e-32	-0.262503	0.107	0.259	1.0851e-27	PLK3
4.82573e-15	-0.262527	0.29	0.423	1.35772e-10	AKR1A1
4.55831e-22	-0.262531	0.339	0.532	1.28248e-17	UBE2B
1.0279e-22	-0.262691	0.129	0.256	2.89199e-18	ISCA1
2.91903e-29	-0.262717	0.172	0.345	8.21268e-25	RSF1
3.14405e-37	-0.262832	0.293	0.541	8.84579e-33	SP100
1.92224e-25	-0.262985	0.22	0.388	5.40822e-21	RAB6A
3.71368e-54	-0.263117	0.124	0.338	1.04484e-49	GOLGA2
3.09066e-20	-0.263743	0.158	0.285	8.69557e-16	DNASE2
2.30208e-35	-0.26377	0.131	0.304	6.4769e-31	PRRC2B
4.47907e-37	-0.263797	0.173	0.367	1.26019e-32	GNS
1.74792e-20	-0.263948	0.251	0.401	4.91777e-16	MRPS34
2.00504e-30	-0.264181	0.122	0.275	5.64119e-26	SRPK2
8.73256e-29	-0.264252	0.261	0.457	2.45691e-24	SH3GLB1
8.76634e-25	-0.264322	0.251	0.428	2.46641e-20	METAP2
4.09558e-28	-0.26447	0.229	0.411	1.15229e-23	NAA10
1.06838e-18	-0.264545	0.434	0.582	3.00588e-14	NDUFB10
3.11991e-26	-0.264679	0.162	0.317	8.77787e-22	CTBP1
8.01703e-25	-0.264717	0.26	0.434	2.25559e-20	TM9SF2
2.44718e-28	-0.264818	0.548	0.796	6.88514e-24	JUN
1.31155e-17	-0.265003	0.136	0.247	3.69005e-13	KLHDC3
2.37958e-35	-0.265034	0.281	0.507	6.69494e-31	RBM25
1.97059e-11	-0.265214	0.135	0.22	5.54424e-07	THBS1
1.64969e-28	-0.265277	0.276	0.475	4.64141e-24	SOCS3
6.6798e-21	-0.265352	0.201	0.343	1.87936e-16	DERL1
1.27434e-21	-0.265485	0.21	0.36	3.58535e-17	SNX6
1.45168e-13	-0.26571	0.115	0.201	4.08431e-09	SLC9A3R1
5.09993e-18	-0.266022	0.12	0.224	1.43487e-13	FKBP10
5.93092e-21	-0.266025	0.225	0.371	1.66866e-16	PIGT
1.90903e-22	-0.266176	0.11	0.227	5.37106e-18	NMD3
2.80071e-16	-0.266206	0.364	0.518	7.8798e-12	C4orf48
1.08206e-17	-0.266426	0.161	0.277	3.04437e-13	SRA1
3.82491e-18	-0.266768	0.175	0.294	1.07614e-13	BID
7.80024e-37	-0.266879	0.144	0.323	2.1946e-32	CIAO1
3.2304e-18	-0.267088	0.171	0.291	9.08872e-14	SLC35B1
3.74976e-55	-0.26711	0.15	0.38	1.055e-50	ZDHHC3
7.62043e-32	-0.267257	0.121	0.277	2.14401e-27	BSDC1
4.6103e-15	-0.267261	0.202	0.316	1.29711e-10	SEC22B
1.24749e-19	-0.267376	0.136	0.256	3.50982e-15	SCFD1
5.43191e-15	-0.267418	0.104	0.194	1.52827e-10	CSRNP1
6.49467e-29	-0.267442	0.101	0.235	1.82727e-24	B3GNT5
8.5687e-21	-0.267477	0.208	0.352	2.4108e-16	ELOVL1
2.53222e-53	-0.267489	0.213	0.475	7.12439e-49	LPP
9.70148e-21	-0.267881	0.138	0.263	2.72951e-16	BZW2
4.71721e-28	-0.268167	0.129	0.276	1.32719e-23	TRIP6
7.2979e-15	-0.268252	0.295	0.414	2.05326e-10	ELOC
3.22489e-34	-0.268356	0.123	0.288	9.07323e-30	MYO1B
1.03593e-27	-0.268521	0.158	0.313	2.9146e-23	MAGT1
7.69472e-21	-0.268527	0.303	0.476	2.16491e-16	TMEM165
1.43745e-20	-0.269021	0.157	0.285	4.04428e-16	IMP4
1.71029e-19	-0.269026	0.371	0.532	4.81189e-15	EIF3G
6.92094e-29	-0.2692	0.147	0.304	1.94721e-24	PTK2
2.80414e-29	-0.269298	0.126	0.274	7.88944e-25	GRPEL1
5.68696e-16	-0.269385	0.614	0.746	1.60003e-11	TMBIM6
1.34374e-29	-0.269388	0.118	0.266	3.78062e-25	PTBP3
1.91342e-20	-0.26955	0.127	0.246	5.3834e-16	SNX5
2.49988e-16	-0.269607	0.203	0.328	7.03341e-12	HEXB
1.90951e-27	-0.269748	0.122	0.264	5.37242e-23	TOR1A
1.79959e-26	-0.269933	0.189	0.352	5.06315e-22	DARS
2.21081e-16	-0.270108	0.5	0.651	6.22011e-12	COX8A
2.03954e-19	-0.270178	0.228	0.369	5.73825e-15	TXNL1
7.30194e-21	-0.270393	0.192	0.332	2.0544e-16	FBL
4.3702e-22	-0.270463	0.114	0.233	1.22955e-17	TWF1
6.59086e-31	-0.270757	0.254	0.455	1.85434e-26	PPIG
1.10164e-21	-0.271061	0.303	0.466	3.09948e-17	NDUFB6
2.30428e-26	-0.271061	0.243	0.424	6.48308e-22	GLUL
1.06978e-21	-0.271246	0.318	0.501	3.00982e-17	CD44
8.68225e-25	-0.271258	0.173	0.32	2.44275e-20	CCNC
1.86205e-23	-0.271324	0.162	0.301	5.23888e-19	PEF1
2.25562e-33	-0.271435	0.12	0.275	6.34618e-29	MRPL44
1.07945e-16	-0.271466	0.171	0.291	3.03703e-12	DPYSL2
2.50496e-22	-0.271488	0.165	0.301	7.0477e-18	PARP9
4.60298e-24	-0.271561	0.101	0.221	1.29505e-19	COMMD5
7.1863e-34	-0.271644	0.226	0.427	2.02187e-29	CAMLG
4.88513e-29	-0.271662	0.124	0.271	1.37443e-24	PPP4R2
7.15595e-30	-0.271812	0.224	0.411	2.01333e-25	SKIL
1.22785e-32	-0.272036	0.18	0.361	3.45456e-28	HIGD1A
3.90084e-20	-0.272106	0.178	0.31	1.0975e-15	SUCLG1
9.13651e-20	-0.272153	0.145	0.266	2.57056e-15	HARS
8.57562e-27	-0.272186	0.212	0.38	2.41275e-22	SMARCB1
1.94738e-33	-0.272311	0.447	0.709	5.47897e-29	C11orf58
1.14365e-18	-0.272328	0.362	0.537	3.21766e-14	CAPZA1
2.96963e-35	-0.27236	0.176	0.36	8.35504e-31	TSPAN14
1.15176e-19	-0.272541	0.183	0.316	3.24047e-15	ETFA
2.62809e-25	-0.273121	0.118	0.247	7.39413e-21	ZNF652
7.70913e-20	-0.273306	0.16	0.286	2.16896e-15	NR1H2
9.45876e-48	-0.273493	0.105	0.289	2.66122e-43	RNF41
4.05828e-30	-0.27355	0.171	0.339	1.1418e-25	SEC63
5.07649e-27	-0.273725	0.201	0.374	1.42827e-22	RAB14
3.93891e-24	-0.273881	0.106	0.226	1.10821e-19	TMEM98
7.94267e-17	-0.274081	0.195	0.317	2.23467e-12	SDHA
5.28004e-22	-0.274087	0.268	0.426	1.48554e-17	POLR1D
2.80968e-27	-0.274179	0.183	0.348	7.90504e-23	HDAC1
3.44194e-23	-0.274228	0.346	0.527	9.68389e-19	SSBP1
7.95389e-26	-0.274493	0.299	0.481	2.23783e-21	PRMT1
1.22436e-26	-0.274514	0.211	0.385	3.44473e-22	AK2
7.44911e-27	-0.274991	0.486	0.704	2.09581e-22	SRSF3
1.76077e-27	-0.275031	0.187	0.354	4.95394e-23	CCDC124
1.66542e-25	-0.275131	0.105	0.232	4.68566e-21	NUP50
3.00302e-20	-0.275568	0.215	0.361	8.449e-16	CLNS1A
5.87378e-14	-0.275582	0.101	0.185	1.65259e-09	SHMT2
7.50974e-50	-0.275614	0.106	0.299	2.11287e-45	FAM210B
1.79061e-27	-0.275626	0.148	0.3	5.03788e-23	MRPL4
8.44827e-09	-0.275946	0.69	0.764	0.000237692	VIM
1.25776e-29	-0.276101	0.141	0.299	3.5387e-25	ABI1
2.33832e-20	-0.276191	0.197	0.337	6.57886e-16	NDUFV1
1.31078e-38	-0.276362	0.245	0.466	3.68789e-34	PDAP1
3.88865e-17	-0.276418	0.158	0.269	1.09407e-12	DCXR
8.05398e-20	-0.276494	0.128	0.245	2.26599e-15	POLE3
2.73941e-19	-0.276608	0.173	0.301	7.70733e-15	RBBP7
1.60607e-20	-0.276609	0.165	0.297	4.51868e-16	SCAMP3
3.6971e-27	-0.276766	0.334	0.551	1.04018e-22	DDX3X
1.07824e-33	-0.276814	0.286	0.514	3.03364e-29	STAT3
6.72648e-27	-0.276823	0.153	0.303	1.8925e-22	ABCF1
2.97111e-23	-0.276842	0.116	0.239	8.35922e-19	TPBG
2.1387e-18	-0.277066	0.156	0.278	6.01722e-14	EBP
5.6801e-21	-0.277112	0.318	0.487	1.59809e-16	EIF3D
1.5844e-47	-0.277295	0.12	0.316	4.4577e-43	DCUN1D5
8.28933e-33	-0.277493	0.108	0.259	2.3322e-28	MSMO1
1.37817e-19	-0.277629	0.213	0.35	3.87747e-15	STARD7
8.02926e-30	-0.277659	0.124	0.274	2.25903e-25	MPDU1
2.43955e-20	-0.277748	0.225	0.369	6.86368e-16	MRPL55
1.4158e-25	-0.277812	0.164	0.316	3.98335e-21	HAT1
9.25306e-36	-0.27784	0.14	0.314	2.60335e-31	TSNAX
5.15572e-18	-0.277915	0.121	0.227	1.45056e-13	MLX
4.50776e-23	-0.277983	0.107	0.226	1.26826e-18	ZNF146
1.26696e-33	-0.278245	0.121	0.283	3.5646e-29	ZNF292
1.29159e-22	-0.278301	0.275	0.445	3.63388e-18	ANXA7
3.67097e-19	-0.27844	0.121	0.232	1.03283e-14	HPRT1
1.37564e-28	-0.278449	0.124	0.272	3.87036e-24	ARFGAP2
8.11005e-21	-0.278459	0.377	0.559	2.28176e-16	PPP1CA
3.37096e-28	-0.278481	0.283	0.482	9.48421e-24	HNRNPR
6.76906e-22	-0.278581	0.362	0.541	1.90448e-17	PSMD8
4.65371e-33	-0.278668	0.131	0.294	1.30932e-28	HDGF
1.05296e-20	-0.278674	0.494	0.692	2.9625e-16	RAC1
3.48038e-08	-0.278826	0.885	0.908	0.000979205	RPL35
1.41803e-20	-0.27906	0.253	0.409	3.98963e-16	EIF1B
5.9671e-36	-0.279234	0.205	0.41	1.67884e-31	PRPF40A
9.71364e-23	-0.280196	0.165	0.303	2.73293e-18	C1orf122
7.3692e-23	-0.280317	0.126	0.253	2.07333e-18	TMED1
2.01274e-22	-0.280627	0.138	0.266	5.66284e-18	USO1
3.53366e-21	-0.280906	0.224	0.377	9.94194e-17	LAP3
5.12438e-44	-0.28091	0.138	0.336	1.44174e-39	KPNA6
2.74315e-20	-0.280915	0.11	0.22	7.71786e-16	DDX39B
2.01652e-25	-0.281166	0.21	0.374	5.67347e-21	MOB1A
5.59353e-24	-0.28165	0.337	0.542	1.57374e-19	CNN3
5.29721e-30	-0.281744	0.204	0.38	1.49037e-25	ACTR10
2.16966e-28	-0.28197	0.467	0.68	6.10434e-24	EIF4A2
4.37579e-20	-0.282191	0.345	0.504	1.23113e-15	NDUFAB1
1.52659e-07	-0.282332	0.152	0.22	0.00429507	AKAP12
1.57222e-20	-0.282466	0.133	0.252	4.42344e-16	GTPBP4
3.57383e-31	-0.282584	0.315	0.538	1.0055e-26	WASF2
6.85797e-40	-0.282724	0.14	0.329	1.92949e-35	APOPT1
7.12853e-39	-0.282769	0.112	0.281	2.00561e-34	MRTO4
6.98078e-19	-0.28313	0.125	0.234	1.96404e-14	RIT1
9.51e-27	-0.283293	0.274	0.466	2.67564e-22	DEGS1
2.65303e-41	-0.283318	0.137	0.323	7.46429e-37	ZNF451
3.8724e-28	-0.283467	0.22	0.397	1.0895e-23	PDCD10
1.08545e-31	-0.283527	0.169	0.347	3.0539e-27	RNF149
5.14854e-26	-0.283627	0.152	0.297	1.44854e-21	ACTR1A
7.37962e-40	-0.283696	0.156	0.348	2.07625e-35	BLOC1S2
5.95726e-24	-0.283978	0.114	0.241	1.67607e-19	CHCHD3
1.16596e-15	-0.283989	0.165	0.272	3.28043e-11	ANP32E
8.36028e-30	-0.284096	0.155	0.318	2.35216e-25	GOLGA4
3.69339e-30	-0.284271	0.127	0.281	1.03913e-25	TMEM43
1.34205e-20	-0.284611	0.194	0.332	3.77586e-16	TSG101
7.81511e-40	-0.284662	0.132	0.315	2.19878e-35	PPIE
1.65034e-31	-0.284724	0.105	0.247	4.64324e-27	ATP6V1A
1.00732e-29	-0.285083	0.172	0.344	2.83409e-25	THOC2
2.39769e-28	-0.28544	0.303	0.494	6.7459e-24	SNRPF
2.20577e-24	-0.285448	0.171	0.318	6.20592e-20	PFKL
3.01927e-20	-0.285609	0.327	0.49	8.49472e-16	ERGIC3
1.17476e-08	-0.285766	0.264	0.366	0.000330519	IFITM1
4.25946e-25	-0.285775	0.211	0.374	1.1984e-20	TMED3
1.78707e-26	-0.28581	0.173	0.329	5.02793e-22	RPL26L1
1.5799e-29	-0.285892	0.119	0.267	4.44505e-25	BAZ2B
3.17229e-16	-0.285992	0.149	0.254	8.92525e-12	NME4
3.51085e-18	-0.2863	0.169	0.291	9.87778e-14	SNX2
5.78369e-27	-0.286333	0.33	0.526	1.62724e-22	BZW1
1.8259e-19	-0.286995	0.342	0.508	5.13718e-15	MRPL20
3.53166e-29	-0.287178	0.14	0.293	9.93634e-25	EIF3B
1.04621e-21	-0.287185	0.105	0.218	2.9435e-17	COPS3
5.09159e-28	-0.287279	0.294	0.497	1.43252e-23	ARPC4
1.66121e-28	-0.287293	0.179	0.341	4.67381e-24	CAPN1
7.06853e-21	-0.287311	0.118	0.236	1.98873e-16	IDI1
1.60456e-23	-0.28734	0.232	0.393	4.51442e-19	ECHS1
1.8645e-21	-0.287348	0.21	0.362	5.24577e-17	CCND1
6.66762e-41	-0.287631	0.164	0.367	1.87593e-36	TMEM33
5.90562e-23	-0.287671	0.249	0.412	1.66155e-18	ACADVL
2.09873e-30	-0.28778	0.101	0.242	5.90476e-26	MAN1B1
1.42312e-32	-0.287842	0.171	0.346	4.00394e-28	PSMF1
8.8509e-21	-0.287928	0.113	0.227	2.4902e-16	TIMM44
2.78618e-17	-0.287948	0.19	0.31	7.83893e-13	FBXO7
2.93436e-27	-0.288251	0.168	0.326	8.25582e-23	VPS25
2.24687e-31	-0.288265	0.135	0.293	6.32156e-27	UBQLN1
3.80194e-27	-0.28845	0.11	0.246	1.06968e-22	MED15
3.35732e-26	-0.28865	0.244	0.416	9.44582e-22	DGUOK
6.3111e-29	-0.288742	0.3	0.494	1.77563e-24	AUP1
8.49052e-35	-0.289144	0.129	0.296	2.38881e-30	ATP2B1
1.10297e-08	-0.289333	0.253	0.347	0.000310321	ANGPT2
6.10248e-26	-0.289466	0.238	0.407	1.71693e-21	HDLBP
2.63004e-19	-0.289469	0.396	0.554	7.39962e-15	EIF3F
3.33535e-15	-0.289521	0.146	0.247	9.38402e-11	STX12
5.69984e-29	-0.289998	0.303	0.505	1.60365e-24	PA2G4
6.50856e-23	-0.290161	0.122	0.249	1.83118e-18	PML
4.86383e-44	-0.290184	0.162	0.373	1.36844e-39	SMU1
2.02889e-36	-0.290213	0.194	0.393	5.70828e-32	TGOLN2
2.66909e-37	-0.290306	0.165	0.357	7.50947e-33	YIPF5
1.13437e-25	-0.290331	0.186	0.341	3.19154e-21	TROVE2
5.38945e-24	-0.290373	0.327	0.515	1.51632e-19	HM13
7.57824e-39	-0.29043	0.16	0.356	2.13214e-34	FXR1
6.27517e-34	-0.290678	0.111	0.264	1.76552e-29	TIMM50
2.59225e-25	-0.290771	0.276	0.458	7.29328e-21	OS9
2.31161e-42	-0.290937	0.102	0.271	6.50372e-38	GCLM
2.1402e-21	-0.291015	0.487	0.682	6.02145e-17	RHOA
2.34468e-25	-0.291138	0.407	0.607	6.59677e-21	SUMO1
3.73597e-25	-0.291369	0.154	0.297	1.05112e-20	2007-03-01
1.18329e-21	-0.291456	0.175	0.312	3.32919e-17	TOMM5
4.4858e-29	-0.291523	0.145	0.3	1.26208e-24	POLR2A
2.45659e-26	-0.291549	0.156	0.306	6.91162e-22	DYNC1LI2
7.73495e-21	-0.291805	0.272	0.43	2.17623e-16	LSM3
5.57939e-23	-0.291814	0.137	0.266	1.56976e-18	ARFGAP3
1.4544e-19	-0.29204	0.132	0.246	4.09196e-15	FARSA
6.31896e-24	-0.292225	0.119	0.246	1.77784e-19	EXOSC7
4.59933e-23	-0.292623	0.308	0.486	1.29402e-18	RAB13
5.21213e-25	-0.293134	0.167	0.316	1.46643e-20	DAPK3
4.6716e-11	-0.29329	0.352	0.462	1.31435e-06	CRIP2
4.44525e-28	-0.29392	0.155	0.304	1.25067e-23	GANAB
6.99227e-44	-0.294034	0.108	0.288	1.96727e-39	LDLR
1.8366e-31	-0.294137	0.187	0.366	5.16726e-27	GGNBP2
1.16735e-33	-0.294252	0.407	0.675	3.28434e-29	CD59
2.20187e-31	-0.294336	0.322	0.54	6.19495e-27	RAB7A
1.61152e-21	-0.294382	0.483	0.662	4.53401e-17	TRMT112
2.24806e-23	-0.294482	0.184	0.326	6.32492e-19	TMEM14A
2.73478e-32	-0.294693	0.114	0.266	7.6943e-28	ARL8B
2.07695e-20	-0.294909	0.4	0.563	5.84351e-16	NDUFS6
6.40877e-22	-0.29516	0.219	0.369	1.80311e-17	TMEM109
9.57426e-40	-0.295412	0.121	0.298	2.69372e-35	VEZT
1.14043e-24	-0.295495	0.387	0.592	3.20859e-20	EIF2S2
2.16223e-19	-0.295671	0.229	0.369	6.08343e-15	PLD3
2.26838e-30	-0.295793	0.103	0.243	6.38208e-26	PUM2
2.10615e-22	-0.295926	0.23	0.386	5.92565e-18	SERINC3
3.78341e-28	-0.296083	0.118	0.259	1.06446e-23	CYFIP1
3.39905e-22	-0.296208	0.129	0.253	9.56322e-18	DAP
6.94911e-34	-0.29622	0.148	0.318	1.95513e-29	SFXN1
9.72219e-30	-0.296694	0.17	0.338	2.73534e-25	AGTRAP
1.15547e-29	-0.296713	0.154	0.313	3.2509e-25	POLR2H
2.05808e-30	-0.2968	0.128	0.281	5.79042e-26	CSNK1E
4.57362e-29	-0.29683	0.198	0.373	1.28679e-24	MFSD10
2.20933e-31	-0.296943	0.168	0.337	6.21595e-27	FUBP1
4.28639e-25	-0.297093	0.362	0.555	1.20597e-20	PAIP2
3.72619e-47	-0.297204	0.16	0.376	1.04836e-42	TNFAIP8L1
1.73638e-19	-0.297448	0.143	0.262	4.8853e-15	PNP
2.67599e-34	-0.297518	0.156	0.336	7.52889e-30	NCKAP1
6.76173e-23	-0.297627	0.207	0.354	1.90241e-18	ANAPC13
3.63393e-21	-0.297842	0.189	0.326	1.02241e-16	DERL2
1.50489e-44	-0.298199	0.204	0.436	4.23402e-40	MYADM
2.94696e-21	-0.298226	0.143	0.269	8.29127e-17	BCAS2
1.15036e-27	-0.29851	0.272	0.454	3.23653e-23	SIVA1
1.86694e-29	-0.298611	0.32	0.529	5.25263e-25	SF3B1
7.10438e-24	-0.298638	0.213	0.369	1.99882e-19	SNX17
2.03662e-31	-0.298645	0.227	0.424	5.73004e-27	G3BP1
2.87188e-32	-0.298672	0.221	0.417	8.08005e-28	TMEM167A
4.86511e-27	-0.298738	0.181	0.335	1.3688e-22	GRHPR
2.76146e-26	-0.298767	0.222	0.392	7.76938e-22	TSTA3
3.9106e-47	-0.298829	0.189	0.418	1.10025e-42	PDLIM5
2.07198e-39	-0.298849	0.215	0.431	5.82953e-35	TMX1
1.19549e-22	-0.298946	0.15	0.284	3.36351e-18	ANKRD28
1.68699e-45	-0.299108	0.132	0.33	4.74634e-41	TMEM41B
4.25579e-23	-0.299157	0.175	0.323	1.19737e-18	RIN2
2.92792e-27	-0.299214	0.158	0.307	8.23771e-23	ZNF593
5.73897e-21	-0.29926	0.407	0.568	1.61466e-16	PHPT1
2.26563e-20	-0.299296	0.559	0.711	6.37434e-16	PRDX1
3.89e-11	-0.299465	0.321	0.423	1.09445e-06	SF3B6
1.73413e-28	-0.299483	0.112	0.252	4.87897e-24	SLC44A1
7.39978e-32	-0.299505	0.121	0.273	2.08193e-27	SP3
3.27167e-25	-0.299517	0.136	0.276	9.20485e-21	BNIP3
3.6729e-35	-0.299605	0.2	0.396	1.03337e-30	PTBP1
3.39577e-26	-0.299904	0.11	0.24	9.554e-22	DCTN1
3.86348e-13	-0.300025	0.189	0.291	1.08699e-08	NANS
2.91766e-26	-0.300114	0.15	0.294	8.20885e-22	WDR45B
4.31455e-24	-0.300168	0.132	0.265	1.2139e-19	PDHA1
9.40402e-29	-0.300177	0.447	0.678	2.64582e-24	NAP1L1
6.23725e-36	-0.300293	0.132	0.303	1.75485e-31	CDS2
4.54439e-17	-0.30036	0.195	0.314	1.27857e-12	TSPAN3
4.74596e-25	-0.300669	0.171	0.319	1.33528e-20	EHD4
2.5965e-33	-0.300771	0.111	0.262	7.30526e-29	ZFR
1.38758e-23	-0.300924	0.119	0.243	3.90397e-19	MANBAL
3.88773e-24	-0.301041	0.211	0.367	1.09381e-19	DCTN2
8.59031e-33	-0.301234	0.251	0.455	2.41688e-28	RSRC2
7.70345e-30	-0.301427	0.44	0.684	2.16737e-25	YWHAE
2.89461e-12	-0.301502	0.127	0.211	8.14398e-08	TOR3A
1.60316e-22	-0.301787	0.437	0.623	4.51049e-18	TSPO
6.39965e-21	-0.302126	0.105	0.214	1.80054e-16	DEF8
8.14002e-30	-0.302402	0.128	0.277	2.29019e-25	LTBR
2.48566e-28	-0.302564	0.119	0.259	6.99341e-24	AZIN1
7.048e-28	-0.303217	0.335	0.538	1.98295e-23	HSBP1
1.20043e-40	-0.303245	0.122	0.304	3.3774e-36	LARP1
6.9362e-34	-0.30327	0.296	0.518	1.9515e-29	COMT
8.19018e-29	-0.303295	0.421	0.64	2.30431e-24	HMGN2
2.65264e-30	-0.303469	0.18	0.353	7.46319e-26	CACYBP
4.84387e-24	-0.303494	0.314	0.493	1.36282e-19	TMEM230
1.53472e-23	-0.303577	0.189	0.334	4.31792e-19	KARS
2.64141e-22	-0.303774	0.263	0.42	7.43159e-18	ETFB
6.18545e-22	-0.303878	0.24	0.393	1.74028e-17	DCTN3
1.03676e-39	-0.303921	0.107	0.272	2.91691e-35	ABHD2
5.1025e-23	-0.304038	0.341	0.527	1.43559e-18	COX7A2L
2.81164e-30	-0.304143	0.222	0.411	7.91056e-26	SHC1
7.49669e-24	-0.30428	0.149	0.287	2.10919e-19	DCTPP1
4.34261e-30	-0.304348	0.116	0.261	1.22179e-25	HDDC2
1.03095e-42	-0.304478	0.197	0.415	2.90058e-38	DENR
2.26424e-26	-0.304938	0.321	0.527	6.37043e-22	STOM
1.23536e-30	-0.305559	0.128	0.284	3.47569e-26	STON2
1.99333e-27	-0.305703	0.114	0.249	5.60824e-23	LRRC41
5.41893e-22	-0.30581	0.687	0.822	1.52461e-17	UBB
9.83684e-28	-0.30592	0.154	0.306	2.76759e-23	SUN1
9.37289e-21	-0.305959	0.283	0.445	2.63706e-16	COL4A2
1.94249e-70	-0.306309	0.112	0.35	5.4652e-66	TFDP2
1.77593e-40	-0.306449	0.375	0.623	4.99658e-36	CYCS
8.25431e-33	-0.306666	0.421	0.671	2.32235e-28	HNRNPU
2.49784e-35	-0.306708	0.138	0.308	7.02766e-31	RDH11
3.64175e-43	-0.307178	0.111	0.291	1.02461e-38	ESF1
4.07092e-26	-0.30718	0.434	0.669	1.14535e-21	TPM4
6.80365e-43	-0.307225	0.341	0.607	1.91421e-38	PSMB2
7.75792e-44	-0.307226	0.114	0.294	2.18269e-39	PCYOX1
2.09242e-24	-0.307277	0.116	0.243	5.88703e-20	DYNC1LI1
7.32628e-37	-0.30729	0.307	0.555	2.06125e-32	LEPROT
6.96907e-10	-0.307496	0.159	0.236	1.96075e-05	OAF
6.30458e-25	-0.307521	0.272	0.443	1.77379e-20	MED10
4.53336e-22	-0.307693	0.177	0.316	1.27546e-17	CDK5RAP3
8.2562e-27	-0.307952	0.157	0.308	2.32288e-22	SENP5
1.94071e-32	-0.308051	0.145	0.312	5.46018e-28	DHX15
5.28157e-25	-0.3082	0.402	0.585	1.48597e-20	GADD45GIP1
2.68006e-44	-0.308269	0.194	0.417	7.54034e-40	AK3
5.52603e-16	-0.308536	0.597	0.762	1.55475e-11	MYL12B
1.10403e-16	-0.309035	0.18	0.297	3.10618e-12	NINJ1
4.52702e-26	-0.309071	0.158	0.306	1.27368e-21	ZDHHC12
4.05363e-26	-0.309235	0.165	0.313	1.14049e-21	ATG3
2.2466e-24	-0.309617	0.124	0.25	6.32081e-20	POLDIP2
7.99295e-24	-0.309733	0.118	0.244	2.24882e-19	PMPCA
7.66338e-24	-0.310457	0.212	0.366	2.15609e-19	CD46
6.68738e-18	-0.310471	0.173	0.291	1.8815e-13	BLVRB
2.26547e-29	-0.310545	0.223	0.407	6.37389e-25	CAPN2
1.33014e-23	-0.310702	0.18	0.327	3.74235e-19	MAX
1.07324e-23	-0.31071	0.603	0.756	3.01955e-19	CHCHD2
1.60293e-20	-0.311125	0.135	0.256	4.50985e-16	TGFB1I1
2.52063e-40	-0.311169	0.152	0.344	7.0918e-36	YES1
7.38673e-34	-0.311318	0.194	0.381	2.07826e-29	RPL7L1
3.99373e-26	-0.311338	0.153	0.301	1.12363e-21	PAM
1.10146e-25	-0.311353	0.2	0.363	3.09896e-21	HNRNPAB
3.40886e-36	-0.31161	0.267	0.483	9.59084e-32	YPEL5
5.05211e-25	-0.311619	0.173	0.319	1.42141e-20	CDC26
7.70992e-31	-0.311788	0.163	0.33	2.16919e-26	MRPS18B
3.90116e-29	-0.31182	0.214	0.391	1.09759e-24	PAIP1
1.09896e-20	-0.311827	0.125	0.245	3.09191e-16	RAB31
1.30404e-23	-0.311972	0.465	0.665	3.66891e-19	PDIA3
5.88597e-25	-0.312444	0.131	0.265	1.65602e-20	BECN1
6.10665e-31	-0.312518	0.152	0.314	1.7181e-26	LRRC59
6.26577e-27	-0.312574	0.143	0.291	1.76288e-22	FLNB
4.8544e-54	-0.312616	0.118	0.331	1.36579e-49	HELZ
9.41707e-37	-0.31276	0.124	0.296	2.64949e-32	PUM1
1.61905e-33	-0.312809	0.101	0.248	4.55518e-29	MRPS2
2.2759e-39	-0.31288	0.146	0.333	6.40323e-35	USP14
3.4772e-28	-0.31293	0.306	0.493	9.78309e-24	LAMTOR1
4.20683e-26	-0.313099	0.101	0.227	1.18359e-21	TIMM23
5.64865e-21	-0.313349	0.214	0.363	1.58925e-16	PMP22
1.26908e-22	-0.313561	0.264	0.427	3.57055e-18	SRSF6
1.85678e-31	-0.313563	0.172	0.345	5.22406e-27	PITPNB
3.08128e-37	-0.313606	0.124	0.295	8.66919e-33	C8orf33
9.86381e-43	-0.313619	0.266	0.515	2.77518e-38	ADAR
5.60432e-25	-0.314134	0.258	0.441	1.57677e-20	SUMF2
2.06774e-30	-0.314564	0.134	0.285	5.81759e-26	NXT1
4.50518e-22	-0.314734	0.267	0.431	1.26753e-17	FLOT1
8.99496e-27	-0.314779	0.237	0.411	2.53073e-22	PCMT1
1.15737e-30	-0.314881	0.159	0.322	3.25626e-26	DAP3
4.90139e-35	-0.314927	0.193	0.388	1.37901e-30	PPP1R12A
2.21561e-27	-0.315268	0.359	0.545	6.23361e-23	LGALS3
4.08709e-30	-0.315284	0.25	0.441	1.1499e-25	EIF4E
4.85612e-30	-0.315631	0.293	0.503	1.36627e-25	HIF1A
5.85021e-37	-0.315644	0.133	0.307	1.64596e-32	ARHGAP1
4.21035e-27	-0.316623	0.157	0.309	1.18458e-22	MAP1B
2.98013e-24	-0.316744	0.116	0.242	8.38459e-20	UCHL3
5.12053e-27	-0.316774	0.133	0.275	1.44066e-22	C5orf15
2.67922e-26	-0.316816	0.12	0.256	7.53798e-22	GPS1
9.94376e-22	-0.317051	0.217	0.361	2.79768e-17	MRPS15
1.03903e-20	-0.317219	0.278	0.438	2.92331e-16	ARPC5L
1.0991e-37	-0.31732	0.147	0.327	3.09233e-33	PPA2
2.79026e-52	-0.317433	0.129	0.341	7.85039e-48	PIGX
1.50112e-28	-0.317477	0.12	0.261	4.2234e-24	MRPS23
7.73969e-40	-0.317571	0.163	0.357	2.17756e-35	COPA
2.3017e-40	-0.317725	0.217	0.437	6.47585e-36	C9orf78
8.76844e-50	-0.318105	0.171	0.393	2.467e-45	DCAF7
7.40174e-30	-0.318187	0.194	0.364	2.08248e-25	MRPL36
9.47121e-19	-0.318317	0.116	0.222	2.66472e-14	GABARAPL1
2.94402e-28	-0.318925	0.122	0.264	8.283e-24	ACSL3
7.27778e-37	-0.319188	0.184	0.376	2.0476e-32	EIF2A
1.36331e-25	-0.319254	0.189	0.348	3.83569e-21	DDX1
[truncated: 758 more rows]

[truncated: 10 more sheets: marker_Fibroblasts_metastasis, marker_Epithelial_metastasis, marker_Unassigned_metastasis, marker_eCAF_metastasis, marker_myCAF_metastasis, marker_iCAF_metastasis, marker_apCAF_metastasis, marker_p-EMT_metastasis, marker_CyclingS_metastasis, marker_CyclingG2M_metastasis]
