# Supplementary material for: Comprehensive Integrated Single-Cell Whole Transcriptome Analysis Revealed the p-EMT Tumor Cells—CAFs Communication in Oral Squamous Cell Carcinoma
Source: Int J Mol Sci. 2022 Jun 9;23(12):6470. doi: 10.3390/ijms23126470 (PMC9223794; doi:10.3390/ijms23126470)
Supplement: Supplementary file 1 [file ijms-23-06470-s001.zip › Sup Data S4.txt]

cor_r	gene
1	TNFRSF12A
0.493893721524503	SERPINH1
0.458822851300505	CALD1
0.455990148228078	LGALS3BP
0.453359659900219	IFI27
0.452679795135226	TNC
0.449096597143531	TPM2
0.448127979112943	TPM1
0.446688568363319	PLAU
0.430520011935607	CAV1
0.426916249613363	ACTN1
0.424128954466343	LMNA
0.419253690671523	CNN3
0.415848986989496	INHBA
0.415730599158359	CALU
0.415417050714281	SDC1
0.41140258919449	PDLIM4
0.405954439429151	FHL2
0.405916408373173	TMED9
0.405401104828011	DSTN
0.404628742843808	PPIB
0.404226557895103	THBS2
0.403825342878054	SNAI2
0.402963855787774	COL1A1
0.401657521960316	P4HA2
0.400597270570649	S100A16
0.398209743455674	COL5A2
0.397301903637863	C1R
0.396815552437451	PDPN
0.393434300600444	SPARC
0.393403088776376	P4HB
0.387370375622504	BPGM
0.386056612810386	TUBB6
0.385731791755213	CTGF
0.384887181757075	LUM
0.384032771269775	FSTL1
0.383407277882079	C1S
0.382786526018752	COL7A1
0.382751799450251	CD151
0.380607226663581	TSC22D1
0.380571921125432	PSMB5
0.378633669395682	PLOD2
0.377874914246617	PERP
0.37757705087203	MFAP2
0.375932601411296	KDELR2
0.37531139991616	PRSS23
0.374735619005483	ANXA2
0.373509554547655	COL5A1
0.37348079662016	TGFBI
0.372276093493777	CD59
0.372233648108237	SERPINE2
0.371113072270037	SPHK1
0.369860475205544	PRDX4
0.36944762402086	PTK7
0.365830221691871	MORF4L2
0.365127713039103	DCN
0.365094649961062	YIF1A
0.364893074140687	LAPTM4A
0.362696700186529	SERINC2
0.361737997568905	OSTC
0.361515237519993	MT1E
0.361363532529229	ARF4
0.359842158281442	PDLIM1
0.359280922026499	EIF4A1
0.358766252759809	IFITM3
0.358282798548374	HSPA5
0.357907029258841	SSR3
0.357493852768513	RCN1
0.355263898540467	PPIC
0.351356275503169	ECM1
0.350628688029669	MMP1
0.350547817288433	COL3A1
0.350234397333557	PHLDA2
0.349558907197633	COL1A2
0.348957343956734	PHLDA1
0.34845243394732	RND3
0.346955654869582	TPBG
0.3462325085781	HSP90B1
0.346048808248265	TNFRSF21
0.345408233265709	COL6A1
0.34487521588534	REXO2
0.343206676930447	COL12A1
0.343129158861897	LOXL2
0.3427992683737	LTBP1
0.342714538307907	NNMT
0.342391241834484	AEBP1
0.341438074063811	SERPINE1
0.341345752748866	UGDH
0.340741756531579	LIMA1
0.339130857207559	DKK3
0.336129049352621	PDIA6
0.335710529222407	RHOC
0.335658174471901	S100A2
0.334885711678273	STEAP1
0.334429998012205	MYL9
0.333241355849724	FN1
0.333026427407318	TMEM45A
0.332566019095843	KRT14
0.330699365904882	CAV2
0.330347776584067	BGN
0.329922184139401	CTSK
0.329371166117296	TWIST2
0.328820264057799	MMP2
0.326040015024362	EVA1A
0.324738290008013	COL6A2
0.32376019690927	FAM114A1
0.323564981819635	COL6A3
0.322985559000858	LOXL1
0.322900918780225	FAP
0.322611311461462	RABAC1
0.320490586044872	COL17A1
0.319974685036372	SPON2
0.319730657083554	TMED2
0.3196682127384	RBP1
0.318836950248773	PMEPA1
0.318610335797738	IL11
0.316671731321046	SLC16A1
0.316493926555154	PALLD
0.315904628654255	HSP90AB1
0.315751647637971	PTHLH
0.315659551387123	PFN2
0.315236058412936	RAB2A
0.314522881847765	FSTL3
0.313595565152681	KRT17
0.313447253685288	CTHRC1
0.313321257996667	DUSP14
0.313063159628459	LAMC2
0.312791593334602	WNT5A
0.312396314200142	DST
0.312065718636132	IGFBP6
0.311627788984745	AP2M1
0.311547394662677	LMAN1
0.310655980752986	MRFAP1
0.310497701396197	ITGB1
0.310212817706058	TIMP3
0.309746874546376	TXNDC17
0.309713591022004	EMP2
0.309711544214419	TAX1BP3
0.309706725084931	PLOD1
0.308848184474998	SLC38A5
0.308277394423994	S100A13
0.308170253238831	LY6K
0.308142083612343	CD276
0.307901494332492	HSPB1
0.307628034658774	BSG
0.307316066408531	FSCN1
0.307154625984402	LAMB3
0.306490689422113	DYNLT1
0.305818400288223	RCN3
0.305393404135341	MRPL14
0.30527635492708	ASPH
0.304437689757464	PDIA4
0.3042264599756	CERCAM
0.303666493601403	POSTN
0.303306222420975	TUBA1C
0.302976323703728	TFG
0.302743628554397	LY6E
0.302115281253695	CA12
0.301797108387251	RPN2
0.301082013851451	NME1
0.301049874863001	GJA1
0.301041608416774	PDIA3
0.300389442658983	SLC2A1
0.300302731642544	PSMB1
0.299146132323173	HAS2
0.298830579783644	GREM1
0.298795069706665	GAS1
0.298352946309347	PLEK2
0.298131580664047	PSMD2
0.296737286398536	TSPAN9
0.296558440530992	DAD1
0.295244096518293	CAVIN3
0.295023693396092	CAVIN1
0.294518375508155	FRMD6
0.294348687151957	TAGLN
0.29394537138389	BMP1
0.293820105317355	SERPING1
0.293681382940559	TPM4
0.29319705926169	TRIP6
0.292888977115415	C9orf3
0.292150932621902	ADAMTS2
0.291855896422205	TMED10
0.291656600507478	ITGB4
0.291402607945083	PCOLCE
0.290285500543632	CHPF
0.290197117344408	CALR
0.289402064959402	GPX8
0.289200879749842	LRRC59
0.28831841688965	RAB1A
0.288149745849239	MRPL32
0.287665836422445	SELENOM
0.287463869882224	ITGA6
0.287344326631288	RAN
0.286965347204964	TCEAL9
0.286826034903171	THY1
0.286769690917096	PFDN2
0.286615442648656	CTTN
0.286551806732948	PGRMC1
0.286545928793882	RCN2
0.285459941613215	FKBP9
0.284728213929721	PDCD5
0.28469681915271	FOSL1
0.284269544082584	C11orf96
0.283678243204324	EMC4
0.283455555172938	SURF4
0.283004830216725	PRRX1
0.282825332035181	ALG3
0.282652853410995	CCND1
0.282411174124198	CCT2
0.281985464314923	SERPINB5
0.281444666829787	EIF5A
0.281142288088258	FAM3C
0.280920668675595	MAGED2
0.280908440785278	MYDGF
0.280798119133685	SLC39A14
0.280774307148931	ADM
0.280651054937213	GLO1
0.280622040661111	EMP1
0.280610759132323	CLIC4
0.280400494553614	SULF1
0.280217588787793	FKBP4
0.280153396232618	RAB32
0.280069430286462	ANXA3
0.27984675847008	NBL1
0.279122125912475	WISP1
0.278405504852636	FKBP10
0.278103902766948	RAB34
0.277642901175438	FXYD3
0.277426465603327	PKM
0.276769679208698	LMCD1
0.276742029124626	SPINT2
0.276719839835536	CYR61
0.276580113209508	ARSI
0.276508772137216	RRBP1
0.276320342373805	PTS
0.276181611950676	GBP1
0.276107717600344	KRT6A
0.275298356305738	TNS4
0.275256190700206	COL8A1
0.275015508743214	CLMP
0.274900804041774	PSMB7
0.274866223517374	TSKU
0.274233502157337	SLC39A6
0.27404242364678	RARRES2
0.273901341487718	ANTXR1
0.273591043137904	IRF6
0.273525406939743	FBLN1
0.273194525432661	CCT7
0.273053165406017	DYNLL1
0.272909139788837	GNL3
0.272401879095775	PDLIM7
0.272189884742111	SEC61A1
0.272077389872405	DDR1
0.271867405426513	IGFBP7
0.271763286355736	ENAH
0.271716452873997	F3
0.271560380515725	ENO1
0.271367064272346	GJB2
0.271294936354733	TGIF1
0.271288078975813	CNIH4
0.27097921491078	SLC52A2
0.270854533978856	EBNA1BP2
0.270355001847407	SEC13
0.270167353839425	UQCRC1
0.270074441748542	EMC7
0.269665684966468	CKAP4
0.269331722839211	C1QBP
0.268437555010669	CYC1
0.268346190299025	MPZL1
0.268068869659312	TAGLN2
0.267935658876671	ITGA3
0.267701043405941	TMED3
0.26715830054492	DSC3
0.267069469307557	KRT5
0.267005093556506	KRT8
0.266396142306864	ID1
0.266313035584258	MYO10
0.266123939552536	DCBLD2
0.265973746340439	ERRFI1
0.265776873972123	WDR66
0.265245557300789	IL20RB
0.265200252569633	NDUFC2
0.265020350145743	UAP1
0.265009090013185	PKP3
0.26498188867411	SFRP2
0.264727150859061	FBLN2
0.264666169884392	NDFIP2
0.264600727285048	SPATS2L
0.26452205913335	KRT18
0.26441838102747	CLCA2
0.264238843419756	C5orf15
0.263739412956939	CPE
0.263614073507098	GNAI1
0.263571612346103	SGCB
0.263020038294738	CD63
0.262980503452239	MRPL3
0.262544418684985	HTRA3
0.262472853627992	AHNAK2
0.262456451517193	GLRX3
0.26200274464626	TGFB1I1
0.261999219507451	MFGE8
0.261938466921183	NAA20
0.26192996366399	NTM
0.261695326514995	PSMC5
0.261538442472073	TPST1
0.261340205697263	DCBLD1
0.261196191244466	ADAM12
0.261045893703567	MRPL27
0.261021501067589	ATP1B1
0.26094202113893	MMP3
0.259722232710061	COL10A1
0.259379288870994	VDAC2
0.259057828023732	CCDC47
0.258929720809231	NUDC
0.258766800584914	GPR87
0.258745543726885	NT5E
0.258705733705766	CDH3
0.258578478116844	ITGB6
0.258539877157	ST5
0.258449691876336	BNIP3
0.258410048709747	TENM2
0.258292044631412	FBLIM1
0.258252780046827	CDC42EP1
0.258193275245595	MRPL13
0.258005443541471	COPB2
0.257961155220334	MMP10
0.257947277273563	PHPT1
0.257891790372648	PRRX2
0.257844731691652	DSP
0.257638693042557	PRDX5
0.257391415835329	MDK
0.257295148112758	WNT2
0.256401117903473	SEC31A
0.256298203866192	TIMM17A
0.255865076239374	TXN
0.255698265197223	SDC4
0.255682327079175	REEP3
0.255674464534607	TMEM98
0.255672093288775	PLS3
0.255536338732531	CFH
0.255463443385455	COPG1
0.255263899362101	MXRA8
0.254855138667234	C12orf75
0.253547374860416	ILF2
0.253539808867044	NOP16
0.253436566589086	PGM3
0.253296220157193	SERPINF1
0.253140676587888	DNAJB11
0.25276085761	AXL
0.252681457341278	SPCS2
0.252470685453647	TACSTD2
0.252345367216479	VCP
0.2522876689627	SAR1A
0.252216588527348	GJB3
0.252155034727001	CCT3
0.251765151984995	SRPRB
0.251625759847164	SSB
0.251589594698584	FBN1
0.2514491408731	LOX
0.251179214587091	MRPL15
0.2511457305192	TRMT112
0.25101997195721	APOL1
0.250575674309531	MARCKS
0.250561755340366	H1F0
0.250513797605638	TMEM59
0.250290683034852	DSG2
0.250141950724822	CDK4
0.249898771686949	PRMT1
0.249803008354545	CTNNAL1
0.249672970381461	YIPF2
0.249667711229669	TFAP2C
0.249375383845666	RGS3
0.249005605335004	MTAP
0.248721431790325	MYO1B
0.248461884555736	RRAGA
0.248293993965494	VKORC1
0.248145305415862	PARVA
0.247808231404784	IKBIP
0.247694634228217	CCT5
0.247597539025038	ARF1
0.247584048112094	ZNF503
0.247567399447851	EMILIN1
0.247310389209937	PHLDA3
0.247278139554691	ATRAID
0.246846317667096	WIPI1
0.246782187368847	EI24
0.246663671497396	SEC61B
0.246534633712392	ADH5
0.246391359476686	GEM
0.24621240900407	TP63
0.246211020669388	CYB5R3
0.246047233696793	GORASP2
0.24561859587307	HSPE1
0.245286169055122	PLIN3
0.245239074769205	PHB
0.245178512697441	PSMA3
0.24510133855963	PTPRF
0.244873134906461	SRPX2
0.244799880165674	TUBB4B
0.244678454287815	NDUFA9
0.244587499938727	ARPC1A
0.244460463578073	DDOST
0.244099201233045	PSMC1
0.243886783841906	ANGPTL2
0.243577333464586	DAPK3
0.243566691456129	VDAC1
0.243411879630072	CTSC
0.243232364807886	SMIM3
0.242715392172511	TRAPPC3
0.24268137833941	EIF4G1
0.242680686262678	SRM
0.242604655355186	LAMA3
0.242581059466037	MMP14
0.242517944447675	HSPD1
0.242497156071085	COMT
0.242219288455304	GOPC
0.242083441472992	MGST3
0.241808440707447	MANBAL
0.241683080760705	EIF2S1
0.24161923690246	PAPPA
0.241508561063122	MORF4L1
0.241064420660225	CLEC11A
0.241007285997952	RAI14
0.240806940263145	TMEM165
0.240743607902646	YIPF3
0.24047937446448	PSMD12
0.240406205991974	BEX3
0.24027138914123	CRABP2
0.240184142990629	KIAA1217
0.240154372374265	PRDX1
0.239726022132167	VSNL1
0.239621655203731	PSMD11
0.23961663495831	KRT6B
0.239480268831737	SLC39A1
0.239471170727831	MRPL41
0.239357497106911	PPP1R14C
0.239266976727028	TP53RK
0.239228314285396	GPC1
0.239217514774598	SEMA3C
0.239195267399256	MRPL36
0.239143486908768	PAM
0.239103290599734	KTN1
0.238974934187516	EIF6
0.238590985496977	GNG12
0.238470001044295	TMEM147
0.238459432582697	LUZP1
0.238409500067837	PLK2
0.238150391739847	MYC
0.237958604797073	IGFBP4
0.237950414581514	CALM2
0.237941927668331	CACNA2D3
0.237816415290966	SELENOS
0.237341879368651	ADRM1
0.237302397190619	NDN
0.237239955925563	COL27A1
0.237057176633778	HTRA1
0.236966205683243	KDELR3
0.236901192763658	EFEMP2
0.236899815492071	CCT6A
0.236559518144595	H2AFY2
0.236468021368007	UBE2V2
0.236453925723556	ZNF593
0.236190557534061	P4HA1
0.236189755475781	SBDS
0.235916084328456	IGF2BP2
0.23574084293502	TUSC1
0.235727490554019	MRPL18
0.235711308950619	NANS
0.235600014417523	CTSV
0.235476998717765	SLC39A13
0.235421567948756	FEZ1
0.234981595786122	MPLKIP
0.234947359703875	MMADHC
0.234935374675593	FTSJ1
0.234837369199226	SFN
0.234700828702587	PSMC4
0.234618932051533	OAT
0.234172312699943	DEGS1
0.23391885980631	ATF3
0.23352180187506	MTDH
0.23338101909864	TMEM208
0.233357449648472	MTCH1
0.233157772159417	PSMD7
0.233157344756988	HSP90AA1
0.233045642243662	MDH2
0.232983493189019	KRT10
0.232971065881426	STOML2
0.232952463105844	EFNB1
0.232950137548469	KDELR1
0.232884882695786	HSPA8
0.232802927588036	GSTP1
0.23269439242537	STEAP2
0.232330305221493	EFNA1
0.23212719564869	RBFOX2
0.232049407175529	IGFBP3
0.231878676662357	APP
0.231841791375838	CREB3L1
0.231645371458239	MXRA5
0.23109661798247	SOX4
0.231047156712838	CDKN2A
0.23102147236302	MAP4
0.230734761018079	CXCL14
0.230712941643575	TFAP2A
0.230645833769744	C19orf33
0.230399858944696	LSR
0.230397883111858	PLAT
0.230151268210044	ACP1
0.229981000495371	PTGFRN
0.229828811153516	EIF4E2
0.229788924377645	TMBIM6
0.229755681643839	CDCP1
0.229725050401298	LAMP2
0.229592778631895	TBX3
0.229508391990565	AP3S1
0.229350387605192	GADD45GIP1
0.228348369141503	CXCL1
0.228279222489287	HSBP1
0.228234912201202	SKP1
0.228211823011488	PUF60
0.227923090792977	MAGED1
0.227900720917995	FKBP11
0.227663506384929	CHN1
0.22761151867852	CLSTN1
0.227514612561061	TGFBR1
0.22750239799068	C14orf119
0.227473468349938	SMTN
0.227448962518236	ALDH7A1
0.227444868990454	MED10
0.227378824220387	LDHA
0.227245669964567	PANX1
0.227213328946249	FKBP2
0.227102762614016	COA3
0.226926954969888	BST2
0.226829413350698	TMEM132A
0.226735848183216	TMEM189
0.226596468411704	TEAD4
0.226498539143862	FAM83A
0.226449854763621	GJB5
0.226270478377268	C1QTNF6
0.225916455104136	PSMC3
0.225891667570911	TAP1
0.225487525168872	TCP1
0.225435141782795	YIPF5
0.225422354273014	PDGFRB
0.225421720497479	HDLBP
0.22539114376495	GPM6B
0.225378118740283	SLC16A3
0.225359309222243	IFRD2
0.225253485044246	ISLR
0.225246227357061	KLF5
0.22524437086468	TMEM87A
0.22506191968625	PSMC6
0.224984754975618	ANXA8L1
0.224897743618128	PLOD3
0.22488977646402	CD82
0.224856925585921	NDUFB6
0.224496976202766	GNL2
0.224359189402502	PRNP
0.224236909980944	TWSG1
0.224206958798168	PCDH7
0.224134067216654	ANAPC11
0.224105018160926	CTSB
0.224089355308751	EHD2
0.224086009111506	STC2
0.224012370162006	IFI6
0.223934393571933	PDGFC
0.223757478092741	SYNCRIP
0.2237040980433	MLF2
0.223564503950487	GJB6
0.223525398678119	DDX1
0.223517210000085	SLIRP
0.223444285486563	PSMC2
0.223224444700633	IER3IP1
0.223105054984926	CBR1
0.2230903731157	CLTB
0.222988874978016	SDHC
0.222925229674986	NREP
0.222835207152307	RHOBTB3
0.222622513681413	LGALS3
0.222452502394469	PARK7
0.222121442824531	NTMT1
0.222039099422634	HSPA2
0.221923473177648	SNX7
0.221727417609294	MRPS7
0.221690250082584	AUP1
0.221623307565632	REEP5
0.221507466304064	COPS8
0.221409176001989	LRRC8A
0.221372730282521	DSG3
0.221052459545809	PPA1
0.220994534866039	SPINT1
0.220749777590486	VCL
0.220660193039307	AHSA1
0.220618185918062	CLTA
0.220607318554608	RPN1
0.220556117053524	SQLE
0.220535901760563	CTNNA1
0.220326515936269	MRPL12
0.220325039075449	TMEM54
0.220292643219559	PPP2R1A
0.219979269227613	LGMN
0.21990592506026	RTN4
0.219904418650273	BAG2
0.219867431483844	PYCR1
0.219678978980696	RARS
0.219649609491698	SEC23A
0.219471212519624	TMED1
0.219288428192542	AKR1B1
0.219108499918573	ARL1
0.219016772985221	SLC7A8
0.218960593412585	PSMB6
0.21887233808335	LAPTM4B
0.218710815389903	F2RL1
0.218498171521081	SEPT2
0.218356273268926	MRPL51
0.218264521589155	HRAS
0.218215040349738	TRIM29
0.21815857592743	NDRG1
0.218132699826337	ATP1B3
0.218044333453811	PIGT
0.217862372018868	ANAPC13
0.217569272215225	ABL2
0.217537224669557	HDDC2
0.217125969881465	TMEM237
0.21711021407349	LEPROT
0.217016276510045	CYB561
0.21700610642314	EIF4H
0.217002798409529	SMYD3
0.216928153993949	FST
0.216854023843532	SLC35B2
0.216829902443906	PXDN
0.216828376468071	PLGRKT
0.216598646257809	NDUFA8
0.216319274174265	SRI
0.216236573701556	TNFAIP6
0.215978615106694	COPS5
0.215965907817338	RHOD
0.215847685220801	GGH
0.215823399601857	PWP1
0.215588905710353	FARP1
0.215448318297449	PSMA4
0.215371422911949	SEC62
0.215341351317442	ILK
0.215221982513039	PSMD8
0.214904770635999	NOP56
0.214478454787913	SYPL1
0.214367792469687	AJUBA
0.214154774111905	GPNMB
0.214034378990743	KPNA2
0.214002917857067	IFT57
0.213803346011694	PTN
0.213751639584363	CNPY2
0.213656949953639	TMEM43
0.213554985453033	SLC3A2
0.213512262223369	COPS6
0.213474948786968	SEC61G
0.213375739046886	CCDC80
0.213354764260103	CDH13
0.213290170900105	RNF7
0.213227993031214	PSMA7
0.213099440309853	JUP
0.213088314628491	CSRP2
0.213069550252065	DLL1
0.212956470968629	NRBP1
0.212935811683869	PSMB4
0.212927675203518	POLR2H
0.212565582162944	IGFBP2
0.212548397672897	ARSJ
0.212513897394194	BRIX1
0.212496057947668	TMCO1
0.212372194866304	FKBP3
0.212371241477568	ANXA8L2
0.212292423537316	TUBA1B
0.212041397476482	VEGFC
0.212020476733494	VGLL4
0.211827302128704	EIF3I
0.21174557050014	TCEAL4
0.211711106675429	PRMT5
0.211666552831702	SRPX
0.211506913758905	CBX1
0.211326396084042	MVP
0.211210860740356	NPM1
0.210996467076512	COL11A1
0.210996281672783	PEBP1
0.210977777584217	DNAJC15
0.21079466442956	WDR18
0.210670692194039	EXOSC4
0.210586527420361	NOC2L
0.210519632883713	NDUFAB1
0.210488564343749	IL24
0.210089730000507	PLPP4
0.210032884852498	PTGR1
0.210006677343395	NT5C
0.209993698802667	SND1
0.209896671641132	MSANTD3
0.20984503618487	PNO1
0.209715432854072	PDLIM2
0.209695866088329	ITGA5
0.209510317612138	GPR176
0.209186379080473	PON2
0.209178077176123	DCAF13
0.209167619762762	GOLM1
0.209131395448774	MANF
0.209070666810142	TBL2
0.208846468526949	FGFR1
0.208799677696575	AIMP1
0.20874404314407	ACTL6A
0.208656489621828	IMP4
0.208501584639606	TMEM14C
0.208238152882117	SPTLC1
0.208169445406363	RAB18
0.208093116859026	ESRP1
0.207964192641768	TM2D2
0.207892419403083	OS9
0.207825080452225	MRPL47
0.207780485874916	UBB
0.207747576586883	PMP22
0.207618455292275	TMEM9
0.207581476787098	S100A14
0.207291644697486	HSPH1
0.207191237081091	PSMB2
0.207086330729394	FERMT2
0.206891792766834	UBXN4
0.206850311495245	HM13
0.206711971158415	CASP7
0.206519263754223	DNAJA1
0.206490940692863	RAB13
0.206420926880051	CXCL6
0.206392121558483	PSMG3
0.206248034800784	PCMT1
0.206037987491616	PKIG
0.20599743705355	DKC1
0.205893101951349	TUBB2A
0.205790528958585	TECR
0.205721028575239	NDUFS4
0.205713732329299	UBE2E3
0.205645690246675	TSPAN4
0.205481918379047	ITGB5
0.205472520542109	CPNE1
0.205447737405715	OSMR
0.205444755786561	MET
0.205270896407297	TOMM40
0.205262415068795	SCARB2
0.205220509832387	ID3
0.205171653337704	COL16A1
0.205101293853365	C11orf58
0.204871022427253	BLCAP
0.204845830732394	UFM1
0.204829498350781	LMAN2
0.204823933633189	NRP2
0.204813903755139	ITPA
0.204655587607301	CD9
0.204455213479456	SPTSSA
0.204393966762299	DYRK4
0.20433273711215	LGALS7
0.204300469227114	GLIS3
0.204108714815	PPP1R13L
0.204084502605045	YTHDF2
0.204001908462935	C1orf198
0.203899378551822	TMBIM1
0.203853001224247	FKBP7
0.2037832306826	POLD2
0.203723566619993	COL5A3
0.203657193430124	TIMM13
0.203624967985101	STT3A
0.203547895941016	BAD
0.203531766564255	P3H1
0.203500667543867	BCAR1
0.203434799953675	CNN2
0.203416571129039	EPAS1
0.203406531287744	SLC1A3
0.203377365387481	G3BP1
0.203263389724196	AGRN
0.203182254931421	ERLEC1
0.203063038056916	SDR16C5
0.203054645481273	POPDC3
0.202999258134627	SMARCB1
0.202937737514914	ALG2
0.202540926753349	IFT43
0.202524583862966	EXT2
0.202465610068669	PSMD1
0.202440085956721	TRAF4
0.202320341637234	GIPC1
0.202312705284307	VPS25
0.20228184345076	MDH1
0.202182219303666	PODNL1
0.202029697935765	LAD1
0.202026674791807	MORN2
0.201957454833371	TRAM1
0.201950994159105	NCL
0.201909139017768	ITGAV
0.201879778963009	HEXB
0.201876642787505	NEFL
0.201862991491422	MDFI
0.201793071809244	PPP1R14B
0.201754922011338	NR1D1
0.201521642405287	CDH11
0.201473296589439	RUVBL2
0.201454390412208	PPFIBP1
0.201450153185681	NCBP2
0.201449522484814	PSMD14
0.201438878599395	SSBP1
0.201434917141392	ATP6V1D
0.201228299557262	NOL7
0.201196749125506	GARS
0.201081802011866	CD47
0.201069180660281	WDR43
0.201066849900946	DPM1
0.200745770887537	RSL1D1
0.200704848407164	RPL26L1
0.200605600916537	RNH1
0.200525264541696	TMTC3
0.200489959848016	F11R
0.200348982771514	MFSD10
0.200321294196408	GOLT1B
0.200259585273303	SUMO1
0.200247049765426	TXNL1
0.199875847355399	TRAF3IP2
0.19976228328339	B4GALT1
0.19973409434511	NXN
0.199664100750831	ARL4D
0.1995402922968	YWHAQ
0.199486686736417	BICC1
0.199465387297869	RAB10
0.199453639545883	TRUB2
0.199292110443065	SUMF2
0.199290606321246	XRCC6
0.199178107133853	UBE2L3
0.199134298659938	TXNDC12
0.198892218373478	RALA
0.198864379758246	HIGD1A
0.198801743303214	NDUFA12
0.198667205241036	ADORA2B
0.198585567333164	HAS1
0.198214401149934	NQO1
0.198126713510776	ADK
0.198056148832702	RGS4
0.198050350389848	TPD52L2
0.197875087650425	SEPT11
0.197784095875061	RPF2
0.197756637754716	PLEKHA5
0.197508860042958	UNC5B
0.197301729980552	PAICS
0.19729676807406	GAS6
0.197263094390709	NDUFB9
0.197257149977158	AIMP2
0.197130485896359	ARID5B
0.196805627742076	DPYSL3
0.196720694502676	ENY2
0.196689833118902	ALDH1B1
0.196662945688287	EID1
0.19658748522545	HN1
0.196395901674221	DERL1
0.196356935944758	HOMER3
0.196352946359381	FAT1
0.196317961006286	GINM1
0.196294436697996	ATP6V1G1
0.196268048399896	SDHB
0.196102227090538	PHLDB2
0.196056595980667	CD164
0.195983730472685	BTG3
0.19571688090292	BMP2
0.195637088195873	PTPRK
0.195633034394242	PAFAH1B2
0.195605352850002	CXADR
0.195571580674544	DCUN1D5
0.195552512899865	DDIT4
0.195522052263812	SOX15
0.195493708640591	UCK2
0.195456704869222	CHMP5
0.195395457781458	TM4SF1
0.195245875706985	C5orf46
0.195203364225266	OCIAD2
0.195191299408302	GTF3C6
0.195025841245089	DNPEP
0.194929114104788	PAIP1
0.194833668953315	MRPS22
0.194818246133961	ALG5
0.194755188469635	FAM57A
0.19474413357969	BAG3
0.194742817273652	MRPS10
0.194732748325837	MME
0.194718130919647	MPZL2
0.194497725476005	ARL2
0.194236861707788	BAIAP2L1
0.193979632801392	GGT5
0.19390860764824	SARS
0.193895032880315	SCG5
0.193841082682726	PSMD3
0.193813050016683	ANXA8
0.193760688867975	MRPL50
0.193742505473511	AMIGO2
0.193707598270273	AAMP
0.193551641338971	P3H4
0.193540912655796	PDCD10
0.19348832976983	ERGIC3
0.193443446999897	SHISA5
0.193322814419098	KLC3
0.193287771802862	ATP6V0E1
0.193270065798104	LRRC41
0.193263857593928	TULP3
0.192839082450055	SHC1
0.192804193589922	SNRPE
0.192782389354217	RAB7A
0.192546006584116	C19orf70
0.192472629518978	RTKN
0.192396770522151	PRPF31
0.192391315256927	MYH9
0.192373156838739	MEG3
0.192250111741677	RHEB
0.192121831897381	ARL3
0.192059642510462	TMED7
0.19178669262162	FGFBP1
0.191731288766117	SLC44A1
0.191574173960838	SQRDL
0.191362450679401	MRPS24
0.191311035436054	KLK5
0.19126586733719	PPIE
0.191192007741375	PDAP1
0.191165448598163	SOX9
0.191155852060954	MRPS15
0.191037571647209	MRPS2
0.191021388394003	SLC39A7
0.19101153805716	POLR2K
0.190910571499332	SEPT10
0.190816745223979	PTK2
0.190802820230311	LEO1
0.190778877407963	KDSR
0.190776900886094	GSDMC
0.190723325830149	AURKAIP1
0.190645905054325	AVPI1
0.190469188602007	U2SURP
0.19040494129288	TUFM
0.190399026542542	HARS
0.19036405519324	RER1
0.190241550919613	SLC35F6
0.190104531340468	BNC1
0.189861921204022	DERL2
0.189808127743208	GFPT2
0.189806297135557	FBXO32
0.189765609132849	PMPCA
0.189738251903135	PSME2
0.189704596580124	CCDC86
0.189444649824471	LAMC1
0.189417440793666	TMEM40
0.189416251053253	RAD23A
0.189220607247982	PRKAR1A
0.18918984014054	HSPBP1
0.18915662996838	TMEM179B
0.189060427706285	HDAC2
0.188886144132053	PXDC1
0.188866840466503	APEX1
0.188846090688177	PGAM1
0.18881371003929	SNRPG
0.188756597045265	RBM8A
0.188754250683209	C11orf24
0.188745707782341	ADIPOR2
0.188617279222036	RDX
0.18824176197227	PDCD6
0.188226168152375	PJA1
0.188225717758995	MRPL20
0.188101225575687	SH3PXD2A
0.188076461119167	HSPA9
0.187863061572219	B4GALT2
0.187816143194879	TP53AIP1
0.187810908741286	TNFRSF1A
0.187800919231441	BOD1
0.187734648264952	SULF2
0.187703171625829	PITPNB
0.187603264595232	ODF2L
0.187538676823661	EDF1
0.187523603260323	TIMMDC1
0.187481323097181	KCNQ1OT1
0.187466129291957	DYNC1I2
0.187266331556644	RAB38
0.187088901037469	TAF9
0.187056080891294	SPINK6
0.18693098751834	NUDCD1
0.186921662918721	BCCIP
0.186870057999739	C19orf10
0.186827936759441	ALDH18A1
0.186808928953833	AP1M2
0.186806875073477	NCKAP1
0.186778059910755	FILIP1L
0.186677698683149	DPCD
0.186661418941157	GALE
0.186582647212423	EIF4EBP1
0.186530552133808	DUSP7
0.186479256044427	RIN2
0.186460901524322	HSF1
0.186422036082483	MMP11
0.186331732032882	PFDN4
0.186242375905921	AIG1
0.186210811837544	RBM42
0.186209374961729	ATP5J2
0.186180934543036	MYO6
0.18617266654079	TRIM47
0.186001717445873	TMX2
0.185826075005201	MIR205HG
0.185785477690722	GRPEL1
0.185784002574265	GPAA1
0.185670831641372	NELFE
0.185650269837969	ERH
0.185568012772129	EPSTI1
0.185513066924607	DDX56
0.18547672661957	DRG1
0.185437494117162	HMOX2
0.185428451023467	GPX7
0.185420334067105	NSFL1C
0.18536747404266	NET1
0.185246016465083	NUTF2
0.185201045978868	NDUFV1
0.185166295641952	ATOX1
0.185032115265946	FAM83H
0.184927737340006	RPL7L1
0.184927436565715	YWHAE
0.184854253780545	FJX1
0.184840708461983	MLEC
0.184822821099703	CD24
0.184815268801282	PDLIM5
0.184812173550629	EIF4A3
0.184745198058248	UBA6
0.184710578946963	FERMT1
0.184699183288471	NDUFAF2
0.184691581386245	PYGL
0.184658617006981	FADD
0.184613369933613	LRPAP1
0.184501330627984	MRPL22
0.184384683880066	NENF
0.184252739884175	PES1
0.184168017394437	RRAS2
0.184134523250539	SLC7A1
0.184022568833183	SNAPC1
0.18399467340116	GRWD1
0.18391715103735	CYCS
0.183864658267921	ATP2A2
0.183799946366852	FARSA
0.183654259033793	ELOVL1
0.183639018681841	PRKRA
0.183529237353063	TIMM50
0.183523374024073	RARG
0.183497900531431	HGS
0.183457084287113	LINC00511
0.183380318080043	SCOC
0.183347435421616	PRAF2
0.183329768568657	ADI1
0.183292365826992	MYO1C
0.183283891491327	GLT8D1
0.183075015282411	SUGCT
0.183071484634343	TAF1D
0.183053931905925	COL4A1
0.183001508159107	DAXX
0.182980339707711	EGFR
0.182973483139546	COPZ1
0.182947039213955	PRDX2
0.182783650034016	CCT4
0.182760977001596	UCHL3
0.182585485171338	SOWAHC
0.18258329423767	GLT25D1
0.182505691150416	SCFD1
0.182504673059742	SSR2
0.182468381547645	UBE2N
0.182438456772952	TMEM230
0.182383693303522	ZMPSTE24
0.182334845766728	CSNK1A1
0.182290238096286	EIF5B
0.182157451935915	JAG1
0.182127034829758	ATXN10
0.182010064156216	SNRPD2
0.181893431564442	RQCD1
0.181632920663032	NEDD4
0.181553594349647	IMPDH2
0.1814637158753	TMEM50A
0.181447273180139	ATP6AP2
0.181312689583248	SDC2
0.181261991678544	CERS3
0.181257524874106	ARHGAP5
0.181046158121933	NDUFC1
0.180969909148977	ANGPTL4
0.180958237066851	CDH1
0.18085344647345	AGTRAP
0.180830386011687	SRP68
0.180672477159795	THOC6
0.180635722334623	NDEL1
0.180480539921127	MRC2
0.18043163956181	TMEM11
0.180357359178952	TANC2
0.180305821153423	PRPSAP1
0.180286195605546	IP6K2
0.180284888992212	RIC8A
0.180258750914203	FKBP14
0.180135369419412	APBA2
0.180023939458834	MCC
0.180016185506262	VIMP
0.18001575448315	LTBP2
0.180009291331424	RNPS1
0.180004797418545	WNT5B
0.179911549478615	TNFSF10
0.179902091599088	ECI2
0.179868611552731	FAM177A1
0.179865285933515	KCNK1
0.179845707583823	SEPW1
0.179817498683681	MRPS12
0.179795387791679	TCEAL8
0.179769396724691	DPM2
0.17970056203967	RGS20
0.179567432634427	ADAM9
0.179564402874198	SCAMP3
0.179435661605137	CDK7
0.17939275259212	SDF4
0.179374976600834	FMOD
0.179321739860139	SLC12A4
0.17906875956868	TWF1
0.179024398809185	ATP5J
0.179017602485041	PAK1IP1
0.178899524313204	ATP5E
0.178876229648523	ATP5I
0.178746205006174	SUCLA2
0.178712281118022	TGFB2
0.178650172371313	EML1
0.178636439462392	EIF5
0.178620781332343	EXT1
0.178594854617043	BRMS1
0.178588158304005	MLF1
0.178537100585466	ZNF469
0.178467402705362	DARS
0.178366334030379	TARDBP
0.178346800661232	HSD17B10
0.178290594373397	ATP5B
0.178258103940034	PRDX6
0.178239504030544	CETN2
0.178114351469679	COPS7A
0.178074288344178	SEC63
0.178005925074588	PPP2CA
0.177991982201539	MT1X
0.17798335923568	TIMM23
0.177888070545066	TSFM
0.177847633772994	EMC3
0.177821032107011	OLFML3
0.177778688058727	FAM92A
0.177768337596844	MRPL40
0.177742544718607	MRPL28
0.177700225887676	WDR46
0.177695285849283	POP7
0.177692018646149	TP53I13
0.177682373013581	MMP13
0.177668061933913	BUD31
0.17764618739561	P3H3
0.177602690516142	RPLP0
0.177577456464486	GOLGA2
0.177570800619626	MSMO1
0.177552995390524	AK2
0.177469856693532	ACTR10
0.177303698241594	MPG
0.177296921402008	HDGF
0.177264449106967	HAPLN3
0.177246228356293	IPO5
0.177140627345731	METTL5
0.176934820188789	SRSF11
0.176931086691228	PSMG1
0.176726514965311	TGFA
0.176640796017674	VPS35
0.176626803213972	DNAJC8
0.176576468912758	NOLC1
0.176536715466398	JAGN1
0.176440349073238	PDZD11
0.176436908176282	B4GALT3
0.176376954842151	SHFM1
0.176326940779307	STRAP
0.176205649014368	RUVBL1
0.176202673677829	PEX13
0.176191338652356	NHP2
0.176189169571016	A4GALT
0.176062807747317	DAAM1
0.17587617374892	PDGFA
0.175771364675734	FAM96B
0.175651887873577	ATP5H
0.17564611593864	APCDD1
0.175588297004582	TJP1
0.17548044369785	EIF4A2
0.175447065732149	GANAB
0.175345373886933	SIAH1
0.175189809953397	PLXNA1
0.175160075624605	EIF2S2
0.17515735414789	MYL12B
0.17506502614203	MYOF
0.175021754528592	LGALS1
0.174913970186012	MAP3K13
0.17477835725625	MCFD2
0.174733673812137	NDUFB10
0.174610006279807	UNC50
0.174581055236302	DHX29
0.174556870329814	ATPIF1
0.174531478346394	LYPD3
0.17452393049367	GCSH
0.174507152398261	MTX2
0.174506937994135	CALML3
0.174473763714466	ARFIP2
0.174459140840093	TCEB1
0.174455339739433	DUSP11
0.174433575214218	ASNA1
0.174414101107535	COL4A2
0.174368203101395	TMEM30A
0.174282989322802	IRS1
0.174230318199279	CAPZB
0.174216238883012	BCAP29
0.17413912416554	TARS
0.174124709498986	KDM5B
0.174061771878331	BYSL
0.174033539176952	SLMO2
0.174008959092232	CRK
0.173954196578746	ESRG
0.173951163173253	POLR3H
0.173892965190775	PAWR
0.173854934472218	ARCN1
0.173726777280441	USMG5
0.173713248834737	RDH11
0.173708058001793	IFNGR1
0.173659255545659	EIF3B
0.173571869653669	LAMTOR5
0.173533609684602	PITX1
0.173473539732653	DLG5
0.17339615012509	MESD
0.173388817449556	MRTO4
0.173278898729489	PTTG1IP
0.173160714220443	YARS
0.173067789532346	ACTG1
0.173002892050619	FZD1
0.173000586374387	LEPREL1
0.172929457132144	NDUFA5
0.172910324748914	TBRG4
0.172899200164068	CRISPLD2
0.172811564687678	AIFM2
0.172808855765838	SLC25A3
0.172778698765157	DDX18
0.172723645307343	GUCY1A1
0.172697518186777	C22orf28
0.172642927763528	TCEB2
0.172565499641995	DLGAP4
0.172512527893481	GLT8D2
0.172507001868178	FUCA2
0.172487254468195	ATP5G3
0.17247560095313	YES1
0.172351623291539	DNAJC3
0.172151157996694	POLR2F
0.172116907196341	DGUOK
0.172067100070079	PPP4R1
0.171952761265144	PSMD6
0.171936779555248	LAMTOR1
0.171818190144864	BAIAP2
0.171796281506421	MT2A
0.171691437555651	TBC1D23
0.171652402582756	NUPR1
0.171633065625832	BCAP31
0.171527059868901	SNRPC
0.171480009949767	CDC26
0.171460791308747	FAM32A
0.171386203741317	LARP6
0.171312641761335	WDR61
0.171286293307316	TEAD1
0.171276659020777	TSPAN6
0.171256675462928	FAM210A
0.171246447142396	ISOC2
0.171185108820776	LSM12
0.171175515139355	PIH1D1
0.171168122777948	DSEL
0.171068513399032	MRPS14
0.171038115585046	TMA16
0.171029572592523	SAA1
0.170920322144994	LTV1
0.170905201993259	NOP58
0.17089482842106	VASN
0.170894427194983	VTA1
0.170892017623033	PRRG4
0.170877160093879	C8orf59
0.170589446989555	METTL1
0.170584886521232	ATP5C1
0.170578639836307	RHOB
0.170508123078548	UBE2L6
0.170392808399105	NGRN
0.170389184395335	STK3
0.170350029560991	SERTAD3
0.170283993583802	POLR2E
0.170238450817766	KIFC3
0.17017698379739	HNRNPR
0.170149470744386	EWSR1
0.170084487554525	HMGA2
0.170060250186048	PTPRZ1
0.169982449039173	PSMD4
0.169972812446188	ATP5G1
0.169953108369191	RSU1
0.169797567941997	CSNK1E
0.169705026235455	C14orf2
0.16969791702548	VGLL3
0.169692055365465	PSMA1
0.169609659924866	TM9SF2
0.169578635053797	TMEM263
0.169572135326355	CNBP
0.169504099458065	EIF2A
0.169455944914713	WDR13
0.169346585306203	DDB1
0.169311238244191	TSG101
0.169296662234355	TOR1A
0.169249058924542	CREB3
0.169240547662867	CLIP1
0.169240275126957	LRP11
0.169194725420584	SNRPD1
0.169163287609481	CMSS1
0.169110184947407	GPX1
0.169081320420853	MPV17
0.169081132595954	UBAP1
0.169033008636283	OPTN
0.168977306541227	ZC3H12A
0.168942780115397	AGPAT2
0.168931452598389	CLPTM1
0.168887727718864	SAP18
0.168817670281483	HSBP1L1
0.168748900822901	DSC2
0.168738255228142	DEPDC7
0.168697382725841	NHP2L1
0.16864655622023	MRPL17
0.168624291014201	NDUFB4
0.168604573444518	ASPN
0.168596689399741	MALL
0.168575639855744	SERBP1
0.168431562095425	POLR1C
0.168405332197254	PKP1
0.16839078438325	NAA50
0.168382688884445	JUN
0.16832424232132	FAM127A
0.168306357307143	HCCS
0.168291379098075	SMIM15
0.1682850984514	LINC01615
0.168210325408556	GLUD1
0.168204000146672	UFD1L
0.168194432370817	ZNF706
0.168144531346864	CCNC
0.168099954592449	SMARCA1
0.168045204138353	MRPL42
0.168032200077238	PTRF
0.168028828229625	SPAG7
0.167922022736759	NUDT15
0.167917340016989	CCDC124
0.167888501776922	EGFL6
0.16786510164048	NUDT9
0.167681091570961	GALNT2
0.167680612574554	CA2
0.16766923761301	IMP3
0.16753586869669	DRAM1
0.167528899607737	C11orf31
0.167516325573609	HMBS
0.167490625014058	RRP9
0.167435938817789	RANBP1
0.167426110532797	C16orf74
0.167401957132547	SNHG16
0.167325982425757	CUTA
0.167209623150235	DAP
0.167181316945316	LOC401397
0.167072460995761	FAHD1
0.167044639536861	PDIA5
0.167041070748101	PDHA1
0.166989203645951	CTSL2
0.166896613429084	MTFR1
0.166879166298294	MPHOSPH10
0.166738748778071	NEK6
0.166723779064185	STOM
0.166720959601521	APMAP
0.166714515891574	CEBPG
0.166688081083624	MAGEF1
0.166684534162815	FLNB
0.166676732493414	PTRH2
0.166585688179369	PRKCA
0.16639717389756	STON2
0.166368235015754	THRAP3
0.16635733234485	MRPS18C
0.166340359565755	ST3GAL4
0.166335864685454	UROD
0.166164562697652	C7orf73
0.166059208628946	PAQR7
0.16605225108176	CARD10
0.165984887158385	CD248
0.165945436019793	ITM2C
0.165944892907314	RRAS
0.165870018935038	NEDD8
0.165860324317914	MIR4461
0.165819196985085	SERINC3
0.165791095006071	STIP1
0.16578882182376	SEP15
0.165757925598547	MINPP1
0.165748316625864	TDO2
0.165671355713436	CAPN2
0.165669568090149	GNPNAT1
0.165669423197633	TRAPPC4
0.165644422109308	ACVR1
0.165638458022051	ATP5O
0.165574067927981	HNRNPK
0.165540087864625	ANKLE2
0.165383063617555	LTBR
0.165374049136859	PBDC1
0.165364944604291	MED8
0.165315003745605	STAT1
0.165313727661755	EIF4G2
0.165268037923322	PROCR
0.165249314691329	ITFG1
0.165205501631885	ECHS1
0.165168604085759	ATP6V1E1
0.165159064878836	DOLK
0.164945577990758	DCTD
0.164913502278463	AMOTL2
0.164906636464842	AKR1A1
0.164871949833982	SDHA
0.164870307972544	TATDN1
0.164827914737383	CHID1
0.16479557005808	KLF7
0.164770070376483	PRKCI
0.164739429077652	MAPK6
0.16473021359283	TOMM6
0.164688381505764	C1orf43
0.164681388733522	NDUFB5
0.164653057327224	NKD2
0.164525447251834	KCTD11
0.164435288396516	MRPL37
0.164403539993451	FZD6
0.164264468827084	SET
0.16417471143423	GTPBP4
0.164158134905167	KLC1
0.164111743455451	TMEM134
0.16411079349167	MAN1B1
0.164038943301959	NDUFV2
0.163980851741093	SCD5
0.163941007859686	PSMA5
0.163832896286172	ANXA1
0.163637532771248	SRGAP1
0.163505615375652	MRPS26
0.16343053881526	ANXA5
0.163295036118339	DCTN2
0.163282955638217	PDHB
0.163242360208526	CIRH1A
0.163211848846611	LRRC42
0.163084369025206	CKS2
0.163032275337006	TMEM205
0.163013019079577	WBP5
0.16298960151585	WARS
0.162956556449619	TNFAIP1
0.162946059364071	ATP5A1
0.162940554806921	SF3B14
0.162939388903566	TMEM158
0.162928192970289	RRS1
0.162816555926324	NFE2L1
0.162759274776057	SCYL1
0.162706804550497	CBLC
0.16268815806891	HOXD11
0.162677244683535	ZFYVE21
0.16261319786541	MRPS23
0.162608376474194	NAV1
0.162541883776337	MRPS28
0.162514023691043	TUSC3
0.162459340136941	GLB1
0.162446506979297	CSPG4
0.162424854846072	DTD1
0.162371507292783	FTSJ3
0.162327299642408	CTSA
0.162325066687133	PSME3
0.16230775226939	L3HYPDH
0.162227888542853	PIGH
0.162145431433528	EIF3C
0.162100414681117	SAP30BP
0.162069347119421	RWDD1
0.162006940635193	HAS3
0.162001214614609	DDX47
0.161962126028744	ERP44
0.161947061844976	GPC6
0.16192433553274	DAP3
0.161904578626094	MSX2
0.161830095919276	GSTM3
0.161781381379209	IDH3A
0.161767410304415	S100A3
0.161732078937053	SLC35A2
0.16171579546345	EFEMP1
0.161713893768075	NDUFS3
0.16166971679834	SNRPB
0.161656663621216	ADAMTS12
0.1616378281927	SEC24D
0.161631134610465	GMPPA
0.161255142340587	TNKS1BP1
0.161247555920134	SRP72
0.161237369943718	XRCC5
0.161235910039548	FAT2
0.161119709923513	STRN3
0.161043480149604	SGPL1
0.161039093016732	YAP1
0.160994143653135	OTUB1
0.160982623255226	COPZ2
0.160900405600522	MRPL43
0.160844113362857	PDZRN3
0.160766013462912	LSM1
0.160746379836584	ATP5L
0.160740829214216	PACSIN3
0.160715464690274	RAC1
0.160679495828468	DECR1
0.16064968696818	PPP2R3A
0.16064811945205	SSNA1
0.160592466536065	OSR2
0.160479063752678	DUOXA1
0.160421563765623	EFNB2
0.160421559743826	WDR45
0.160413051408235	TSPAN3
0.160248224057567	PSMD13
0.160224873276346	COMMD2
0.16014776091469	RPS17L
0.160147507736866	SGIP1
0.160133396323426	CSRP1
0.159966757340842	FLRT3
0.159946952511416	NGFRAP1
0.159940682282629	SLC25A39
0.15991513159263	TVP23B
0.159900976910247	OCIAD1
0.159844746546522	ZNF622
0.159812826633298	MKI67IP
0.159674014104147	FAM213A
0.159635922753464	UQCRQ
0.159635683934358	ATP5F1
0.159626784447894	SSR1
0.159593549395142	CCDC50
0.159586201562398	NME4
0.159577324508081	ESF1
0.159574670104728	EMC6
0.159508150029656	SLC2A9
0.159498475446229	EBAG9
0.159457080441037	NAPRT1
0.159455802074044	SSR4
0.159450484713604	TPI1
0.159438260569279	MRPS18B
0.159395265625918	WASL
0.159376938796645	LMO7
0.159346953581322	ANXA4
0.159253079212977	CCNL2
0.159221519979574	COA4
0.159183533630081	MYH10
0.159179018096661	C3orf37
0.159118516399794	FAM98A
0.159089505327267	CAPN1
0.15908439255738	GTF2A2
0.159083453288729	ANO1
0.159071214524286	PMM2
0.159057708269783	NDUFA6
0.159024411122481	TSPAN5
0.158975035185317	GOLGB1
0.158929395598103	MAGOHB
0.158913062840848	WLS
0.158784890394195	NDUFS6
0.158714619207412	HMG20B
0.15871383299034	USP14
0.158662534503299	ATP6V0C
0.158622266327233	CRELD2
0.15847481557098	YWHAG
0.158431653960875	AC245595.1
0.158408613859258	PICSAR
0.158402186832209	TUBB
0.158390248648577	DHCR24
0.158379140697934	CHCHD3
0.158369203411501	CPXM1
0.158310782644521	ATP5D
0.158300864826427	RNASEH1
0.158257123045286	ITGA2
0.15822637332251	TMEM115
0.158211413181483	ARPC5L
0.158140842527369	CANX
0.158123374227098	SRP9
0.158081507448077	LYPLA2
0.158070550370718	IGF1R
0.158037898202725	LDLR
0.157998338977301	TOMM22
0.157987326031232	SQSTM1
0.157969551045602	NAA10
0.15793404749274	MALSU1
0.157927059449826	CCDC58
0.157893659735017	ZDHHC9
0.157848241391954	C16orf91
0.157800750035298	NFE2L2
0.157783957847204	LETM1
0.157742831887404	GOLGA4
0.157721076003111	HSPA1A
0.157555632123454	LRRC15
0.157516242150306	U2AF1
0.157509249651597	BASP1
0.157456531740902	SELT
0.157450421570424	C11orf48
0.157439758205812	KLF10
0.15741130567167	SCO2
0.157361209410764	SLC35B1
0.15730727343926	MYEOV2
0.157256812888907	CD3EAP
0.157197126972822	PSMD9
0.157151913622378	NSUN2
0.157109995423911	C17orf76-AS1
0.157020555042708	SENP5
0.157009453386027	BOLA3
0.156988780601891	RPS27L
0.156987521367044	SNW1
0.156984187301955	CORO1C
0.156912176040733	HILPDA
0.156898728315246	CYB5R1
0.156887954786827	MUL1
0.156857486742252	TERF1
0.156811753918744	PRSS8
0.156801617670269	NDUFS8
0.156676649179841	GPN1
0.156633919547952	MOXD1
0.156616353884445	PHAX
0.156613872340965	SNRNP40
0.156591691982715	APBB2
0.15658099744211	MRPL21
0.156523151564781	HCFC1R1
0.156499900297543	ILVBL
0.156458639133514	PLEC
0.156335378146736	LDHB
0.156276334058154	GALNS
0.156237374963299	GART
0.156181234252178	KARS
0.156103779154766	USP40
0.156062907058138	SERTAD1
0.156029792489524	ATG5
0.155900484046552	HYPK
0.155867930781554	GRHPR
0.155802827520559	KIF5B
0.155750667144705	CFL2
0.155738992062788	PRKCSH
0.155735631323297	NPTN
0.155716944643596	TMX1
0.155688800432805	LINC00152
0.15566600100399	RARS2
0.155586394461236	CDR2L
0.155576251605487	DNAJC2
0.155544133761686	EXOSC7
0.155534697526764	ERC1
0.15552914864409	PLPP2
0.155469889609146	STAT2
0.15546977940607	NOSIP
0.155389042910302	CRNDE
0.155293296252387	GOLIM4
0.155256467845596	RAB6A
0.15525242338863	ORMDL2
0.155217627007118	TMEM223
0.155217063746226	TXNDC9
0.155170071368574	NRP1
0.155105246671585	TMEM184B
0.154987897503867	EMC2
0.15495685162423	SH3BP4
0.154919631849706	DPY30
0.154896499027081	MYO1E
0.15488893878437	ZDHHC12
0.1548223430676	NDUFS5
0.154722473203613	GOLGA5
0.154669636481963	PLRG1
0.154663173422925	NUBP2
0.154652013521021	BCAR3
0.154647305426746	TIPRL
0.154556072515137	SLC1A5
0.154482692587394	TRMT10C
0.154481476166881	GPATCH4
0.154429081121453	IARS
0.154377648784632	PPME1
0.154341837932978	KCTD10
0.154323034162117	GALNT3
0.154287934817553	SLC31A2
0.154258701859807	VTI1B
0.154204697035887	ABCF1
0.154171725830691	CRIP2
0.15416838194112	NOL11
0.154165492666402	DPT
0.154001112513804	RHOT2
0.153998767869453	SRPK2
0.153990230735382	VAPA
0.153957449998528	RBX1
0.153920987001008	SMARCA4
0.153853567821701	TBCB
0.153839725111045	TSPAN31
0.153809618328577	YKT6
0.153738536963477	EXTL2
0.153697654018964	TMEM39A
0.153627507471644	EHF
0.153555374824171	TBCA
0.153510971337766	BOP1
0.153504264518139	AMOTL1
0.15346025723006	CRELD1
0.153348438683602	AKIP1
0.15330116052953	COPB1
0.153275462175298	SNHG18
0.153220915751765	CERS4
0.153178743539233	MFAP5
0.153146578351639	CACYBP
0.153128537660656	APOL2
0.153111905325646	DDX42
0.153041364797958	ERI3
0.153038638585891	PLXNB2
0.152994942210986	CHTOP
0.152948284983915	GNB2L1
0.15276188455219	DNAJB1
0.152759125369517	TENM3
0.152708104446232	ZNHIT1
0.152702329384625	HSPA4L
0.152678866172186	C1orf52
0.152664504848339	MTX1
0.152653684994312	SUN1
0.152612565233706	FOXM1
0.152611823049399	LSMD1
0.152600525493372	CLDN1
0.152596696739881	DLD
0.152596333527563	FAM60A
0.152543169903015	SCRN1
0.152539395178509	LHFPL6
0.152453403152293	CLDN12
0.152271644224213	ACTN4
0.15226605935057	COL18A1
0.15226469724058	GDI1
0.152130132719588	CTNND1
0.152065838656571	ACO1
0.152043511870111	C1orf172
0.151915509553713	GLG1
0.151907144983654	CCDC53
0.151892231957483	KRT15
0.151838301347798	EIF3M
0.151787801515374	FAM174A
0.151785358636644	DNAJC1
0.151717416142701	SDHD
0.151692057017609	SRP54
0.151642152178277	PML
0.15157650249172	NPM3
0.15150331217981	SPOCK1
0.151496273708352	CISD1
0.151411401095209	SELK
0.151367970627066	NDUFB7
0.151324743970884	TPD52L1
0.151323939895729	LINC00842
0.151311320603685	ROBO1
0.15130290611817	RIPK4
0.151238272193632	SS18
0.151198057169361	RTFDC1
0.151156238431718	CAPRIN1
0.151092851382171	HEBP2
0.151086233789699	ARHGAP1
0.151085187959868	CYFIP1
0.150984985316676	RALB
0.150967407296324	ZDHHC16
0.150945747964933	UBE2G1
0.150855754416249	FAF2
0.150827658276686	TSR1
0.150783749417898	ST14
0.150757127497292	PIN4
0.150719782443059	MGLL
0.150685687456957	PSMF1
0.150653482431177	CXCR7
0.150613924516601	TUBG1
0.150591717858458	MIF
0.15055911998581	ST6GALNAC2
0.150524316683323	COPE
0.150494874952173	CAMK2N1
0.150473014290231	RAB14
0.150445556916324	ABCE1
0.150435511061391	CHCHD2
0.150433970625278	DHRS7
0.150410615226532	NARS
0.150372983024445	LINC00673
0.150372628289573	CSE1L
0.150331681685468	ST13
0.150310809989209	MRPL4
0.150282241457731	CRIPT
0.15020131447806	SWI5
0.150182139793121	SCPEP1
0.150131834337114	NDUFAF3
0.150097312122272	COX6C
0.150014440139655	RRP15
0.149966283130852	DBN1
0.149912159195493	ZCRB1
0.149899130150833	TMEM242
0.149747649233329	SH3GL1
0.149696854146946	IPPK
0.149691430787945	PGRMC2
0.149668607956424	RASSF8
0.149664768211911	EXOSC3
0.149642943694534	PPP1R11
0.149546602937603	KIAA0020
0.149445680148575	RNF181
0.149438894149312	LAMP1
0.149420256857952	MICAL2
0.149411496696424	BOLA2
0.149370549533298	RMDN3
0.149369805800889	PTRH1
0.149357118718962	CPA4
0.149350885196896	GTF2F2
0.149330249678139	RSRC1
0.149320808089587	UBE2V1
0.149310671582585	IFI35
0.149150576025945	CIAPIN1
0.149148712243125	ATIC
0.149098751220122	CNP
0.149051914889599	C1orf106
0.149021712250554	PVRL1
0.14900734935869	GFPT1
0.148967343904076	SUGT1
0.14893105804504	MPDU1
0.148923530154919	ACADVL
0.14887234880205	ETFA
0.148839495472955	FASTK
0.148802572369258	APOPT1
0.148788202113197	FAM127B
0.148746536337389	USP11
0.14871414460563	C1orf122
0.148696546806137	GPRC5A
0.148623485109393	GAR1
0.148618652235232	IL1R1
0.148590669336323	FLAD1
0.148566180199963	AIM2
0.148566042916904	MAEA
0.148561022488546	JKAMP
0.148499517959807	GOSR1
0.148488326130479	MTCH2
0.148434875807985	NME7
0.148422261390477	IMPAD1
0.148343220685823	MMP23B
0.148314703082456	JOSD2
0.148274809618533	C8orf33
0.14824307387578	DHX36
0.148240787094531	COPA
0.148240434675222	MEA1
0.148235002092677	MXRA7
0.148179106588904	RIN1
0.148083454513819	GGCT
0.14808125871815	DDR2
0.14805614936737	USO1
0.148049393733581	CKMT1B
0.148049091242174	SOD1
0.148030397329873	MRPS16
0.148029663832646	EPDR1
0.148027114787408	C17orf89
0.148009296137847	SSSCA1
0.148007032605124	PDXDC1
0.148002127024442	DEF8
0.147978578225522	TSTA3
0.147972062050268	CNKSR1
0.147932313541393	RRP1
0.147929689541479	PCNP
0.147927796065064	MAFF
0.14792235840379	AK4
0.147917835027765	WDR41
0.14788308260297	NAT14
0.14786516782713	MARVELD1
0.147825695236334	DNAJA2
0.147785924206951	LGALS7B
0.147712864542894	LPIN3
0.147673622593437	MTRNR2L2
0.147659359095853	WDR34
0.147579735816914	HADHB
0.147503733203269	DFNA5
0.147417517594813	COX7A2L
0.147392764907369	LOC541471
0.147383731283701	QTRT1
0.14735789146202	HYI
0.147342923478647	CRYAB
0.147322226399926	MNAT1
0.147308782582821	C11orf49
0.147290801811347	FBXO2
0.147252777324523	ABCF3
0.147204844808017	ZCCHC17
0.147152685460478	UTP11L
0.146960934895324	TWIST1
0.146902069854113	DACT1
0.146890935505916	MAF1
0.146888426641294	HSPA4
0.146870676691741	SPIN1
0.146765147539445	WEE1
0.146615478861425	PDP1
0.146555934106915	FBLN5
0.146527703131965	TSN
0.146520998650003	CYP51A1
0.146517021579787	BZW2
0.14644730321988	HNRNPH3
0.146365755513783	SEPT8
0.146356430207194	CHPF2
0.146334215814398	CAP1
0.146320085520342	CLNS1A
0.146310917825403	DCAF6
0.146228087803459	ULBP2
0.146177627980466	SMUG1
0.146166850256169	MRPL19
0.146149116987636	EIF2AK4
0.146103528720939	DNAJB6
0.146095526007575	SHISA2
0.145966454104378	SRP19
0.145939257765937	SNRPA1
0.145736249167963	DIO2
0.145730715549739	MLST8
0.145603396620801	ARL2BP
0.145602717597269	AFG3L2
0.145584308740964	HRH1
0.14554547991857	ATP2C1
0.145523499983887	CSNK1D
0.145490952767535	SIGMAR1
0.145487961551739	FTSJ2
0.145469884032986	ZFPL1
0.145449952349647	PRDX3
0.145449280819471	APOA1BP
0.145422055931634	PTPN14
0.145414621212296	MINOS1
0.145342330008624	COMMD1
0.14529438420799	KIAA1609
0.145256252385148	SMN2
0.145222591283637	C14orf1
0.145221566006335	MSC
0.145186783992703	DNAJB9
0.145137875201912	LSM7
0.145100327715843	NAV2
0.145076021704272	MICALL1
0.145070954280662	HES1
0.144965392619809	TXNDC15
0.144964767057909	NDUFA4
0.144862741837653	ADIPOR1
0.144852167937038	THOC7
0.144827930590975	PFKP
0.144742204338411	BTF3L4
0.144739190427781	RAD50
0.144736968477483	TEAD3
0.144715521531692	C11orf73
0.144696563288996	TMEM14A
0.144669629496019	NID2
0.144658241265905	B4GALT7
0.144641169392775	SPRYD7
0.144628225479679	DENR
0.144557305689841	ERGIC2
0.144505146578666	HOOK2
0.144464909464483	UBE2K
0.144324327500896	CPSF3L
0.14420981413316	POLDIP2
0.144170255700655	XG
0.144141301678222	LOC550643
0.144114519538921	RAB23
0.144113452213041	MAP7D1
0.14411333131429	MAPRE1
0.144107242168057	BET1
0.144082105019109	CDCA4
0.144049723736371	VAV2
0.144021415084059	LOC100862671
0.144016465058052	TUFT1
0.143983826441819	KREMEN1
0.14396625984597	XBP1
0.143965702023101	PDCD1LG2
0.143957480936025	FAM162A
0.143949314386526	ASB1
0.143910170806778	SPCS1
0.1438603368849	NAE1
0.143851357873504	MSRB2
0.143812264400869	YBX3
0.143764781366324	TRIM16
0.143746827368533	MNF1
0.143716824469517	UBE2A
0.143706831884301	EIF3D
0.1436665224789	FBXO22
0.143665551266703	MYL12A
0.14364689866312	KIAA1522
0.143612926706634	GOT2
0.143576080699785	SSPN
0.143502919265338	GGPS1
0.143451794596806	TRAM2
0.14345140752476	SRP14
0.143426577171301	NR4A1
0.143418524962035	UQCRFS1
0.143319681562308	SLC30A7
0.143316312457143	TXLNA
0.143311572510845	POLR2G
0.143309860556105	PRKCDBP
0.143284056921594	RABEPK
0.143259321658516	SDAD1
0.143248428119035	POP4
0.143201370172425	CAMSAP2
0.143181635815354	EMG1
0.143179045084303	C3orf52
0.143177994822783	AC134312.5
0.143172068913124	PCGF1
0.143164145158026	MSRB3
0.143136901230581	PRPF40A
0.1431229443126	UCN2
0.14296142826561	PRRC1
0.14294668821443	PEF1
0.142943830804713	EVA1B
0.142938557841905	CYP27C1
0.142922961312608	SH3RF2
0.142918937785792	BICD2
0.14291551183681	USP31
0.142850840277855	NES
0.142844081868189	ITPR3
0.142765487874468	SMN1
0.142747279009488	TMEM101
0.142656875250515	COL4A6
0.142616088414347	SNRPD3
0.142602807886157	PIGY
0.142583289637293	CFB
0.142578007905888	KRT7
0.142550721278341	SRPR
[truncated: 2,481 more rows]
